# Supplementary material for: A zircon case for super-wet arc magmas
Source: Nat Commun. 2024 Oct 17;15:8982. doi: 10.1038/s41467-024-52786-5 (PMC11487280; doi:10.1038/s41467-024-52786-5)
Supplement: Supplementary file 4 — Supplementary Data 1–5 [file 41467_2024_52786_MOESM4_ESM.xlsx]

## Sheet: Contents
		Supplementary Data to "A zircon case for super-wet arc magmas"
		C Nathwani, J Blundy, SJE Large, JJ Wilkinson, Y Buret, MA Loader, L Tavazzani, C Chelle-Michou
		Supplementary Data 1	LA-ICP-MS analytical metadata
		Supplementary Data 2	Los Bronces District zircon LA-ICP-MS data
		Supplementary Data 3	Los Bronces whole-rock data
		Supplementary Data 4	Reference materials for zircon U-Pb geochronology
		Supplementary Data 5	Reference materials for zircon trace element analyses

## Sheet: 1. LA-ICP-MS Metadata
Supplementary Data 1: LA-ICP-MS Metadata
Laboratory & Sample Preparation
Laboratory name	Imaging and Analysis Centre, Natural History Museum, London
Sample type/mineral	Igneous zircon
Sample preparation	Conventional mineral separation, 1-inch resin mount, 1mm polish to finish
Imaging	CL, Zeiss EVO 15LS SEM, 10 kV accelerating voltage, 3.0 nA beam current, working distance 10 mm
Laser ablation system
Make, Model & type	ESI New Wave Research NWR193
Ablation cell & volume	Two-volume (TwoVol2)
Laser wavelength (nm)	193
Pulse width (ns)	<4 ns
Fluence (J.cm-2)	3.5 J.cm-2
Repetition rate (Hz)	5 Hz
Ablation duration (secs)	45 s
Ablation pit depth / ablation rate	16mm pit depth, 0.08μm/pulse
Spot diameter (mm) nominal/actual	30 μm
Sampling mode / pattern	Static spot ablation
Carrier gas	100% He in the cell, Ar make-up gas combined using a glass signal smoother
Cell carrier gas flow	0.7 - 0.8 l/min He
ICP-MS Instrument
Make, Model & type	Agilent 7700x quadrupole ICP-MS
Sample introduction	Ablation aerosol
RF power	1350 W
Make-up gas flow (Ar)	0.8 l/min
Detection system	Duel (pulse counting, analogue – calibrated daily)
Masses measured	27Al, 28Sr, 31P, 43Ca, 49Ti, 51V, 57Fe, 89Y, 93Nb, 137Ba, 139La, 140Ce, 141Pr, 145Nd, 147Sm, 151Eu, 157Gd, 159Tb, 163Dy, 165Ho, 167Er, 169Tm, 173Yb, 175Lu, 177Hf, 181Ta, 201Hg, 204Pb, 206Pb, 207Pb, 208Pb, 232Th and 238U
Integration time per peak/dwell times (ms)	5 – 30 ms: 10 ms with the exception of 49Ti, 139La, 141Pr and 235U (20 ms); 206Pb, 207Pb and 238U (30 ms) and; 27Al, 43Ca, 57Fe and 91Zr (5 ms).
Total sweep time	~0.5 secs
Typical oxide rate (ThO/Th)	0.0018
Data Processing	Geochronology
Gas blank	30 second on-peak zero subtracted
Calibration strategy	GJ-1 as the primary geochronology standard and AUS_z7_5 and Rak as secondaries.
Reference Material info	GJ-1 (Jackson et al. 2004), 600.5 Ma
	Rak (Webb et al. 2019), 295.56 Ma
	Aus_Z7_5 (Wotzlaw et al. 2017), 2.4105 Ma
Data processing package used / Correction for LIEF	Iolite 3.61, VizualAge for uncertainty propagation and age calculation. LIEF correction assumes reference material and samples behave identically.
Mass discrimination	normalised to reference material
Common-Pb correction, composition and uncertainty	No common-Pb correction applied to the data.
Uncertainty level & propagation	Ages are quoted at 2s absolute, propagation is by quadratic addition. Reproducibility and age uncertainty of reference material are propagated where appropriate.
Quality control / Validation	AUS_z7_5 - Wtd ave 206Pb/238U age = 2.361 ± 0.097/0.068 Ma (2s error and combined error with external uncertainty of 2%), MSWD = 0.76, n = 31.
	Rak - Wtd ave 206Pb/238U age = 296.1 ± 1.8/3.26 Ma (2s error and combined error with external uncertainty of 2%), MSWD = 2.8, n = 32
Data Processing	Trace elements
Gas blank	30 second on-peak zero subtracted
Calibration strategy	NIST-610 the primary reference material for trace element analyses and 91500 as secondary.
Data processing package used / Correction for LIEF	Iolite 3.61
Mass discrimination	Normalised to reference material
Quality control / Validation	Analyses of secondaries, standard deviation and biases are reported

## Sheet: 2. Zircon TEs
Supplementary Data 2: Zircon LA-ICP-MS data from Los Bronces porphyry district
Metadata																	U-Pb data																Trace element concentrations (ppm)
FAMOS_SampleID	Block # (NHM)	Zircon_CL/BSE_imaging (/Imaging/CL images)	District_Name	Deposit/Region	Sample Classification	Lithology	Label	Rock_Type	Date	Zrc No.	LAICPMS file name	Domain (core/rim)	WR_SiO2	WR_MgO	WR_Zr	Date interpretation	207Pb/235U	207Pb/235U _2s.	206Pb/238U	206Pb/238U_2s.	Rho	207Pb/206Pb	207Pb/206Pb_2s.	206-238 Mean age (autocryst)	+-	MSWD	Date_207Pb/235U (Ma)	Date_207Pb/235U_2s. (Ma)	Date_206Pb/238U (Ma)	Date_206Pb/238U_2s. (Ma)	Date_207Pb/206Pb (Ma)	Date_207Pb/206Pb_2s. (Ma)	Al27_ppm	Si28_ppm	P31_ppm	Ca43_ppm	Ti49_ppm	V51_ppm	Fe57_ppm	Y89_ppm	Zr91_ppm	Nb93_ppm	Ba137_ppm	La139_ppm	Ce140_ppm	Pr141_ppm	Nd145_ppm	Sm147_ppm	Eu151_ppm
MAA41681	06LB	LB06	Rio Blanco-Los Bronces	NW_Riecillo	Intrusive Complex (proximal)	San Francisco Batholith	Batholith	Tonalite	190627	1	190627_190_SL_06LB_02	r	68.1	0.74	199.7		0.0125	0.0081	0.00186	0.00022	0.15688	0.033	0.04	11.032	0.128	1.1	12.2	8.1	12	1.4	-1100	1000	1.11	153000	106.6	<100	10.58	0.377	<4.8	375	444400	0.486	<0.066	<0.0023	7	0.0237	0.326	1.27	0.258
MAA41681	06LB	LB06	Rio Blanco-Los Bronces	NW_Riecillo	Intrusive Complex (proximal)	San Francisco Batholith	Batholith	Tonalite	190627	2	190627_191_SL_06LB_03	c	68.1	0.74	199.7		0.0083	0.0044	0.00181	0.00014	0.13224	0.033	0.018	11.032	0.128	1.1	8.3	4.4	11.64	0.88	-890	620	3.6	153000	302	<120	14.8	0.495	<5.7	790	448000	0.908	<0.11	0.0093	11.49	0.092	1.49	3.34	0.784
MAA41681	06LB	LB06	Rio Blanco-Los Bronces	NW_Riecillo	Intrusive Complex (proximal)	San Francisco Batholith	Batholith	Tonalite	190627	2	190627_192_SL_06LB_04	r	68.1	0.74	199.7		0.015	0.01	0.00195	0.00024	0.069219	0.062	0.05	11.032	0.128	1.1	15	10	12.5	1.5	-1400	1100	5.03	153000	162.3	<110	13.3	0.358	<5.1	352.7	446400	0.603	<0.06	0.0025	7.42	0.0279	0.71	1.72	0.36
MAA41681	06LB	LB06	Rio Blanco-Los Bronces	NW_Riecillo	Intrusive Complex (proximal)	San Francisco Batholith	Batholith	Tonalite	190627	3	190627_194_SL_06LB_05	r	68.1	0.74	199.7		0.009	0.018	0.00159	0.00045	0.64887	0.012	0.081	11.032	0.128	1.1	8	18	10.2	2.9	-2700	2500	33	153000	147	<130	15.9	0.393	<6.7	311	490000	0.62	0.38	0.0116	7.72	0.032	0.62	1.36	0.232
MAA41681	06LB	LB06	Rio Blanco-Los Bronces	NW_Riecillo	Intrusive Complex (proximal)	San Francisco Batholith	Batholith	Tonalite	190627	4	190627_195_SL_06LB_06	r	68.1	0.74	199.7		0.0093	0.0035	0.00166	0.00012	-0.019607	0.042	0.015	11.032	0.128	1.1	9.4	3.5	10.7	0.77	-450	530	1.08	153000	327	<100	16.2	0.535	<5	1008	452000	1.194	<0.058	0.0118	11.85	0.124	2.35	3.9	0.927
MAA41681	06LB	LB06	Rio Blanco-Los Bronces	NW_Riecillo	Intrusive Complex (proximal)	San Francisco Batholith	Batholith	Tonalite	190627	5	190627_197_SL_06LB_08	r	68.1	0.74	199.7		0.0247	0.0067	0.00191	0.00015	-0.11482	0.101	0.03	11.032	0.128	1.1	24.4	6.6	12.32	0.94	620	630	1.46	153000	163.3	<98	12.3	0.308	<4.8	413	464000	0.762	<0.014	<0.00072	11.5	0.0266	0.81	1.66	0.334
MAA41681	06LB	LB06	Rio Blanco-Los Bronces	NW_Riecillo	Intrusive Complex (proximal)	San Francisco Batholith	Batholith	Tonalite	190627	6	190627_204_SL_06LB_09	c	68.1	0.74	199.7		0.0119	0.0051	0.00172	0.00015	-0.11519	0.067	0.032	11.032	0.128	1.1	11.9	5.1	11.09	0.96	-530	740	3.67	153000	174.6	<99	15.3	0.532	<4.9	1054	457700	0.571	<0.015	0.0247	11.13	0.3	4.96	7.8	1.65
MAA41681	06LB	LB06	Rio Blanco-Los Bronces	NW_Riecillo	Intrusive Complex (proximal)	San Francisco Batholith	Batholith	Tonalite	190627	6	190627_205_SL_06LB_10	r	68.1	0.74	199.7		0.0149	0.0091	0.00179	0.00019	0.055186	0.076	0.055	11.032	0.128	1.1	14.5	8.9	11.5	1.3	-1000	990	5.43	153000	168.7	<110	12.7	0.304	<4.8	347.2	454800	0.526	<0.044	<0.0038	8.1	0.0367	0.63	1.55	0.393
MAA41681	06LB	LB06	Rio Blanco-Los Bronces	NW_Riecillo	Intrusive Complex (proximal)	San Francisco Batholith	Batholith	Tonalite	190627	7	190627_206_SL_06LB_11	c	68.1	0.74	199.7		0.0105	0.0049	0.00175	0.00014	-0.13231	0.043	0.022	11.032	0.128	1.1	10.4	4.9	11.29	0.87	-730	670	4.11	153000	236	<96	15.3	0.529	6.4	1119	451100	0.868	<0.015	0.0304	12.22	0.27	3.94	7.23	1.64
MAA41681	06LB	LB06	Rio Blanco-Los Bronces	NW_Riecillo	Intrusive Complex (proximal)	San Francisco Batholith	Batholith	Tonalite	190627	7	190627_207_SL_06LB_12	r	68.1	0.74	199.7		0.0074	0.0051	0.00155	0.00012	0.042101	0.035	0.024	11.032	0.128	1.1	7.3	5	9.97	0.8	-1230	720	3.58	153000	157.8	<90	13.12	0.455	<4.5	852	462000	0.548	<0.047	0.0055	10.87	0.142	3.15	6.54	1.409
MAA41681	06LB	LB06	Rio Blanco-Los Bronces	NW_Riecillo	Intrusive Complex (proximal)	San Francisco Batholith	Batholith	Tonalite	190627	8	190627_209_SL_06LB_13	c	68.1	0.74	199.7		0.0124	0.0036	0.001696	9.1e-05	0.15106	0.053	0.015	11.032	0.128	1.1	12.4	3.5	10.92	0.58	-200	430	0.81	153000	252	<100	15.6	0.776	<5.1	1754	454300	0.978	<0.055	0.0379	14.96	0.441	5.93	9.57	2.04
MAA41681	06LB	LB06	Rio Blanco-Los Bronces	NW_Riecillo	Intrusive Complex (proximal)	San Francisco Batholith	Batholith	Tonalite	190627	8	190627_210_SL_06LB_14	r	68.1	0.74	199.7		0.0087	0.0027	0.001657	8.8e-05	-0.12842	0.037	0.012	11.032	0.128	1.1	8.8	2.7	10.67	0.57	-520	460	0.86	153000	279	<95	16.82	0.784	<4.3	1475	465000	1.201	<0.013	0.0275	15.72	0.301	4.48	7.09	1.57
MAA41681	06LB	LB06	Rio Blanco-Los Bronces	NW_Riecillo	Intrusive Complex (proximal)	San Francisco Batholith	Batholith	Tonalite	190627	9	190627_211_SL_06LB_15	r	68.1	0.74	199.7		0.0108	0.0054	0.00173	0.00012	-0.086939	0.048	0.026	11.032	0.128	1.1	10.8	5.4	11.17	0.8	-480	740	4.2	153000	329	<120	18.1	0.74	16.4	1545	471000	1.61	<0.073	0.0234	19.62	0.238	3.17	6.33	1.41
MAA41681	06LB	LB06	Rio Blanco-Los Bronces	NW_Riecillo	Intrusive Complex (proximal)	San Francisco Batholith	Batholith	Tonalite	190627	11	190627_214_SL_06LB_17	c	68.1	0.74	199.7		0.0066	0.0097	0.00172	0.00024	-0.0083179	0.016	0.053	11.032	0.128	1.1	6.1	9.5	11.1	1.5	-3100	1500	4.79	153000	101.4	<97	11.67	0.287	<4.9	297.9	454600	0.518	<0.044	<0.0022	6.41	0.0206	0.45	1.21	0.264
MAA41681	06LB	LB06	Rio Blanco-Los Bronces	NW_Riecillo	Intrusive Complex (proximal)	San Francisco Batholith	Batholith	Tonalite	190627	11	190627_215_SL_06LB_18	r	68.1	0.74	199.7		0.018	0.017	0.00193	0.00039	0.014181	0.082	0.089	11.032	0.128	1.1	17	17	12.4	2.5	-1900	2000	4.98	153000	200	<140	11.2	0.202	<6.6	339.8	454000	0.603	<0.086	0.0164	7	0.031	0.5	1.18	0.32
MAA41681	06LB	LB06	Rio Blanco-Los Bronces	NW_Riecillo	Intrusive Complex (proximal)	San Francisco Batholith	Batholith	Tonalite	190627	12	190627_216_SL_06LB_19	c	68.1	0.74	199.7		0.0167	0.0059	0.00165	0.00011	-0.19662	0.065	0.025	11.032	0.128	1.1	16.6	5.9	10.64	0.68	0	680	1.01	153000	176.4	<98	13.33	0.494	<4.2	959	458000	0.588	<0.052	0.0097	12.48	0.262	4.46	8.15	1.435
MAA41681	06LB	LB06	Rio Blanco-Los Bronces	NW_Riecillo	Intrusive Complex (proximal)	San Francisco Batholith	Batholith	Tonalite	190627	12	190627_217_SL_06LB_20	r	68.1	0.74	199.7		0.0084	0.0063	0.00171	0.00017	-0.041477	0.033	0.032	11.032	0.128	1.1	9.6	6.8	11	1.1	-1430	950	1.23	153000	179.6	<90	11.03	0.322	<4.2	446.1	462800	0.64	<0.083	0.0012	8.48	0.0415	0.83	1.87	0.459
MAA41681	06LB	LB06	Rio Blanco-Los Bronces	NW_Riecillo	Intrusive Complex (proximal)	San Francisco Batholith	Batholith	Tonalite	190627	13	190627_219_SL_06LB_21	c	68.1	0.74	199.7		0.0101	0.0082	0.00185	0.00021	-0.091381	0.029	0.033	11.032	0.128	1.1	9.8	8.1	11.9	1.3	-1610	960	1.37	153000	151.6	<93	11.9	0.426	<4.5	674	445900	0.505	<0.015	<0.0033	8.46	0.0485	0.88	3.58	0.955
MAA41681	06LB	LB06	Rio Blanco-Los Bronces	NW_Riecillo	Intrusive Complex (proximal)	San Francisco Batholith	Batholith	Tonalite	190627	13	190627_220_SL_06LB_22	r	68.1	0.74	199.7		0.0199	0.0091	0.0018	0.00016	0.11962	0.089	0.045	11.032	0.128	1.1	19.5	8.9	11.6	1	-280	840	2.05	153000	167.2	<100	13.3	0.404	<4.3	697	456500	0.615	<0.015	0.0077	9.23	0.169	2.8	4.94	1.14
MAA41681	06LB	LB06	Rio Blanco-Los Bronces	NW_Riecillo	Intrusive Complex (proximal)	San Francisco Batholith	Batholith	Tonalite	190627	14	190627_221_SL_06LB_23	c	68.1	0.74	199.7		0.0107	0.0043	0.00173	0.00013	0.058684	0.044	0.02	11.032	0.128	1.1	10.7	4.3	11.15	0.84	-580	660	2.32	153000	206.6	<100	13.5	0.496	<4.2	1011	453000	0.69	<0.054	0.0207	11.62	0.266	4.06	6.71	1.33
MAA41681	06LB	LB06	Rio Blanco-Los Bronces	NW_Riecillo	Intrusive Complex (proximal)	San Francisco Batholith	Batholith	Tonalite	190627	14	190627_222_SL_06LB_24	r	68.1	0.74	199.7		0.012	0.0033	0.00174	0.0001	0.016439	0.052	0.015	11.032	0.128	1.1	12	3.2	11.21	0.67	-230	460	1.55	153000	238	<86	14.95	0.637	<4.4	1349	459400	0.798	<0.038	0.043	13.79	0.388	5.84	8.48	1.559
MAA41681	06LB	LB06	Rio Blanco-Los Bronces	NW_Riecillo	Intrusive Complex (proximal)	San Francisco Batholith	Batholith	Tonalite	190627	15	190627_224_SL_06LB_25	c	68.1	0.74	199.7		0.0134	0.009	0.00164	0.00015	0.23673	0.055	0.042	11.032	0.128	1.1	13.1	8.9	10.57	0.98	-1280	990	1.77	153000	171	<100	13.93	0.476	<4.6	733	448200	0.544	<0.015	0.0071	9.3	0.138	2.44	5.06	1.124
MAA41681	06LB	LB06	Rio Blanco-Los Bronces	NW_Riecillo	Intrusive Complex (proximal)	San Francisco Batholith	Batholith	Tonalite	190627	15	190627_225_SL_06LB_26	r	68.1	0.74	199.7		0.004	0.0067	0.00164	0.00022	0.21751	0.035	0.043	11.032	0.128	1.1	3.8	6.7	10.6	1.4	-2000	1100	5.99	153000	148.6	<99	12.69	0.309	<4.8	310.8	451000	0.598	<0.054	0.005	7.65	0.03	0.532	1.14	0.322
MAA41681	06LB	LB06	Rio Blanco-Los Bronces	NW_Riecillo	Intrusive Complex (proximal)	San Francisco Batholith	Batholith	Tonalite	190627	16	190627_226_SL_06LB_27	r	68.1	0.74	199.7		0.0116	0.008	0.00184	0.00024	0.079253	0.021	0.036	11.032	0.128	1.1	11.3	7.9	11.8	1.6	-1200	1100	5.49	153000	131.5	<86	11.24	0.288	<3.6	235.7	452600	0.522	<0.013	<0.0028	6.49	0.015	0.286	0.799	0.175
MAA41681	06LB	LB06	Rio Blanco-Los Bronces	NW_Riecillo	Intrusive Complex (proximal)	San Francisco Batholith	Batholith	Tonalite	190627	17	190627_227_SL_06LB_28	r	68.1	0.74	199.7		0.0118	0.003	0.001738	9.1e-05	0.20168	0.049	0.013	11.032	0.128	1.1	11.8	3	11.19	0.59	-180	440	0.44	153000	354	<100	12.81	0.85	<4.3	2750	466000	1.56	<0.014	0.05	25.7	0.502	8	14.2	2.75
MAA41681	06LB	LB06	Rio Blanco-Los Bronces	NW_Riecillo	Intrusive Complex (proximal)	San Francisco Batholith	Batholith	Tonalite	190627	18	190627_234_SL_06LB_29	c	68.1	0.74	199.7		0.0109	0.0086	0.00167	0.00016	0.1925	0.035	0.042	11.032	0.128	1.1	10.6	8.5	10.7	1	-1600	1100	0.78	153000	122.5	<90	11.15	0.37	<4.5	323	457000	0.511	<0.014	<0.0031	7.74	0.0174	0.331	1.28	0.233
MAA41681	06LB	LB06	Rio Blanco-Los Bronces	NW_Riecillo	Intrusive Complex (proximal)	San Francisco Batholith	Batholith	Tonalite	190627	18	190627_235_SL_06LB_30	r1	68.1	0.74	199.7		0.0139	0.0073	0.00163	0.00015	-0.13689	0.066	0.036	11.032	0.128	1.1	13.6	7.2	10.5	0.99	-680	870	0.71	153000	165	<84	12.62	0.489	<4.4	764	448000	0.586	<0.055	0.0048	11.26	0.078	1.58	4.23	0.809
MAA41681	06LB	LB06	Rio Blanco-Los Bronces	NW_Riecillo	Intrusive Complex (proximal)	San Francisco Batholith	Batholith	Tonalite	190627	18	190627_236_SL_06LB_31	r2	68.1	0.74	199.7		0.0117	0.0077	0.00167	0.00021	-0.037611	0.043	0.045	11.032	0.128	1.1	11.4	7.6	10.8	1.3	-1800	1300	6.38	153000	150.7	<100	13.69	0.351	<4.6	270.8	446500	0.554	<0.015	<0.0028	6.71	0.0168	0.35	1	0.249
MAA41681	06LB	LB06	Rio Blanco-Los Bronces	NW_Riecillo	Intrusive Complex (proximal)	San Francisco Batholith	Batholith	Tonalite	190627	20	190627_240_SL_06LB_34	r	68.1	0.74	199.7		0.0049	0.0062	0.00173	0.00017	-0.057352	0.015	0.03	11.032	0.128	1.1	4.8	6.2	11.1	1.1	-1900	940	6.03	153000	174.5	<100	13.54	0.328	<4.8	611	453400	0.562	<0.043	0.0043	8.37	0.112	2.47	4.35	0.973
MAA41681	06LB	LB06	Rio Blanco-Los Bronces	NW_Riecillo	Intrusive Complex (proximal)	San Francisco Batholith	Batholith	Tonalite	190627	21	190627_241_SL_06LB_35	r	68.1	0.74	199.7		0.0132	0.0041	0.00171	0.00011	0.37366	0.059	0.018	11.032	0.128	1.1	13.2	4.1	11	0.72	-40	490	7.1	153000	221.8	<110	15.2	0.726	5.7	1462	461000	0.762	<0.065	0.0458	13.95	0.407	6.09	9.07	2.01
MAA41681	06LB	LB06	Rio Blanco-Los Bronces	NW_Riecillo	Intrusive Complex (proximal)	San Francisco Batholith	Batholith	Tonalite	190627	22	190627_242_SL_06LB_36	r	68.1	0.74	199.7		0.0087	0.006	0.00186	0.0002	0.014085	0.04	0.028	11.032	0.128	1.1	9.9	6.4	12	1.3	-1060	790	0.66	153000	176.8	<110	11.22	0.388	<4.7	698	449900	0.586	<0.015	0.0066	9.29	0.146	2.32	4.76	1.07
MAA41681	06LB	LB06	Rio Blanco-Los Bronces	NW_Riecillo	Intrusive Complex (proximal)	San Francisco Batholith	Batholith	Tonalite	190627	23	190627_244_SL_06LB_37	c	68.1	0.74	199.7		0.0147	0.0068	0.00174	0.00015	0.14633	0.066	0.03	11.032	0.128	1.1	16.1	7.2	11.18	0.93	-480	800	1.69	153000	180	<93	14.9	0.458	12.9	707	459000	0.553	<0.014	0.0017	9.85	0.126	2.47	4.77	0.926
MAA41681	06LB	LB06	Rio Blanco-Los Bronces	NW_Riecillo	Intrusive Complex (proximal)	San Francisco Batholith	Batholith	Tonalite	190627	23	190627_245_SL_06LB_38	r	68.1	0.74	199.7		0.008	0.0057	0.00162	0.00015	0.0786	0.035	0.027	11.032	0.128	1.1	7.9	5.7	10.43	0.97	-1190	760	1.43	153000	190.6	<94	14.96	0.495	<4.3	426.5	450900	0.677	<0.04	0.0025	9.94	0.0435	1.07	2.05	0.396
MAA41681	06LB	LB06	Rio Blanco-Los Bronces	NW_Riecillo	Intrusive Complex (proximal)	San Francisco Batholith	Batholith	Tonalite	190627	24	190627_246_SL_06LB_39	c	68.1	0.74	199.7		0.0137	0.0058	0.00167	0.00011	-0.0014308	0.063	0.028	11.032	0.128	1.1	13.6	5.7	10.76	0.72	-430	680	0.98	153000	220.5	<100	15.4	0.625	<4.9	1331	450500	0.684	<0.044	0.034	12.85	0.372	5.77	9.36	1.97
MAA41681	06LB	LB06	Rio Blanco-Los Bronces	NW_Riecillo	Intrusive Complex (proximal)	San Francisco Batholith	Batholith	Tonalite	190627	24	190627_247_SL_06LB_40	r	68.1	0.74	199.7		0.0138	0.0051	0.00162	0.00013	-0.2112	0.068	0.028	11.032	0.128	1.1	14.9	5.4	10.44	0.87	-140	710	1.95	153000	263	<100	14.9	0.431	<4.6	683	455700	0.923	<0.015	<0.0028	9.98	0.0749	1.48	2.69	0.663
MAA41681	06LB	LB06	Rio Blanco-Los Bronces	NW_Riecillo	Intrusive Complex (proximal)	San Francisco Batholith	Batholith	Tonalite	190627	26	190627_251_SL_06LB_43	r	68.1	0.74	199.7		0.0109	0.0026	0.001733	6.6e-05	-0.10419	0.046	0.011	11.032	0.128	1.1	10.9	2.7	11.16	0.42	-150	410	2.08	153000	353	<87	18.5	0.766	<3.6	1619	448300	1.45	<0.037	0.0172	18.54	0.223	3.52	6.17	1.53
MAA41681	06LB	LB06	Rio Blanco-Los Bronces	NW_Riecillo	Intrusive Complex (proximal)	San Francisco Batholith	Batholith	Tonalite	190627	27	190627_252_SL_06LB_44	c	68.1	0.74	199.7		0.0097	0.0039	0.00172	0.00011	0.27676	0.039	0.017	11.032	0.128	1.1	9.7	3.9	11.08	0.68	-760	540	1.98	153000	202.2	<78	15.09	0.629	<4	834	453500	0.622	<0.034	0.0235	11.89	0.283	4.49	7	1.063
MAA41681	06LB	LB06	Rio Blanco-Los Bronces	NW_Riecillo	Intrusive Complex (proximal)	San Francisco Batholith	Batholith	Tonalite	190627	27	190627_254_SL_06LB_45	r	68.1	0.74	199.7		0.0042	0.0049	0.00161	0.00018	-0.20053	0.027	0.026	11.032	0.128	1.1	4.2	4.9	10.4	1.2	-1230	880	0.61	153000	157.4	<100	9.58	0.332	<4.9	392.2	438700	0.668	<0.02	<0.00098	10.42	0.0317	0.59	1.58	0.312
MAA41681	06LB	LB06	Rio Blanco-Los Bronces	NW_Riecillo	Intrusive Complex (proximal)	San Francisco Batholith	Batholith	Tonalite	190627	28	190627_256_SL_06LB_47	r	68.1	0.74	199.7		0.0125	0.0038	0.001685	8.2e-05	-0.0082234	0.055	0.017	11.032	0.128	1.1	12.5	3.8	10.85	0.53	-190	520	0.79	153000	241.3	<92	18.6	0.997	<4.3	1358	455500	0.825	<0.073	0.0366	13.94	0.415	5.63	7.86	1.292
MAA41681	06LB	LB06	Rio Blanco-Los Bronces	NW_Riecillo	Intrusive Complex (proximal)	San Francisco Batholith	Batholith	Tonalite	190627	29	190627_257_SL_06LB_48	r	68.1	0.74	199.7		0.0157	0.007	0.00176	0.00024	-0.034726	0.087	0.039	11.032	0.128	1.1	15.5	7	11.3	1.5	-260	910	4.35	153000	146.4	<90	11.21	0.291	<3.8	327.8	453000	0.544	<0.036	0.0008	7.1	0.0254	0.508	1.33	0.341
MAA41681	06LB	LB06	Rio Blanco-Los Bronces	NW_Riecillo	Intrusive Complex (proximal)	San Francisco Batholith	Batholith	Tonalite	190627	30	190627_264_SL_06LB_49	r	68.1	0.74	199.7		0.0085	0.0044	0.00182	0.00014	-0.35707	0.041	0.022	11.032	0.128	1.1	8.5	4.4	11.75	0.92	-730	680	2.34	153000	144.4	<92	11.44	0.358	<3.7	721	452900	0.48	<0.036	<0.0027	9.41	0.071	1.7	4.19	1.034
MAA41681	06LB	LB06	Rio Blanco-Los Bronces	NW_Riecillo	Intrusive Complex (proximal)	San Francisco Batholith	Batholith	Tonalite	190627	31	190627_265_SL_06LB_50	c	68.1	0.74	199.7		0.0122	0.0068	0.00171	0.00017	-0.19592	0.048	0.029	11.032	0.128	1.1	12	6.7	11	1.1	-730	760	0.99	153000	167.6	<100	13.49	0.615	<4.4	743	457300	0.57	<0.051	0.0083	11.32	0.134	2.27	4.84	0.99
MAA41681	06LB	LB06	Rio Blanco-Los Bronces	NW_Riecillo	Intrusive Complex (proximal)	San Francisco Batholith	Batholith	Tonalite	190627	31	190627_266_SL_06LB_51	r	68.1	0.74	199.7		0.0161	0.0072	0.00177	0.0002	-0.10869	0.073	0.039	11.032	0.128	1.1	15.9	7.2	11.4	1.3	-540	880	2.93	153000	173.9	<95	11.18	0.361	<4.4	383.6	450000	0.668	<0.059	<0.002	11.36	0.0335	0.61	1.6	0.326
MAA41681	06LB	LB06	Rio Blanco-Los Bronces	NW_Riecillo	Intrusive Complex (proximal)	San Francisco Batholith	Batholith	Tonalite	190627	32	190627_267_SL_06LB_52	c	68.1	0.74	199.7		0.0099	0.0044	0.00165	0.00011	0.22555	0.05	0.021	11.032	0.128	1.1	9.8	4.4	10.65	0.69	-460	640	1.65	153000	229.2	<96	17.1	0.658	<4.2	1401	454000	0.752	<0.014	0.034	12.88	0.373	5.45	9.29	2.01
MAA41681	06LB	LB06	Rio Blanco-Los Bronces	NW_Riecillo	Intrusive Complex (proximal)	San Francisco Batholith	Batholith	Tonalite	190627	32	190627_269_SL_06LB_53	r	68.1	0.74	199.7		0.0091	0.0039	0.00176	0.00014	0.15335	0.039	0.018	11.032	0.128	1.1	9.1	3.9	11.36	0.89	-780	600	2.24	153000	210.7	<82	16.5	0.604	<4	1180	462600	0.626	<0.013	0.0285	11.85	0.321	5.22	8.11	1.92
MAA41681	06LB	LB06	Rio Blanco-Los Bronces	NW_Riecillo	Intrusive Complex (proximal)	San Francisco Batholith	Batholith	Tonalite	190627	33	190627_270_SL_06LB_54	c	68.1	0.74	199.7		0.0071	0.0076	0.00174	0.00024	0.12229	0.015	0.042	11.032	0.128	1.1	6.8	7.6	11.2	1.5	-2300	1200	9.34	153000	200.3	<82	14.87	0.37	<4.3	389	457000	0.586	<0.013	0.0024	7.37	0.058	0.98	2.21	0.411
MAA41681	06LB	LB06	Rio Blanco-Los Bronces	NW_Riecillo	Intrusive Complex (proximal)	San Francisco Batholith	Batholith	Tonalite	190627	33	190627_271_SL_06LB_55	r	68.1	0.74	199.7		0.0128	0.0073	0.00185	0.00024	-0.053201	0.051	0.033	11.032	0.128	1.1	12.7	7.3	11.9	1.5	-600	1000	1.27	153000	160.5	<98	14.1	0.422	<4.5	421	466000	0.714	<0.057	<0.0023	8.89	0.0232	0.57	1.63	0.305
ORT04	07LB	LB07	Rio Blanco-Los Bronces	NW_Riecillo	Intrusive Complex (proximal)	San Francisco Batholith	Batholith	Tonalite	190823	31	190823_089_07_51A	c	69.79	0.98	199.7		0.0148	0.0042	0.00194	0.00011	-0.0013957	0.054	0.015	11.032	0.107	2.01	14.8	4.2	12.5	0.74	-60	510	<1.6	153000	258.7	<410	12.62	0.609	14.5	1491	463000	0.828	<0.053	0.0239	15.4	0.259	4.44	7.93	1.7
ORT04	07LB	LB07	Rio Blanco-Los Bronces	Ortiga	Intrusive Complex (proximal)	Porphyry	Porphyry (uneconomic)	Quartz Monzonite	190627	1	190627_272_SL_07LB_01	c	69.79	0.98	148.7		0.0134	0.0037	0.00191	0.00012	0.216	0.048	0.013	11.897	0.107	2.01	13.4	3.7	12.3	0.8	-170	440	1.46	153000	359	<110	16	0.702	<4.6	1368	444700	1.653	<0.074	0.0071	17.69	0.0855	2.19	3.76	1.083
ORT04	07LB	LB07	Rio Blanco-Los Bronces	Ortiga	Intrusive Complex (proximal)	Porphyry	Porphyry (uneconomic)	Quartz Monzonite	190627	1	190627_274_SL_07LB_02	r	69.79	0.98	148.7		0.009	0.0056	0.00194	0.00016	0.14094	0.038	0.024	11.897	0.107	2.01	8.9	5.6	12.5	1.1	-1100	690	1.62	153000	243	<97	14	0.48	<5.1	694	449100	0.956	<0.057	0.0046	10.6	0.058	1.12	2.54	0.603
ORT04	07LB	LB07	Rio Blanco-Los Bronces	Ortiga	Intrusive Complex (proximal)	Porphyry	Porphyry (uneconomic)	Quartz Monzonite	190627	3	190627_277_SL_07LB_05	c	69.79	0.98	148.7		0.0101	0.0036	0.00187	0.00014	0.14724	0.039	0.014	11.897	0.107	2.01	10.1	3.6	12.04	0.93	-540	490	<0.37	153000	252.5	<99	12.93	0.697	8	1738	446900	0.914	<0.014	0.0332	14.39	0.341	5.58	8.99	2.21
ORT04	07LB	LB07	Rio Blanco-Los Bronces	Ortiga	Intrusive Complex (proximal)	Porphyry	Porphyry (uneconomic)	Quartz Monzonite	190627	3	190627_279_SL_07LB_06	r	69.79	0.98	148.7		0.0113	0.0032	0.00184	0.0001	-0.1382	0.047	0.013	11.897	0.107	2.01	12.1	3.4	11.87	0.67	-210	460	<0.35	153000	300	<91	13.8	0.762	4.5	2171	441800	1.129	<0.014	0.0427	17.26	0.39	6.32	10.06	2.63
ORT04	07LB	LB07	Rio Blanco-Los Bronces	Ortiga	Intrusive Complex (proximal)	Porphyry	Porphyry (uneconomic)	Quartz Monzonite	190627	4	190627_280_SL_07LB_07	c	69.79	0.98	148.7		0.0111	0.0032	0.001813	8.6e-05	0.085432	0.044	0.013	11.897	0.107	2.01	11.2	3.2	11.67	0.56	-360	420	0.59	153000	416	<98	18.1	0.771	<4.4	1456	456100	1.186	<0.014	0.023	20.99	0.261	4.01	7.53	1.51
ORT04	07LB	LB07	Rio Blanco-Los Bronces	Ortiga	Intrusive Complex (proximal)	Porphyry	Porphyry (uneconomic)	Quartz Monzonite	190627	4	190627_281_SL_07LB_08	r	69.79	0.98	148.7		0.009	0.011	0.0016	0.00025	0.080931	0.02	0.1	11.897	0.107	2.01	8	11	10.3	1.6	-1500	1600	20	153000	153	<150	8.3	0.32	15	431	408000	0.816	<0.11	0.036	10.57	0.0284	0.52	1.43	0.236
ORT04	07LB	LB07	Rio Blanco-Los Bronces	Ortiga	Intrusive Complex (proximal)	Porphyry	Porphyry (uneconomic)	Quartz Monzonite	190627	5	190627_282_SL_07LB_09	c	69.79	0.98	148.7		0.009	0.0041	0.00196	0.00014	-0.054406	0.036	0.017	11.897	0.107	2.01	9	4.1	12.62	0.91	-800	570	3.43	153000	188.4	<100	13.93	0.612	11.1	1126	460000	0.658	<0.062	0.0294	11.43	0.274	3.87	7.1	1.547
ORT04	07LB	LB07	Rio Blanco-Los Bronces	Ortiga	Intrusive Complex (proximal)	Porphyry	Porphyry (uneconomic)	Quartz Monzonite	190627	5	190627_284_SL_07LB_10	r	69.79	0.98	148.7		0.0134	0.0056	0.00192	0.00018	-0.32568	0.066	0.029	11.897	0.107	2.01	13.3	5.6	12.4	1.1	-320	690	7.58	153000	270	192	11.09	0.434	23.2	667	443000	0.84	<0.015	0.76	11.85	0.329	2.42	3.6	0.784
ORT04	07LB	LB07	Rio Blanco-Los Bronces	Ortiga	Intrusive Complex (proximal)	Porphyry	Porphyry (uneconomic)	Quartz Monzonite	190627	6	190627_285_SL_07LB_11	c	69.79	0.98	148.7		0.0146	0.0077	0.002	0.00015	-0.42336	0.061	0.036	11.897	0.107	2.01	14.5	7.6	12.86	0.98	-160	910	0.85	153000	239	<130	13.4	0.68	27.5	1510	462000	1.05	<0.039	0.033	17.3	0.266	4.57	8.2	1.85
ORT04	07LB	LB07	Rio Blanco-Los Bronces	Ortiga	Intrusive Complex (proximal)	Porphyry	Porphyry (uneconomic)	Quartz Monzonite	190627	6	190627_286_SL_07LB_12	r	69.79	0.98	148.7		0.0174	0.0088	0.00194	0.00024	-0.16655	0.073	0.039	11.897	0.107	2.01	17.4	8.8	12.5	1.5	400	1100	3.9	153000	287	<170	15	0.6	<7.8	813	471000	1	0.31	0.0083	16.9	0.106	2.18	3.62	0.72
ORT04	07LB	LB07	Rio Blanco-Los Bronces	Ortiga	Intrusive Complex (proximal)	Porphyry	Porphyry (uneconomic)	Quartz Monzonite	190627	7	190627_287_SL_07LB_13	r	69.79	0.98	148.7		0.0123	0.0049	0.00192	0.00017	-0.06332	0.056	0.022	11.897	0.107	2.01	12.2	4.9	12.4	1.1	-320	660	3.98	153000	265	<92	14.4	0.443	<4.5	729	448100	0.876	<0.05	0.0116	12.17	0.099	1.6	2.96	0.64
ORT04	07LB	LB07	Rio Blanco-Los Bronces	Ortiga	Intrusive Complex (proximal)	Porphyry	Porphyry (uneconomic)	Quartz Monzonite	190627	8	190627_294_SL_07LB_14	r	69.79	0.98	148.7		0.0106	0.0051	0.00185	0.00017	-0.039997	0.038	0.022	11.897	0.107	2.01	10.6	5	11.9	1.1	-710	700	0.41	153000	207.8	<98	10.48	0.365	<4.2	630	458300	0.659	<0.061	0.0036	9.56	0.0666	1.36	2.89	0.633
ORT04	07LB	LB07	Rio Blanco-Los Bronces	Ortiga	Intrusive Complex (proximal)	Porphyry	Porphyry (uneconomic)	Quartz Monzonite	190627	9	190627_295_SL_07LB_15	c	69.79	0.98	148.7		0.013	0.0051	0.00187	0.0002	0.077618	0.052	0.022	11.897	0.107	2.01	13	5.1	12	1.3	-390	650	1.74	153000	235.5	<98	14.5	0.565	<4.6	1151	447700	0.729	<0.014	0.0229	12.47	0.283	4.38	7.81	1.42
ORT04	07LB	LB07	Rio Blanco-Los Bronces	Ortiga	Intrusive Complex (proximal)	Porphyry	Porphyry (uneconomic)	Quartz Monzonite	190627	9	190627_296_SL_07LB_16	r	69.79	0.98	148.7		0.018	0.012	0.0018	0.00026	0.13874	0.074	0.061	11.897	0.107	2.01	18	12	11.6	1.6	-900	1200	3.27	153000	185	<82	14.4	0.351	<3.8	441.1	462000	0.649	<0.018	0.0131	8.17	0.0509	0.65	2.02	0.422
ORT04	07LB	LB07	Rio Blanco-Los Bronces	Ortiga	Intrusive Complex (proximal)	Porphyry	Porphyry (uneconomic)	Quartz Monzonite	190627	10	190627_297_SL_07LB_17	c	69.79	0.98	148.7		0.0156	0.0065	0.00176	0.00014	-0.0022177	0.06	0.028	11.897	0.107	2.01	15.4	6.4	11.35	0.88	-430	730	1.73	153000	192.3	<87	13.14	0.499	<4.7	1060	456500	0.594	<0.013	0.0193	11.21	0.242	3.9	6.42	1.61
ORT04	07LB	LB07	Rio Blanco-Los Bronces	Ortiga	Intrusive Complex (proximal)	Porphyry	Porphyry (uneconomic)	Quartz Monzonite	190627	10	190627_299_SL_07LB_18	r	69.79	0.98	148.7		0.0096	0.0031	0.001965	9e-05	0.081085	0.035	0.011	11.897	0.107	2.01	9.6	3.1	12.66	0.58	-580	430	0.59	153000	284.7	<92	16	0.806	11.5	1527	459700	1.116	<0.013	0.0246	15.28	0.263	4.43	7.89	1.92
ORT04	07LB	LB07	Rio Blanco-Los Bronces	Ortiga	Intrusive Complex (proximal)	Porphyry	Porphyry (uneconomic)	Quartz Monzonite	190627	11	190627_300_SL_07LB_19	c	69.79	0.98	148.7		0.0101	0.0025	0.001885	7.6e-05	-0.23888	0.041	0.01	11.897	0.107	2.01	10.2	2.5	12.14	0.49	-400	380	<0.36	153000	316.4	<85	7.81	0.355	<4.2	2495	455400	1.404	<0.013	0.0327	30.21	0.555	9.63	17.39	3.75
ORT04	07LB	LB07	Rio Blanco-Los Bronces	Ortiga	Intrusive Complex (proximal)	Porphyry	Porphyry (uneconomic)	Quartz Monzonite	190627	11	190627_301_SL_07LB_20	r	69.79	0.98	148.7		0.0107	0.0018	0.001814	5.3e-05	0.2785	0.0423	0.0068	11.897	0.107	2.01	10.8	1.8	11.68	0.34	-240	260	0.4	153000	599	<87	16.29	0.787	8.9	3823	460300	6.15	<0.063	0.0187	93.3	0.267	5.1	11.9	3
ORT04	07LB	LB07	Rio Blanco-Los Bronces	Ortiga	Intrusive Complex (proximal)	Porphyry	Porphyry (uneconomic)	Quartz Monzonite	190627	12	190627_302_SL_07LB_21	r	69.79	0.98	148.7		0.0111	0.005	0.00192	0.0001	0.0044631	0.041	0.019	11.897	0.107	2.01	11.1	5	12.36	0.65	-670	570	4.91	153000	238.2	<94	12.1	0.424	22.9	1063	451600	0.752	<0.013	0.0183	11.56	0.226	3.49	5.43	1.15
ORT04	07LB	LB07	Rio Blanco-Los Bronces	Ortiga	Intrusive Complex (proximal)	Porphyry	Porphyry (uneconomic)	Quartz Monzonite	190627	13	190627_304_SL_07LB_22	r	69.79	0.98	148.7		0.0145	0.0039	0.00191	0.00011	-0.046151	0.058	0.016	11.897	0.107	2.01	14.6	3.9	12.29	0.69	-20	480	2.6	153000	289.2	<90	14.82	0.665	28.7	1621	470000	1.273	<0.07	0.0245	17.23	0.283	4.47	8.05	1.65
ORT04	07LB	LB07	Rio Blanco-Los Bronces	Ortiga	Intrusive Complex (proximal)	Porphyry	Porphyry (uneconomic)	Quartz Monzonite	190627	15	190627_306_SL_07LB_24	c	69.79	0.98	148.7		0.0144	0.0069	0.00185	0.00014	-0.0015573	0.066	0.032	11.897	0.107	2.01	14.2	6.8	11.91	0.91	-510	770	1.99	153000	194.7	<94	13.4	0.562	5.2	948	454200	0.526	<0.052	0.0125	10.36	0.213	3.23	6.03	1.48
ORT04	07LB	LB07	Rio Blanco-Los Bronces	Ortiga	Intrusive Complex (proximal)	Porphyry	Porphyry (uneconomic)	Quartz Monzonite	190627	15	190627_307_SL_07LB_25	r	69.79	0.98	148.7		0.0143	0.0053	0.00175	0.00015	0.024702	0.055	0.023	11.897	0.107	2.01	14.3	5.3	11.25	0.96	-280	700	1.38	153000	201.2	<95	12.95	0.645	4.4	1045	446900	0.631	<0.014	0.0276	10.93	0.296	4.28	7.39	1.67
ORT04	07LB	LB07	Rio Blanco-Los Bronces	Ortiga	Intrusive Complex (proximal)	Porphyry	Porphyry (uneconomic)	Quartz Monzonite	190627	16	190627_309_SL_07LB_26	r	69.79	0.98	148.7		0.0171	0.0037	0.0019	0.00012	0.088248	0.067	0.015	11.897	0.107	2.01	17.2	3.7	12.22	0.75	420	430	104	153000	333.4	<91	13.6	0.633	<4.5	1126	442100	1.631	0.76	0.0101	17.38	0.12	2.08	4.48	0.845
ORT04	07LB	LB07	Rio Blanco-Los Bronces	Ortiga	Intrusive Complex (proximal)	Porphyry	Porphyry (uneconomic)	Quartz Monzonite	190627	17	190627_310_SL_07LB_27	c	69.79	0.98	148.7		0.0129	0.0099	0.00207	0.00026	0.10475	0.045	0.037	11.897	0.107	2.01	12.7	9.8	13.3	1.6	-900	1100	58	153000	161	<170	6.2	0.466	84	866	389000	0.756	0.17	0.042	15	0.101	1.81	3.84	0.72
ORT04	07LB	LB07	Rio Blanco-Los Bronces	Ortiga	Intrusive Complex (proximal)	Porphyry	Porphyry (uneconomic)	Quartz Monzonite	190627	17	190627_311_SL_07LB_28	r	69.79	0.98	148.7		0.0098	0.002	0.001814	6.8e-05	-0.081212	0.038	0.0081	11.897	0.107	2.01	9.8	2	11.68	0.44	-420	330	<0.32	153000	341	<74	9.54	0.712	<3.9	1267	454000	2.05	<0.073	<0.0026	40.2	0.126	2.26	4.81	0.99
ORT04	07LB	LB07	Rio Blanco-Los Bronces	Ortiga	Intrusive Complex (proximal)	Porphyry	Porphyry (uneconomic)	Quartz Monzonite	190627	18	190627_312_SL_07LB_29	r	69.79	0.98	148.7		0.012	0.022	0.00194	0.00062	0.087093	0.032	0.077	11.897	0.107	2.01	12	21	12.5	4	-1900	2100	5.46	153000	179	<130	14.1	0.43	6.1	425	496000	0.684	<0.078	0.0053	8.77	0.04	0.69	2.01	0.48
ORT04	07LB	LB07	Rio Blanco-Los Bronces	Ortiga	Intrusive Complex (proximal)	Porphyry	Porphyry (uneconomic)	Quartz Monzonite	190627	19	190627_314_SL_07LB_30	r	69.79	0.98	148.7		0.0105	0.0044	0.00192	0.00012	0.1629	0.04	0.016	11.897	0.107	2.01	10.5	4.4	12.36	0.75	-410	600	4.32	153000	364	<91	6.43	0.353	4.9	1064	485000	1.25	<0.064	0.0129	15.96	0.118	2.24	4.17	0.854
ORT04	07LB	LB07	Rio Blanco-Los Bronces	Ortiga	Intrusive Complex (proximal)	Porphyry	Porphyry (uneconomic)	Quartz Monzonite	190627	20	190627_315_SL_07LB_31	c	69.79	0.98	148.7		0.015	0.0035	0.0019	0.00011	-0.090926	0.062	0.016	11.897	0.107	2.01	15	3.5	12.23	0.7	100	470	0.33	153000	267	<82	13.24	0.51	<4	1134	459500	1.18	<0.011	0.0114	14.72	0.161	2.64	5.29	1.228
ORT04	07LB	LB07	Rio Blanco-Los Bronces	Ortiga	Intrusive Complex (proximal)	Porphyry	Porphyry (uneconomic)	Quartz Monzonite	190627	20	190627_316_SL_07LB_32	r	69.79	0.98	148.7		0.0142	0.0046	0.00175	0.00017	0.069252	0.063	0.022	11.897	0.107	2.01	14.2	4.6	11.3	1.1	50	670	1.01	153000	262	<120	12.2	0.527	<5.5	909	473500	1.29	<0.054	<0.0039	15.15	0.072	1.51	3.29	0.738
ORT04	07LB	LB07	Rio Blanco-Los Bronces	Ortiga	Intrusive Complex (proximal)	Porphyry	Porphyry (uneconomic)	Quartz Monzonite	190627	21	190627_317_SL_07LB_33	c	69.79	0.98	148.7		0.0146	0.0061	0.00189	0.00016	-0.32242	0.059	0.025	11.897	0.107	2.01	14.5	6.1	12.2	1	-190	730	2.78	153000	242.8	<83	13.92	0.434	<3.8	730	461600	0.738	<0.049	0.0072	10.04	0.117	2.02	3.77	0.813
ORT04	07LB	LB07	Rio Blanco-Los Bronces	Ortiga	Intrusive Complex (proximal)	Porphyry	Porphyry (uneconomic)	Quartz Monzonite	190627	21	190627_324_SL_07LB_34	r	69.79	0.98	148.7		0.0102	0.0039	0.00182	0.00011	-0.014332	0.043	0.017	11.897	0.107	2.01	10.2	3.9	11.71	0.69	-500	550	1.29	153000	282.8	<82	14.9	0.532	<4.2	1153	455500	0.887	<0.013	0.0205	13.07	0.229	3.82	6.44	1.4
ORT04	07LB	LB07	Rio Blanco-Los Bronces	Ortiga	Intrusive Complex (proximal)	Porphyry	Porphyry (uneconomic)	Quartz Monzonite	190627	22	190627_325_SL_07LB_35	c	69.79	0.98	148.7		0.0123	0.003	0.00166	9.4e-05	0.12266	0.055	0.013	11.897	0.107	2.01	12.4	3	10.69	0.61	-20	440	3.41	153000	224	<89	11.7	0.902	11.2	1775	465000	0.881	<0.038	0.0385	19.89	0.419	6.14	9.85	1.87
ORT04	07LB	LB07	Rio Blanco-Los Bronces	Ortiga	Intrusive Complex (proximal)	Porphyry	Porphyry (uneconomic)	Quartz Monzonite	190627	22	190627_326_SL_07LB_36	r1	69.79	0.98	148.7		0.0108	0.0034	0.00193	0.00015	-0.19525	0.043	0.014	11.897	0.107	2.01	10.9	3.4	12.45	0.96	-240	560	3.22	153000	247	<120	14.5	1.05	16.9	2080	485000	1.122	<0.073	0.145	21.7	0.494	7.05	10.25	2.14
ORT04	07LB	LB07	Rio Blanco-Los Bronces	Ortiga	Intrusive Complex (proximal)	Porphyry	Porphyry (uneconomic)	Quartz Monzonite	190627	22	190627_327_SL_07LB_37	r2	69.79	0.98	148.7		0.0188	0.0041	0.001815	8.6e-05	0.42425	0.077	0.015	11.897	0.107	2.01	19.9	4.6	11.69	0.55	700	380	0.88	153000	232.6	<80	11.58	0.86	12.3	1903	463000	0.995	0.06	0.0436	20.79	0.439	6.63	10.22	1.99
ORT04	07LB	LB07	Rio Blanco-Los Bronces	Ortiga	Intrusive Complex (proximal)	Porphyry	Porphyry (uneconomic)	Quartz Monzonite	190627	22	190627_329_SL_07LB_38	r3	69.79	0.98	148.7		0.0116	0.0031	0.001715	7.8e-05	-0.20844	0.052	0.014	11.897	0.107	2.01	11.7	3.1	11.05	0.5	-110	450	1.39	153000	247	<79	12.8	0.877	14.1	1659	472000	1.101	<0.037	0.0325	19.92	0.347	5.31	8.37	1.69
ORT04	07LB	LB07	Rio Blanco-Los Bronces	Ortiga	Intrusive Complex (proximal)	Porphyry	Porphyry (uneconomic)	Quartz Monzonite	190627	23	190627_330_SL_07LB_39	c	69.79	0.98	148.7		0.017	0.01	0.0019	0.0002	-0.24269	0.07	0.048	11.897	0.107	2.01	17	10	12.2	1.3	200	1000	<0.47	153000	241	<120	12.3	0.6	<5.7	1361	492000	1.01	<0.093	0.032	16.27	0.268	4.06	7.4	1.5
ORT04	07LB	LB07	Rio Blanco-Los Bronces	Ortiga	Intrusive Complex (proximal)	Porphyry	Porphyry (uneconomic)	Quartz Monzonite	190627	23	190627_331_SL_07LB_40	r	69.79	0.98	148.7		0.0141	0.0053	0.00189	0.00013	0.032532	0.056	0.022	11.897	0.107	2.01	14.1	5.3	12.16	0.86	-90	620	4.59	153000	220	<100	11.35	0.6	4.7	924	475000	0.957	<0.047	0.0427	15.81	0.145	2.28	4.88	0.91
ORT04	07LB	LB07	Rio Blanco-Los Bronces	Ortiga	Intrusive Complex (proximal)	Porphyry	Porphyry (uneconomic)	Quartz Monzonite	190627	24	190627_332_SL_07LB_41	r	69.79	0.98	148.7		0.01	0.0046	0.00189	0.00013	0.02843	0.04	0.019	11.897	0.107	2.01	10	4.6	12.19	0.85	-710	660	0.8	153000	185	<88	10.86	0.544	<4.5	990	459200	0.687	<0.016	0.0103	13.25	0.184	3.77	6.65	1.243
ORT04	07LB	LB07	Rio Blanco-Los Bronces	Ortiga	Intrusive Complex (proximal)	Porphyry	Porphyry (uneconomic)	Quartz Monzonite	190627	25	190627_334_SL_07LB_42	c	69.79	0.98	148.7		0.0071	0.0037	0.00176	0.00011	0.055982	0.029	0.015	11.897	0.107	2.01	7.1	3.7	11.36	0.69	-1030	540	6.63	153000	305.3	<84	10.8	0.379	<3.7	938	459700	0.717	<0.034	0.0123	10.76	0.156	2.52	5.01	1.053
ORT04	07LB	LB07	Rio Blanco-Los Bronces	Ortiga	Intrusive Complex (proximal)	Porphyry	Porphyry (uneconomic)	Quartz Monzonite	190627	25	190627_335_SL_07LB_43	r1	69.79	0.98	148.7		0.0129	0.0047	0.00186	0.00014	-0.025508	0.054	0.021	11.897	0.107	2.01	12.9	4.7	11.97	0.87	-230	590	5.9	153000	311.6	<83	10.64	0.366	<4.2	997	464400	0.704	<0.048	0.0136	11.17	0.176	2.47	5.2	1.092
ORT04	07LB	LB07	Rio Blanco-Los Bronces	Ortiga	Intrusive Complex (proximal)	Porphyry	Porphyry (uneconomic)	Quartz Monzonite	190627	25	190627_336_SL_07LB_44	r2	69.79	0.98	148.7		0.0107	0.0048	0.00175	0.00011	0.18776	0.039	0.019	11.897	0.107	2.01	10.6	4.8	11.26	0.71	-720	610	6.38	153000	308	<83	11.11	0.384	<4.2	1005	459300	0.707	<0.013	0.0116	11.04	0.165	2.72	4.8	1.118
ORT04	07LB	LB07	Rio Blanco-Los Bronces	Ortiga	Intrusive Complex (proximal)	Porphyry	Porphyry (uneconomic)	Quartz Monzonite	190627	25	190627_337_SL_07LB_45	r3	69.79	0.98	148.7		0.0092	0.0036	0.00178	0.00011	0.21899	0.035	0.014	11.897	0.107	2.01	9.2	3.6	11.45	0.69	-720	470	1.33	153000	276	<75	11.49	0.429	<3.6	895	464000	1.202	<0.01	0.0047	13.25	0.093	1.65	3.36	0.735
ORT04	07LB	LB07	Rio Blanco-Los Bronces	Ortiga	Intrusive Complex (proximal)	Porphyry	Porphyry (uneconomic)	Quartz Monzonite	190627	26	190627_339_SL_07LB_46	c	69.79	0.98	148.7	inherited	0.0062	0.0034	0.00131	0.00011	0.05671	0.031	0.019	11.897	0.107	2.01	6.3	3.4	8.44	0.69	-910	660	1.31	153000	126.4	<92	6.24	0.273	5.8	642	482600	0.865	<0.015	<0.0035	13.09	0.06	1.23	2.76	0.718
ORT04	07LB	LB07	Rio Blanco-Los Bronces	Ortiga	Intrusive Complex (proximal)	Porphyry	Porphyry (uneconomic)	Quartz Monzonite	190627	26	190627_340_SL_07LB_47	r	69.79	0.98	148.7		0.0087	0.0083	0.00162	0.00022	0.21007	0.029	0.037	11.897	0.107	2.01	8.6	8.2	10.5	1.4	-1600	1000	<0.36	153000	185	<97	10.2	0.369	<4.3	529	477000	0.962	<0.02	<0.0033	12.89	0.0476	0.9	2.16	0.506
ORT04	07LB	LB07	Rio Blanco-Los Bronces	Ortiga	Intrusive Complex (proximal)	Porphyry	Porphyry (uneconomic)	Quartz Monzonite	190627	27	190627_341_SL_07LB_48	c	69.79	0.98	148.7		0.0135	0.0039	0.00178	0.00011	-0.092836	0.063	0.018	11.897	0.107	2.01	13.5	3.9	11.45	0.7	20	560	3.03	153000	333.3	<90	15.62	0.653	<4.2	1027	461000	1.297	<0.013	0.0081	14.8	0.103	2.04	3.92	0.898
ORT04	07LB	LB07	Rio Blanco-Los Bronces	Ortiga	Intrusive Complex (proximal)	Porphyry	Porphyry (uneconomic)	Quartz Monzonite	190627	27	190627_342_SL_07LB_49	r	69.79	0.98	148.7		0.0139	0.004	0.00192	0.00013	0.096292	0.051	0.015	11.897	0.107	2.01	13.9	4	12.39	0.84	-140	500	1.32	153000	290	<94	13.2	0.563	4.7	927	455600	1.49	<0.039	0.0063	16.71	0.071	1.11	3.17	0.698
ORT04	07LB	LB07	Rio Blanco-Los Bronces	Ortiga	Intrusive Complex (proximal)	Porphyry	Porphyry (uneconomic)	Quartz Monzonite	190627	28	190627_344_SL_07LB_50	c	69.79	0.98	148.7		0.0117	0.0044	0.00192	0.00014	-0.11789	0.045	0.018	11.897	0.107	2.01	11.7	4.4	12.37	0.89	-480	570	0.69	153000	208.5	<92	15.8	0.647	<4.1	1175	459900	0.679	<0.013	0.0226	12.1	0.328	5.08	7.58	1.73
ORT04	07LB	LB07	Rio Blanco-Los Bronces	Ortiga	Intrusive Complex (proximal)	Porphyry	Porphyry (uneconomic)	Quartz Monzonite	190627	28	190627_345_SL_07LB_51	r1	69.79	0.98	148.7		0.0177	0.0064	0.00185	0.00018	-0.19368	0.079	0.032	11.897	0.107	2.01	17.5	6.3	11.9	1.2	0	700	1.84	153000	191.1	<87	14.97	0.59	<4.2	1004	456500	0.596	<0.048	0.0158	11.04	0.259	4.44	6.98	1.543
ORT04	07LB	LB07	Rio Blanco-Los Bronces	Ortiga	Intrusive Complex (proximal)	Porphyry	Porphyry (uneconomic)	Quartz Monzonite	190627	28	190627_346_SL_07LB_52	r2	69.79	0.98	148.7		0.0084	0.0034	0.00186	0.00012	-0.10763	0.036	0.015	11.897	0.107	2.01	8.4	3.4	12.01	0.8	-760	470	0.87	153000	211.6	<79	15.23	0.616	<3.6	1126	469100	0.698	<0.056	0.0243	11.83	0.324	4.9	7.29	1.51
ORT04	07LB	LB07	Rio Blanco-Los Bronces	Ortiga	Intrusive Complex (proximal)	Porphyry	Porphyry (uneconomic)	Quartz Monzonite	190627	30	190627_354_SL_07LB_54	c	69.79	0.98	148.7		0.0169	0.0043	0.00201	0.00011	0.14937	0.062	0.015	11.897	0.107	2.01	16.9	4.3	12.92	0.71	190	480	157	153000	231.3	<82	14.6	0.718	17.9	1467	469000	1.106	0.66	0.039	16.86	0.288	4.29	7.51	1.75
RIE03	05LB	LB05	Rio Blanco-Los Bronces	Riecillo	Intrusive Complex (proximal)	San Francisco Batholith	Batholith	Quartz Monzonite	190627	1	190627_105_SL_05LB_01	c	65.82	1.51	201.7		0.0163	0.0051	0.00273	0.00017	0.024582	0.045	0.015	18.002	0.1117	5.31	16.2	5	17.6	1.1	-460	480	3.2	153000	312	<74	17.49	0.39	<3.9	719	437300	0.784	<0.012	<0.0038	8.3	0.0638	1.08	2.3	0.567
RIE03	05LB	LB05	Rio Blanco-Los Bronces	Riecillo	Intrusive Complex (proximal)	San Francisco Batholith	Batholith	Quartz Monzonite	190627	1	190627_106_SL_05LB_02	r	65.82	1.51	201.7		0.0161	0.0045	0.00283	0.00016	-0.072397	0.043	0.012	18.002	0.1117	5.31	16.1	4.5	18.2	1	-370	430	0.71	153000	302	<81	16.76	0.479	<3.8	819	448500	0.986	<0.035	0.0033	9.14	0.058	1.07	2.37	0.522
RIE03	05LB	LB05	Rio Blanco-Los Bronces	Riecillo	Intrusive Complex (proximal)	San Francisco Batholith	Batholith	Quartz Monzonite	190627	2	190627_107_SL_05LB_03	c	65.82	1.51	201.7		0.018	0.0059	0.00274	0.00018	-0.38328	0.05	0.017	18.002	0.1117	5.31	18.1	5.9	17.6	1.2	-10	660	<0.48	153000	470	<120	14.37	0.62	<5.9	1350	425000	0.97	<0.073	0.222	12.33	0.33	3.48	5.36	1.24
RIE03	05LB	LB05	Rio Blanco-Los Bronces	Riecillo	Intrusive Complex (proximal)	San Francisco Batholith	Batholith	Quartz Monzonite	190627	3	190627_115_SL_05LB_05	c	65.82	1.51	201.7		0.0213	0.0058	0.00279	0.00018	-0.037672	0.058	0.017	18.002	0.1117	5.31	21.2	5.7	18	1.1	30	490	0.61	153000	255	<83	15.4	0.45	<4.3	846	449000	0.755	<0.047	0.0069	8.22	0.093	1.81	3.45	0.698
RIE03	05LB	LB05	Rio Blanco-Los Bronces	Riecillo	Intrusive Complex (proximal)	San Francisco Batholith	Batholith	Quartz Monzonite	190627	3	190627_116_SL_05LB_06	r	65.82	1.51	201.7		0.0194	0.0048	0.00292	0.00017	0.19999	0.046	0.011	18.002	0.1117	5.31	19.4	4.7	18.8	1.1	-120	420	<0.28	153000	241	<83	13.64	0.367	<3.4	801	459900	0.881	<0.04	0.0061	9.09	0.062	1.2	2.84	0.555
RIE03	05LB	LB05	Rio Blanco-Los Bronces	Riecillo	Intrusive Complex (proximal)	San Francisco Batholith	Batholith	Quartz Monzonite	190627	4	190627_117_SL_05LB_07	r	65.82	1.51	201.7		0.0216	0.0041	0.00268	0.0001	-0.073841	0.06	0.011	18.002	0.1117	5.31	21.5	4	17.25	0.66	190	360	16	153000	212.9	<110	10	0.359	10	716	438000	1.29	0.014	0.105	11.48	0.098	1.05	2.15	0.552
RIE03	05LB	LB05	Rio Blanco-Los Bronces	Riecillo	Intrusive Complex (proximal)	San Francisco Batholith	Batholith	Quartz Monzonite	190627	5	190627_119_SL_05LB_08	r	65.82	1.51	201.7		0.0196	0.0051	0.00266	0.00018	-0.14294	0.056	0.015	18.002	0.1117	5.31	19.6	5.1	17.1	1.1	170	490	1.82	153000	227	<90	14.3	0.462	10.4	1375	493000	0.827	<0.063	0.0117	11.26	0.175	3.35	6.86	1.38
RIE03	05LB	LB05	Rio Blanco-Los Bronces	Riecillo	Intrusive Complex (proximal)	San Francisco Batholith	Batholith	Quartz Monzonite	190627	6	190627_120_SL_05LB_09	c	65.82	1.51	201.7		0.0169	0.0031	0.002753	9.8e-05	-0.086599	0.0453	0.0083	18.002	0.1117	5.31	17	3	17.73	0.63	-140	320	2.11	153000	367	<100	12.7	0.523	4.5	1419	443000	1.45	<0.042	0.0092	15.56	0.12	2.04	4.02	0.915
RIE03	05LB	LB05	Rio Blanco-Los Bronces	Riecillo	Intrusive Complex (proximal)	San Francisco Batholith	Batholith	Quartz Monzonite	190627	6	190627_121_SL_05LB_10	r	65.82	1.51	201.7		0.0192	0.0033	0.00311	0.00014	-0.2583	0.0472	0.0092	18.002	0.1117	5.31	19.3	3.3	20.02	0.89	-80	330	4.7	153000	572	<95	11.46	0.382	<3.8	1477	477000	2.06	<0.015	0.0028	21.4	0.0715	1.41	3.35	0.648
RIE03	05LB	LB05	Rio Blanco-Los Bronces	Riecillo	Intrusive Complex (proximal)	San Francisco Batholith	Batholith	Quartz Monzonite	190627	7	190627_122_SL_05LB_11	c	65.82	1.51	201.7		0.0181	0.0035	0.00252	0.00013	0.18845	0.053	0.011	18.002	0.1117	5.31	18.1	3.5	16.24	0.87	150	390	11	153000	380	240	8.6	0.394	7.7	1084	430000	1.65	0.036	0.81	22.7	0.324	2.22	3.07	0.743
RIE03	05LB	LB05	Rio Blanco-Los Bronces	Riecillo	Intrusive Complex (proximal)	San Francisco Batholith	Batholith	Quartz Monzonite	190627	8	190627_125_SL_05LB_13	c	65.82	1.51	201.7		0.017	0.0037	0.00266	0.00012	-0.30927	0.046	0.01	18.002	0.1117	5.31	17	3.7	17.13	0.79	-120	380	1.53	153000	249	<87	15.38	0.529	20.8	1475	447300	0.76	<0.013	0.0124	10.47	0.208	3.75	6.67	1.331
RIE03	05LB	LB05	Rio Blanco-Los Bronces	Riecillo	Intrusive Complex (proximal)	San Francisco Batholith	Batholith	Quartz Monzonite	190627	8	190627_126_SL_05LB_14	r	65.82	1.51	201.7		0.0156	0.0033	0.00281	0.0001	0.070395	0.0406	0.0088	18.002	0.1117	5.31	15.7	3.2	18.09	0.67	-300	340	3.47	153000	255.9	<92	12.07	0.555	21.7	1668	440200	0.857	<0.047	0.0192	12.06	0.261	4.37	7.65	1.485
RIE03	05LB	LB05	Rio Blanco-Los Bronces	Riecillo	Intrusive Complex (proximal)	San Francisco Batholith	Batholith	Quartz Monzonite	190627	9	190627_127_SL_05LB_15	c	65.82	1.51	201.7		0.0134	0.0044	0.00286	0.00022	-0.22989	0.038	0.014	18.002	0.1117	5.31	13.4	4.4	18.4	1.4	-570	490	2.69	153000	273	<93	16.7	0.477	<4.5	864	467000	0.758	<0.053	0.0106	8.33	0.088	1.51	3.42	0.721
RIE03	05LB	LB05	Rio Blanco-Los Bronces	Riecillo	Intrusive Complex (proximal)	San Francisco Batholith	Batholith	Quartz Monzonite	190627	10	190627_130_SL_05LB_17	r	65.82	1.51	201.7		0.0323	0.0063	0.00273	0.00014	0.017256	0.089	0.017	18.002	0.1117	5.31	32	6.2	17.55	0.92	790	430	100	153000	222.2	<73	13.7	0.212	5.6	626	447300	0.853	0.57	0.059	8.33	0.0623	0.88	1.88	0.319
RIE03	05LB	LB05	Rio Blanco-Los Bronces	Riecillo	Intrusive Complex (proximal)	San Francisco Batholith	Batholith	Quartz Monzonite	190627	11	190627_131_SL_05LB_18	r	65.82	1.51	201.7		0.0221	0.0044	0.00313	0.00014	0.07774	0.052	0.011	18.002	0.1117	5.31	22.1	4.3	20.14	0.89	0	360	1.54	153000	265	<82	11.17	0.358	<4	878	444000	1.44	<0.013	0.0072	11.87	0.067	1.26	3	0.512
RIE03	05LB	LB05	Rio Blanco-Los Bronces	Riecillo	Intrusive Complex (proximal)	San Francisco Batholith	Batholith	Quartz Monzonite	190627	12	190627_132_SL_05LB_19	c	65.82	1.51	201.7		0.0202	0.0064	0.00283	0.00022	-0.0046842	0.055	0.019	18.002	0.1117	5.31	20.1	6.3	18.2	1.4	-110	540	1.57	153000	215.8	<87	15.6	0.472	<4	862	462000	0.641	<0.045	<0.0034	7.69	0.105	2.17	4.2	0.851
RIE03	05LB	LB05	Rio Blanco-Los Bronces	Riecillo	Intrusive Complex (proximal)	San Francisco Batholith	Batholith	Quartz Monzonite	190627	13	190627_135_SL_05LB_21	c	65.82	1.51	201.7		0.0158	0.0041	0.00281	0.00018	-0.20186	0.044	0.013	18.002	0.1117	5.31	15.8	4.1	18.1	1.1	-300	430	0.6	153000	309	<82	16.5	0.567	44.6	945	452000	0.956	<0.013	0.0066	9.74	0.093	1.68	3.54	0.74
RIE03	05LB	LB05	Rio Blanco-Los Bronces	Riecillo	Intrusive Complex (proximal)	San Francisco Batholith	Batholith	Quartz Monzonite	190627	14	190627_137_SL_05LB_23	c	65.82	1.51	201.7		0.0176	0.004	0.00308	0.00013	-0.021962	0.0422	0.0098	18.002	0.1117	5.31	17.6	4	19.85	0.87	-320	370	2.19	153000	383.2	<85	15.78	0.475	<4.1	1081	470200	1.086	<0.046	0.0064	8.79	0.083	1.47	3.41	0.682
RIE03	05LB	LB05	Rio Blanco-Los Bronces	Riecillo	Intrusive Complex (proximal)	San Francisco Batholith	Batholith	Quartz Monzonite	190627	14	190627_144_SL_05LB_24	r	65.82	1.51	201.7	antecryst	0.0202	0.0086	0.00366	0.00025	-0.035297	0.041	0.019	18.002	0.1117	5.31	20.2	8.5	23.6	1.6	-400	710	<0.53	153000	367	<150	13.9	0.34	<6.8	721	429500	0.828	<0.097	0.051	8.43	0.071	0.64	1.91	0.348
RIE03	05LB	LB05	Rio Blanco-Los Bronces	Riecillo	Intrusive Complex (proximal)	San Francisco Batholith	Batholith	Quartz Monzonite	190627	15	190627_145_SL_05LB_25	c	65.82	1.51	201.7		0.0194	0.0075	0.00317	0.00027	0.21114	0.044	0.016	18.002	0.1117	5.31	19.4	7.4	20.4	1.7	-300	590	0.64	153000	389	<160	16.9	0.42	<7.5	777	454000	0.781	<0.038	0.115	8.25	0.129	1.88	3.2	0.69
RIE03	05LB	LB05	Rio Blanco-Los Bronces	Riecillo	Intrusive Complex (proximal)	San Francisco Batholith	Batholith	Quartz Monzonite	190627	15	190627_146_SL_05LB_26	r	65.82	1.51	201.7		0.0179	0.0056	0.00282	0.00019	-0.026586	0.044	0.014	18.002	0.1117	5.31	17.8	5.5	18.2	1.2	-270	530	0.67	153000	230.6	<110	14.8	0.461	<4.9	744	451000	0.782	<0.048	0.037	8.38	0.087	1.65	2.87	0.556
RIE03	05LB	LB05	Rio Blanco-Los Bronces	Riecillo	Intrusive Complex (proximal)	San Francisco Batholith	Batholith	Quartz Monzonite	190627	16	190627_147_SL_05LB_27	c	65.82	1.51	201.7		0.031	0.019	0.00272	0.00032	-0.20528	0.1	0.06	18.002	0.1117	5.31	30	18	17.5	2	0	1200	1.76	153000	170	<210	12.4	0.75	<9.6	881	463000	0.6	<0.055	0.023	9.25	0.105	1.46	3.27	0.78
RIE03	05LB	LB05	Rio Blanco-Los Bronces	Riecillo	Intrusive Complex (proximal)	San Francisco Batholith	Batholith	Quartz Monzonite	190627	16	190627_149_SL_05LB_28	r	65.82	1.51	201.7		0.0187	0.0059	0.00295	0.00017	0.10375	0.043	0.014	18.002	0.1117	5.31	18.6	5.8	19	1.1	-380	460	0.43	153000	218	<110	10.76	0.306	<5.3	564	442000	0.767	<0.047	<0.003	9.55	0.0332	0.73	1.71	0.331
RIE03	05LB	LB05	Rio Blanco-Los Bronces	Riecillo	Intrusive Complex (proximal)	San Francisco Batholith	Batholith	Quartz Monzonite	190627	17	190627_150_SL_05LB_29	c	65.82	1.51	201.7		0.026	0.015	0.00265	0.00043	0.10241	0.079	0.051	18.002	0.1117	5.31	26	15	17.1	2.8	100	1300	7.5	153000	180	<180	18	0.38	16	986	496000	0.6	<0.14	0.067	9.17	0.078	1.98	3.89	0.85
RIE03	05LB	LB05	Rio Blanco-Los Bronces	Riecillo	Intrusive Complex (proximal)	San Francisco Batholith	Batholith	Quartz Monzonite	190627	18	190627_152_SL_05LB_31	r	65.82	1.51	201.7		0.0229	0.0041	0.00298	0.00011	-0.046915	0.055	0.01	18.002	0.1117	5.31	22.9	4.1	19.21	0.72	140	350	0.55	153000	232	<86	11.9	0.307	<4	598	444000	0.827	<0.011	0.0034	10.24	0.0372	0.76	1.88	0.347
RIE03	05LB	LB05	Rio Blanco-Los Bronces	Riecillo	Intrusive Complex (proximal)	San Francisco Batholith	Batholith	Quartz Monzonite	190627	19	190627_154_SL_05LB_32	r	65.82	1.51	201.7		0.0182	0.0067	0.0026	0.00027	0.12736	0.052	0.019	18.002	0.1117	5.31	18.2	6.7	16.7	1.7	-10	650	1.51	153000	244	<120	13.9	0.415	<5.6	747	467000	0.85	<0.092	0.0025	9.77	0.065	1.34	2.58	0.563
RIE03	05LB	LB05	Rio Blanco-Los Bronces	Riecillo	Intrusive Complex (proximal)	San Francisco Batholith	Batholith	Quartz Monzonite	190627	20	190627_155_SL_05LB_33	c	65.82	1.51	201.7		0.0191	0.0033	0.00272	0.00011	-0.38149	0.0498	0.0091	18.002	0.1117	5.31	19.2	3.3	17.48	0.71	140	370	<0.58	153000	456	<150	13	0.59	<7.3	2800	488000	3.03	<0.077	0.0273	39	0.337	6.44	11.8	1.85
RIE03	05LB	LB05	Rio Blanco-Los Bronces	Riecillo	Intrusive Complex (proximal)	San Francisco Batholith	Batholith	Quartz Monzonite	190627	20	190627_156_SL_05LB_34	r	65.82	1.51	201.7		0.0208	0.0078	0.00275	0.00025	0.18889	0.047	0.017	18.002	0.1117	5.31	20.7	7.7	17.7	1.6	-50	630	2.43	153000	195	<120	12.8	0.349	<5.5	470	455000	0.694	<0.056	0.029	8.69	0.0331	0.54	1.51	0.285
RIE03	05LB	LB05	Rio Blanco-Los Bronces	Riecillo	Intrusive Complex (proximal)	San Francisco Batholith	Batholith	Quartz Monzonite	190627	21	190627_157_SL_05LB_35	c	65.82	1.51	201.7		0.0195	0.0049	0.00277	0.00014	0.055346	0.052	0.014	18.002	0.1117	5.31	19.4	4.9	17.85	0.9	-110	440	3.76	153000	304	<95	17.28	0.631	<4.1	994	450000	0.969	<0.05	0.0341	9.07	0.105	1.53	3.69	0.697
RIE03	05LB	LB05	Rio Blanco-Los Bronces	Riecillo	Intrusive Complex (proximal)	San Francisco Batholith	Batholith	Quartz Monzonite	190627	21	190627_159_SL_05LB_36	r	65.82	1.51	201.7		0.02	0.0058	0.00279	0.00017	0.082869	0.051	0.015	18.002	0.1117	5.31	19.9	5.7	18	1.1	-130	520	1.54	153000	175.4	<77	12.1	0.257	<4.1	396.8	447000	0.646	0.013	<0.0026	7.02	0.0172	0.43	1.11	0.257
RIE03	05LB	LB05	Rio Blanco-Los Bronces	Riecillo	Intrusive Complex (proximal)	San Francisco Batholith	Batholith	Quartz Monzonite	190627	22	190627_160_SL_05LB_37	r	65.82	1.51	201.7		0.0163	0.0016	0.002685	7.7e-05	-0.071798	0.0456	0.0049	18.002	0.1117	5.31	16.4	1.6	17.28	0.5	-60	200	3.82	153000	485	<94	6.81	0.497	10.4	2282	448800	6.22	<0.05	0.0114	52	0.102	1.85	5.35	0.598
RIE03	05LB	LB05	Rio Blanco-Los Bronces	Riecillo	Intrusive Complex (proximal)	San Francisco Batholith	Batholith	Quartz Monzonite	190627	23	190627_161_SL_05LB_38	c	65.82	1.51	201.7		0.0188	0.0037	0.00261	0.00011	0.0038795	0.053	0.011	18.002	0.1117	5.31	18.8	3.7	16.8	0.7	30	380	2.29	153000	293	<84	15.8	0.81	26.2	968	428100	1.64	<0.038	0.0121	24	0.195	3.24	5.68	1
RIE03	05LB	LB05	Rio Blanco-Los Bronces	Riecillo	Intrusive Complex (proximal)	San Francisco Batholith	Batholith	Quartz Monzonite	190627	23	190627_162_SL_05LB_39	r	65.82	1.51	201.7		0.0188	0.0088	0.00302	0.00022	0.37854	0.044	0.02	18.002	0.1117	5.31	18.8	8.8	19.4	1.4	-230	820	0.72	153000	212	<150	12.8	0.62	37	570	469000	0.82	<0.13	<0.0065	9.65	0.033	1.09	1.8	0.453
RIE03	05LB	LB05	Rio Blanco-Los Bronces	Riecillo	Intrusive Complex (proximal)	San Francisco Batholith	Batholith	Quartz Monzonite	190627	24	190627_164_SL_05LB_40	c	65.82	1.51	201.7		0.021	0.0084	0.00275	0.00028	0.2976	0.056	0.023	18.002	0.1117	5.31	20.9	8.3	17.7	1.8	-120	710	2.07	153000	222	<110	13.5	0.75	<6.1	744	420100	0.639	<0.072	0.0103	8.3	0.083	1.57	3.18	0.658
RIE03	05LB	LB05	Rio Blanco-Los Bronces	Riecillo	Intrusive Complex (proximal)	San Francisco Batholith	Batholith	Quartz Monzonite	190627	24	190627_165_SL_05LB_41	r	65.82	1.51	201.7		0.0183	0.0035	0.00293	0.00014	0.21696	0.0448	0.0087	18.002	0.1117	5.31	18.3	3.5	18.84	0.92	-130	320	6.5	153000	201	<98	9.27	0.309	<4.9	555	436900	1.59	<0.063	0.019	10.51	0.0362	0.48	1.4	0.265
RIE03	05LB	LB05	Rio Blanco-Los Bronces	Riecillo	Intrusive Complex (proximal)	San Francisco Batholith	Batholith	Quartz Monzonite	190627	25	190627_166_SL_05LB_42	c	65.82	1.51	201.7		0.0174	0.0022	0.002782	8.6e-05	0.17178	0.0453	0.0055	18.002	0.1117	5.31	17.4	2.2	17.91	0.55	-80	230	<0.37	153000	473	<100	13.53	0.688	12.7	2104	447600	3.54	<0.015	0.0049	36.05	0.133	2.48	5.42	0.923
RIE03	05LB	LB05	Rio Blanco-Los Bronces	Riecillo	Intrusive Complex (proximal)	San Francisco Batholith	Batholith	Quartz Monzonite	190627	25	190627_167_SL_05LB_43	r	65.82	1.51	201.7		0.019	0.0022	0.002722	8.5e-05	-0.13477	0.0507	0.0063	18.002	0.1117	5.31	19.1	2.2	17.52	0.54	170	260	4.9	153000	498	<150	4.9	0.49	27	2250	433000	7.3	<0.045	0.034	60.8	0.124	2.37	5.86	0.41
RIE03	05LB	LB05	Rio Blanco-Los Bronces	Riecillo	Intrusive Complex (proximal)	San Francisco Batholith	Batholith	Quartz Monzonite	190627	26	190627_174_SL_05LB_44	c	65.82	1.51	201.7		0.0214	0.0053	0.00294	0.00017	0.026867	0.054	0.013	18.002	0.1117	5.31	21.3	5.2	18.9	1.1	-30	450	1.66	153000	267.3	<83	15.1	0.458	<4	789	444700	0.834	<0.013	0.0062	7.63	0.081	1.5	2.97	0.593
RIE03	05LB	LB05	Rio Blanco-Los Bronces	Riecillo	Intrusive Complex (proximal)	San Francisco Batholith	Batholith	Quartz Monzonite	190627	26	190627_175_SL_05LB_45	r	65.82	1.51	201.7		0.0193	0.004	0.0031	0.00013	0.11473	0.0455	0.0099	18.002	0.1117	5.31	19.3	4	19.97	0.81	-200	360	9	153000	322	<110	9.8	0.267	<4.6	690	436700	0.948	0.019	0.039	8.63	0.051	0.93	1.83	0.33
RIE03	05LB	LB05	Rio Blanco-Los Bronces	Riecillo	Intrusive Complex (proximal)	San Francisco Batholith	Batholith	Quartz Monzonite	190627	27	190627_176_SL_05LB_46	c	65.82	1.51	201.7		0.0196	0.0033	0.002831	9.8e-05	0.12063	0.0507	0.0086	18.002	0.1117	5.31	19.6	3.3	18.23	0.63	50	310	0.62	153000	307	<72	8.75	0.345	5.2	2430	467000	1.283	<0.014	0.0238	16.18	0.331	5.73	9.75	2.14
RIE03	05LB	LB05	Rio Blanco-Los Bronces	Riecillo	Intrusive Complex (proximal)	San Francisco Batholith	Batholith	Quartz Monzonite	190627	27	190627_177_SL_05LB_47	r	65.82	1.51	201.7		0.021	0.0028	0.002691	7e-05	0.30748	0.0563	0.0073	18.002	0.1117	5.31	21.1	2.8	17.32	0.45	290	260	1.48	153000	750	190	9.58	0.532	17.5	3215	452600	1.869	<0.064	0.106	24.11	0.46	7	13.85	2.86
RIE03	05LB	LB05	Rio Blanco-Los Bronces	Riecillo	Intrusive Complex (proximal)	San Francisco Batholith	Batholith	Quartz Monzonite	190627	28	190627_179_SL_05LB_48	c	65.82	1.51	201.7		0.019	0.005	0.00267	0.00013	0.050616	0.047	0.011	18.002	0.1117	5.31	19	5	17.17	0.82	50	440	2.8	153000	389	<160	11.6	1.04	16.8	1342	499000	2.66	<0.13	0.37	37	0.238	1.85	3.84	1.02
RIE03	05LB	LB05	Rio Blanco-Los Bronces	Riecillo	Intrusive Complex (proximal)	San Francisco Batholith	Batholith	Quartz Monzonite	190627	28	190627_180_SL_05LB_49	r	65.82	1.51	201.7		0.028	0.0064	0.00294	0.00017	-0.053304	0.071	0.017	18.002	0.1117	5.31	27.8	6.3	18.9	1.1	500	490	1.93	153000	166.6	<87	10.9	0.274	<4	411.3	441000	0.664	<0.039	<0.0024	7.95	0.0194	0.49	0.96	0.279
RIE03	05LB	LB05	Rio Blanco-Los Bronces	Riecillo	Intrusive Complex (proximal)	San Francisco Batholith	Batholith	Quartz Monzonite	190627	29	190627_181_SL_05LB_50	c	65.82	1.51	201.7		0.0169	0.0073	0.00294	0.00029	0.053321	0.044	0.02	18.002	0.1117	5.31	16.8	7.3	18.9	1.9	-430	650	1.05	153000	241	<130	14.6	0.53	<6	895	487000	0.912	<0.065	0.0086	10.48	0.079	1.68	3.38	0.65
RIE03	05LB	LB05	Rio Blanco-Los Bronces	Riecillo	Intrusive Complex (proximal)	San Francisco Batholith	Batholith	Quartz Monzonite	190627	29	190627_182_SL_05LB_51	r	65.82	1.51	201.7		0.0174	0.0036	0.00305	0.00013	-0.068946	0.0421	0.0088	18.002	0.1117	5.31	17.4	3.6	19.66	0.86	-250	340	0.62	153000	226.3	<120	11.36	0.296	<5.2	610	447900	0.856	<0.017	0.0027	9.82	0.0397	0.83	1.99	0.409
RIE03	05LB	LB05	Rio Blanco-Los Bronces	Riecillo	Intrusive Complex (proximal)	San Francisco Batholith	Batholith	Quartz Monzonite	190627	30	190627_184_SL_05LB_52	c	65.82	1.51	201.7		0.0164	0.0031	0.00282	0.00012	0.15059	0.0404	0.0077	18.002	0.1117	5.31	16.4	3.1	18.14	0.77	-280	320	0.91	153000	283	<74	18.1	0.782	<3.6	1591	442000	0.924	<0.012	0.0232	10.3	0.242	3.7	6.17	1.484
RIE03	05LB	LB05	Rio Blanco-Los Bronces	Riecillo	Intrusive Complex (proximal)	San Francisco Batholith	Batholith	Quartz Monzonite	190627	30	190627_185_SL_05LB_53	r	65.82	1.51	201.7		0.018	0.0074	0.00286	0.00021	-0.23047	0.043	0.02	18.002	0.1117	5.31	17.8	7.3	18.4	1.4	-580	620	5.08	153000	168.4	<77	13.64	0.315	<3.4	347.3	433200	0.57	<0.012	<0.0035	6	0.0181	0.423	1.03	0.252
RIE03	05LB	LB05	Rio Blanco-Los Bronces	Riecillo	Intrusive Complex (proximal)	San Francisco Batholith	Batholith	Quartz Monzonite	190627	31	190627_186_SL_05LB_54	c	65.82	1.51	201.7		0.0347	0.0072	0.0028	0.00015	0.2541	0.086	0.017	18.002	0.1117	5.31	34.3	7	18.02	0.93	860	420	1.1	153000	227	<83	12.48	0.443	3.9	1360	437000	0.716	0.069	0.0135	10.29	0.187	3.09	5.52	0.934
RIE03	05LB	LB05	Rio Blanco-Los Bronces	Riecillo	Intrusive Complex (proximal)	San Francisco Batholith	Batholith	Quartz Monzonite	190627	31	190627_187_SL_05LB_55	r	65.82	1.51	201.7		0.0162	0.0042	0.00281	0.00016	0.17116	0.041	0.01	18.002	0.1117	5.31	16.2	4.2	18.1	1	-300	410	0.66	153000	242	<81	13.15	0.296	<3.9	718	435000	0.75	<0.012	0.0009	9.3	0.056	1.12	2.5	0.463
RIE03	05LB	LB05	Rio Blanco-Los Bronces	Riecillo	Intrusive Complex (proximal)	San Francisco Batholith	Batholith	Quartz Monzonite	190823	34	190823_075_05_LT04	r	65.82	1.51	201.7		0.0168	0.0057	0.00281	0.00021	0.081905	0.049	0.018	18.002	0.1117	5.31	16.6	5.6	18.1	1.3	-420	520	1.55	153000	221.9	<340	16.56	0.401	<4.3	651	470000	0.526	<0.043	0.0114	7.55	0.0558	1.19	2.34	0.527
RIE03	05LB	LB05	Rio Blanco-Los Bronces	Riecillo	Intrusive Complex (proximal)	San Francisco Batholith	Batholith	Quartz Monzonite	190823	35	190823_077_05_LT05	c	65.82	1.51	201.7		0.0213	0.0053	0.00276	0.00015	-0.22515	0.058	0.015	18.002	0.1117	5.31	21.2	5.2	17.79	0.97	50	430	<1.7	153000	341	<450	12.2	0.409	8.8	888	491000	0.617	<0.069	0.0182	9.47	0.0805	1.63	3.14	0.613
RIE03	05LB	LB05	Rio Blanco-Los Bronces	Riecillo	Intrusive Complex (proximal)	San Francisco Batholith	Batholith	Quartz Monzonite	190823	35	190823_078_05_LT06	r	65.82	1.51	201.7		0.0176	0.0023	0.002555	9.1e-05	0.12504	0.0501	0.0073	18.002	0.1117	5.31	17.7	2.3	16.45	0.59	30	270	3.5	153000	184	<400	8.72	0.365	5.9	583	494000	0.702	<0.044	0.0104	10.97	0.0334	0.59	1.54	0.321
RIE03	05LB	LB05	Rio Blanco-Los Bronces	Riecillo	Intrusive Complex (proximal)	San Francisco Batholith	Batholith	Quartz Monzonite	190823	37	190823_080_05_LT08	c	65.82	1.51	201.7		0.026	0.0082	0.00247	0.00019	-0.033271	0.082	0.021	18.002	0.1117	5.31	25	8	15.9	1.2	400	500	<2.9	153000	296	<780	12.26	0.376	13	588	475000	0.586	<0.13	0.26	8.42	0.126	1.03	2.26	0.38
RIE03	05LB	LB05	Rio Blanco-Los Bronces	Riecillo	Intrusive Complex (proximal)	San Francisco Batholith	Batholith	Quartz Monzonite	190823	38	190823_083_05_LT10	r	65.82	1.51	201.7		0.0223	0.0061	0.00283	0.00015	0.30997	0.053	0.015	18.002	0.1117	5.31	22.2	6	18.21	0.96	60	400	21.5	153000	342	<380	13.35	0.468	<5	1082	477000	1.006	0.132	0.63	15.68	0.299	3.14	4.26	0.792
RIE03	05LB	LB05	Rio Blanco-Los Bronces	Riecillo	Intrusive Complex (proximal)	San Francisco Batholith	Batholith	Quartz Monzonite	190823	39	190823_084_05_LT11	r	65.82	1.51	201.7		0.0246	0.0016	0.00301	8.2e-05	0.082837	0.0596	0.0039	18.002	0.1117	5.31	24.6	1.6	19.36	0.53	520	120	4.1	153000	505	<560	9.3	0.7	330	1630	474000	5.66	0.035	0.53	27.6	0.211	1.98	3.61	0.42
SLLB 0203	13LB	LB13	Rio Blanco-Los Bronces	San Manuel	Porphyry (prospect)	Porphyry	Porphyry (economic)	Quartz Diorite	190509	1	190509_636_SL_13LB_01	c	58.54	1.36	119.1		0.01	0.0067	0.00122	0.00014	0.023846	0.057	0.048	7.979	0.14	1.81	9.8	6.7	7.89	0.92	-1500	1100	5	153000	143.2	<53	8.06	0.368	<3.8	266.1	462700	0.425	<0.03	<0.0019	10.79	0.0225	0.591	1.29	0.458
SLLB 0203	13LB	LB13	Rio Blanco-Los Bronces	San Manuel	Porphyry (prospect)	Porphyry	Porphyry (economic)	Quartz Diorite	190509	2	190509_638_SL_13LB_03	c	58.54	1.36	119.1		0.0061	0.0045	0.00134	0.00014	-0.0118	0.046	0.038	7.979	0.14	1.81	6.1	4.5	8.65	0.91	-1280	850	0.54	153000	121.7	<47	8.56	0.408	<3.2	576	465500	0.325	<0.0099	0.0061	11.52	0.145	2.83	5.53	1.46
SLLB 0203	13LB	LB13	Rio Blanco-Los Bronces	San Manuel	Porphyry (prospect)	Porphyry	Porphyry (economic)	Quartz Diorite	190509	3	190509_641_SL_13LB_05	c	58.54	1.36	119.1		0.0076	0.007	0.00119	0.00013	-0.22224	0.052	0.052	7.979	0.14	1.81	7.4	7	7.64	0.87	-1600	1100	0.48	153000	123.4	<59	7.84	0.581	<3.6	500	487000	0.38	<0.032	<0.0029	11.61	0.0379	1.04	2.83	0.871
SLLB 0203	13LB	LB13	Rio Blanco-Los Bronces	San Manuel	Porphyry (prospect)	Porphyry	Porphyry (economic)	Quartz Diorite	190509	3	190509_642_SL_13LB_06	r	58.54	1.36	119.1		0.034	0.011	0.0014	0.00019	-0.17609	0.189	0.071	7.979	0.14	1.81	34	11	9	1.2	1870	820	17.1	153000	126	<80	6.72	0.153	7.5	199.1	483000	0.446	0.077	0.081	9.26	0.037	0.36	0.95	0.328
SLLB 0203	13LB	LB13	Rio Blanco-Los Bronces	San Manuel	Porphyry (prospect)	Porphyry	Porphyry (economic)	Quartz Diorite	190509	4	190509_643_SL_13LB_07	c	58.54	1.36	119.1		0.0077	0.0012	0.001161	5.1e-05	0.17466	0.0472	0.0072	7.979	0.14	1.81	7.8	1.2	7.48	0.33	-30	270	0.41	153000	327.1	<55	11.3	0.581	<3.8	2566	471600	1.995	<0.01	0.071	46.01	0.592	8.97	17.3	7.18
SLLB 0203	13LB	LB13	Rio Blanco-Los Bronces	San Manuel	Porphyry (prospect)	Porphyry	Porphyry (economic)	Quartz Diorite	190509	4	190509_644_SL_13LB_08	r	58.54	1.36	119.1		0.0093	0.0034	0.00118	0.0001	0.21608	0.056	0.02	7.979	0.14	1.81	9.4	3.4	7.58	0.66	-70	660	50.2	153000	238	<77	10.6	0.487	28.7	1246	479000	1.521	0.2	0.043	30.56	0.186	3.21	5.14	1.82
SLLB 0203	13LB	LB13	Rio Blanco-Los Bronces	San Manuel	Porphyry (prospect)	Porphyry	Porphyry (economic)	Quartz Diorite	190509	5	190509_651_SL_13LB_09	c	58.54	1.36	119.1		0.0081	0.0052	0.00132	0.00013	-0.070168	0.037	0.032	7.979	0.14	1.81	8	5.2	8.49	0.84	-1390	850	0.66	153000	141.6	<62	10.33	0.409	<4.1	670.7	464700	0.344	<0.046	0.0075	12.31	0.176	3.28	6.1	1.562
SLLB 0203	13LB	LB13	Rio Blanco-Los Bronces	San Manuel	Porphyry (prospect)	Porphyry	Porphyry (economic)	Quartz Diorite	190509	5	190509_652_SL_13LB_10	r	58.54	1.36	119.1		0.032	0.015	0.00118	0.00017	0.23967	0.23	0.12	7.979	0.14	1.81	31	14	7.6	1.1	300	1500	27	153000	129	<93	5.54	0.115	10.6	178.2	424000	0.387	0.22	0.0087	9.27	0.0193	0.23	0.42	0.25
SLLB 0203	13LB	LB13	Rio Blanco-Los Bronces	San Manuel	Porphyry (prospect)	Porphyry	Porphyry (economic)	Quartz Diorite	190509	6	190509_653_SL_13LB_11	c	58.54	1.36	119.1		0.011	0.0044	0.00111	0.0001	-0.31296	0.069	0.031	7.979	0.14	1.81	11	4.4	7.18	0.66	150	770	2	153000	139.8	<61	7.66	0.174	<4	715	495000	0.479	<0.017	0.0194	12.59	0.296	4.09	5.2	1.88
SLLB 0203	13LB	LB13	Rio Blanco-Los Bronces	San Manuel	Porphyry (prospect)	Porphyry	Porphyry (economic)	Quartz Diorite	190509	6	190509_654_SL_13LB_12	r	58.54	1.36	119.1		0.03	0.022	0.00116	0.00026	0.10469	0.27	0.2	7.979	0.14	1.81	29	20	7.5	1.6	700	1700	34.2	153000	190	200	4.23	<0.15	36	635	427000	0.88	<0.12	0.027	21.9	0.071	0.91	2.58	1.19
SLLB 0203	13LB	LB13	Rio Blanco-Los Bronces	San Manuel	Porphyry (prospect)	Porphyry	Porphyry (economic)	Quartz Diorite	190509	7	190509_656_SL_13LB_13	c	58.54	1.36	119.1		0.0115	0.0061	0.00124	0.00012	0.22564	0.062	0.042	7.979	0.14	1.81	11.4	6	7.96	0.8	-1100	1000	0.66	153000	136	<62	8.8	0.445	<4	529	462800	0.291	<0.039	0.0041	11.11	0.116	2.09	4.91	1.5
SLLB 0203	13LB	LB13	Rio Blanco-Los Bronces	San Manuel	Porphyry (prospect)	Porphyry	Porphyry (economic)	Quartz Diorite	190509	7	190509_657_SL_13LB_14	r	58.54	1.36	119.1		0.03	0.013	0.00124	0.00016	0.19471	0.187	0.075	7.979	0.14	1.81	30	12	8	1	1100	1200	14.6	153000	117.9	<62	7.81	0.193	9	158.1	493500	0.292	0.07	<0.0036	7.51	0.0191	0.3	0.66	0.243
SLLB 0203	13LB	LB13	Rio Blanco-Los Bronces	San Manuel	Porphyry (prospect)	Porphyry	Porphyry (economic)	Quartz Diorite	190509	8	190509_658_SL_13LB_15	c	58.54	1.36	119.1		0.0182	0.008	0.00121	0.00013	0.45587	0.089	0.043	7.979	0.14	1.81	17.8	7.9	7.77	0.84	-400	1000	7.43	153000	138.7	<61	8.99	0.212	<3.8	435.2	475300	0.286	<0.01	0.0185	10.22	0.237	3.37	4.63	1.74
SLLB 0203	13LB	LB13	Rio Blanco-Los Bronces	San Manuel	Porphyry (prospect)	Porphyry	Porphyry (economic)	Quartz Diorite	190509	8	190509_659_SL_13LB_16	r	58.54	1.36	119.1		0.019	0.011	0.00116	0.00021	0.010201	0.17	0.12	7.979	0.14	1.81	18	11	7.5	1.4	-1200	1700	9.84	153000	108.1	<52	7.12	0.144	<3.8	171.9	462600	0.269	<0.04	0.0019	6.53	0.0288	0.49	1.019	0.49
SLLB 0203	13LB	LB13	Rio Blanco-Los Bronces	San Manuel	Porphyry (prospect)	Porphyry	Porphyry (economic)	Quartz Diorite	190509	9	190509_661_SL_13LB_17	c	58.54	1.36	119.1		0.0148	0.0081	0.00146	0.00022	-0.0028885	0.08	0.054	7.979	0.14	1.81	14.6	8	9.4	1.4	-200	1100	3.83	153000	126.9	<53	9.93	0.296	<4	282	491800	0.393	<0.034	<0.0017	8.75	0.029	0.59	1.3	0.444
SLLB 0203	13LB	LB13	Rio Blanco-Los Bronces	San Manuel	Porphyry (prospect)	Porphyry	Porphyry (economic)	Quartz Diorite	190509	9	190509_662_SL_13LB_18	r	58.54	1.36	119.1		0.0161	0.0063	0.0012	0.00016	-0.17791	0.127	0.063	7.979	0.14	1.81	16	6.2	7.7	1	100	1100	2.64	153000	123	<55	7.25	0.265	<3.7	240.2	476200	0.417	<0.032	<0.0027	9.33	0.0199	0.47	1.13	0.36
SLLB 0203	13LB	LB13	Rio Blanco-Los Bronces	San Manuel	Porphyry (prospect)	Porphyry	Porphyry (economic)	Quartz Diorite	190509	10	190509_663_SL_13LB_19	c	58.54	1.36	119.1		0.0091	0.007	0.00139	0.00015	-0.34929	0.055	0.046	7.979	0.14	1.81	9	7	8.94	0.95	-800	1200	2.75	153000	143.1	<51	9.79	0.46	<4.3	418.2	493000	0.425	<0.038	0.0122	11.98	0.089	1.69	3.3	1.024
SLLB 0203	13LB	LB13	Rio Blanco-Los Bronces	San Manuel	Porphyry (prospect)	Porphyry	Porphyry (economic)	Quartz Diorite	190509	10	190509_664_SL_13LB_20	r	58.54	1.36	119.1		0.024	0.017	0.00115	0.00012	-0.11426	0.15	0.1	7.979	0.14	1.81	23	17	7.43	0.75	500	2000	12.6	153000	131.3	<80	9.7	0.27	<5.8	251.9	506000	0.484	<0.091	0.0131	11.88	0.037	0.87	1.41	0.561
SLLB 0203	13LB	LB13	Rio Blanco-Los Bronces	San Manuel	Porphyry (prospect)	Porphyry	Porphyry (economic)	Quartz Diorite	190509	11	190509_666_SL_13LB_21	c	58.54	1.36	119.1		0.0111	0.0055	0.0013	0.00014	0.02496	0.073	0.041	7.979	0.14	1.81	11	5.4	8.35	0.89	-960	990	1.12	153000	160.2	<55	10.24	0.587	<3.8	749	464000	0.376	<0.051	0.0136	13.49	0.225	4.12	6.32	1.96
SLLB 0203	13LB	LB13	Rio Blanco-Los Bronces	San Manuel	Porphyry (prospect)	Porphyry	Porphyry (economic)	Quartz Diorite	190509	11	190509_667_SL_13LB_22	m1	58.54	1.36	119.1		0.0069	0.0063	0.00158	0.00022	0.16475	0.046	0.037	7.979	0.14	1.81	6.8	6.3	10.2	1.4	-1000	1200	6.52	153000	126.9	<62	8.41	0.253	<4	200.8	475900	0.331	<0.016	<0.0028	8.84	0.0176	0.34	0.78	0.31
SLLB 0203	13LB	LB13	Rio Blanco-Los Bronces	San Manuel	Porphyry (prospect)	Porphyry	Porphyry (economic)	Quartz Diorite	190509	11	190509_668_SL_13LB_23	m2	58.54	1.36	119.1		0.0068	0.005	0.00129	0.00015	-0.096894	0.042	0.042	7.979	0.14	1.81	6.7	5	8.31	0.98	-1120	960	5.72	153000	123.6	<49	7.24	0.259	<3.9	220.2	466100	0.385	<0.057	<0.0026	9.56	0.0207	0.422	0.93	0.355
SLLB 0203	13LB	LB13	Rio Blanco-Los Bronces	San Manuel	Porphyry (prospect)	Porphyry	Porphyry (economic)	Quartz Diorite	190509	11	190509_669_SL_13LB_24	r	58.54	1.36	119.1		0.0041	0.006	0.00118	0.00015	0.24281	0.028	0.046	7.979	0.14	1.81	3.9	6	7.58	0.99	-2600	1300	5.14	153000	125.1	<56	7.51	0.338	<3.5	208.8	462100	0.359	<0.046	<0.002	9.4	0.0193	0.398	1	0.307
SLLB 0203	13LB	LB13	Rio Blanco-Los Bronces	San Manuel	Porphyry (prospect)	Porphyry	Porphyry (economic)	Quartz Diorite	190509	12	190509_672_SL_13LB_26	r	58.54	1.36	119.1		0.0141	0.0054	0.00129	0.00012	-0.19216	0.084	0.032	7.979	0.14	1.81	14	5.3	8.3	0.76	20	850	2.69	153000	147.4	<62	8.89	0.4	<3.6	351.9	481500	0.576	<0.031	<0.0023	12.69	0.0383	0.65	1.62	0.439
SLLB 0203	13LB	LB13	Rio Blanco-Los Bronces	San Manuel	Porphyry (prospect)	Porphyry	Porphyry (economic)	Quartz Diorite	190509	13	190509_673_SL_13LB_27	c	58.54	1.36	119.1		0.0059	0.0052	0.00133	0.00015	-0.1024	0.031	0.038	7.979	0.14	1.81	5.8	5.2	8.59	0.98	-1710	960	4.07	153000	97.3	<53	6.38	0.165	<3.9	200.2	463200	0.31	<0.01	<0.0026	7.02	0.0206	0.57	1.1	0.416
SLLB 0203	13LB	LB13	Rio Blanco-Los Bronces	San Manuel	Porphyry (prospect)	Porphyry	Porphyry (economic)	Quartz Diorite	190509	13	190509_674_SL_13LB_28	r	58.54	1.36	119.1		0.0106	0.007	0.0013	0.00018	-0.068601	0.067	0.056	7.979	0.14	1.81	10.4	7	8.4	1.2	-1200	1300	5.14	153000	104.1	<62	6.04	0.166	<3.9	188.3	473400	0.279	<0.034	<0.003	7.51	0.0238	0.47	0.92	0.401
SLLB 0203	13LB	LB13	Rio Blanco-Los Bronces	San Manuel	Porphyry (prospect)	Porphyry	Porphyry (economic)	Quartz Diorite	190509	14	190509_681_SL_13LB_29	c	58.54	1.36	119.1		0.021	0.011	0.00144	0.00023	-0.22725	0.11	0.063	7.979	0.14	1.81	21	11	9.3	1.5	600	1400	35	153000	106.4	<63	8.8	0.56	5.3	321	493000	0.37	0.32	0.0044	10.8	0.0254	0.69	1.74	0.49
SLLB 0203	13LB	LB13	Rio Blanco-Los Bronces	San Manuel	Porphyry (prospect)	Porphyry	Porphyry (economic)	Quartz Diorite	190509	15	190509_683_SL_13LB_31	c	58.54	1.36	119.1		0.0061	0.006	0.00123	0.00015	0.12047	0.04	0.048	7.979	0.14	1.81	5.9	6	7.94	0.97	-2100	1200	5.3	153000	165.9	<60	8.67	0.371	<4.2	320.8	468000	0.387	<0.031	0.00085	10.68	0.0424	0.8	1.91	0.541
SLLB 0203	13LB	LB13	Rio Blanco-Los Bronces	San Manuel	Porphyry (prospect)	Porphyry	Porphyry (economic)	Quartz Diorite	190509	16	190509_686_SL_13LB_33	c	58.54	1.36	119.1		0.0149	0.0089	0.00119	0.00016	-0.25375	0.147	0.09	7.979	0.14	1.81	14.5	8.8	7.7	1.1	-1300	1400	11.79	153000	154.2	<60	9.04	0.216	<4.1	272.8	465100	0.397	<0.031	0.0024	8.08	0.0408	0.86	1.69	0.689
SLLB 0203	13LB	LB13	Rio Blanco-Los Bronces	San Manuel	Porphyry (prospect)	Porphyry	Porphyry (economic)	Quartz Diorite	190509	16	190509_687_SL_13LB_34	r	58.54	1.36	119.1		0.0087	0.0069	0.00122	0.00019	0.043816	0.041	0.066	7.979	0.14	1.81	8.4	6.8	7.8	1.2	-2400	1400	7.78	153000	103.2	<58	6.75	0.154	4.9	138	462800	0.322	<0.01	<0.0015	6.83	0.0163	0.235	0.72	0.257
SLLB 0203	13LB	LB13	Rio Blanco-Los Bronces	San Manuel	Porphyry (prospect)	Porphyry	Porphyry (economic)	Quartz Diorite	190509	17	190509_688_SL_13LB_35	r	58.54	1.36	119.1		0.026	0.013	0.00125	0.00018	-0.052153	0.152	0.085	7.979	0.14	1.81	26	13	8.1	1.2	400	1400	18.6	153000	108.4	<65	8.9	0.148	9.5	239	473000	0.337	0.061	0.029	7.98	0.043	0.6	1.15	0.406
SLLB 0203	13LB	LB13	Rio Blanco-Los Bronces	San Manuel	Porphyry (prospect)	Porphyry	Porphyry (economic)	Quartz Diorite	190509	18	190509_689_SL_13LB_36	r	58.54	1.36	119.1		0.022	0.0093	0.0013	0.00014	-0.15138	0.151	0.082	7.979	0.14	1.81	21.6	9.1	8.36	0.93	100	1100	12	153000	134.3	<58	8.6	0.324	5.2	232.4	471000	0.386	<0.046	0.0051	10.31	0.0248	0.49	1.13	0.431
SLLB 0203	13LB	LB13	Rio Blanco-Los Bronces	San Manuel	Porphyry (prospect)	Porphyry	Porphyry (economic)	Quartz Diorite	190509	19	190509_691_SL_13LB_37	c	58.54	1.36	119.1		0.0131	0.0049	0.001237	9.8e-05	0.12908	0.072	0.03	7.979	0.14	1.81	13	4.9	7.97	0.63	-360	770	1.32	153000	172.3	<55	10.41	0.385	<3.3	421	480000	0.439	<0.028	0.0032	10.31	0.0554	1.05	2.17	0.625
SLLB 0203	13LB	LB13	Rio Blanco-Los Bronces	San Manuel	Porphyry (prospect)	Porphyry	Porphyry (economic)	Quartz Diorite	190509	19	190509_692_SL_13LB_38	r	58.54	1.36	119.1		0.0111	0.0056	0.00138	0.00013	-0.083044	0.065	0.035	7.979	0.14	1.81	11	5.5	8.91	0.86	-700	790	1.99	153000	122.2	<49	7.82	0.285	<3.6	271.6	460700	0.4	<0.03	0.0046	10	0.0275	0.437	1.18	0.342
SLLB 0203	13LB	LB13	Rio Blanco-Los Bronces	San Manuel	Porphyry (prospect)	Porphyry	Porphyry (economic)	Quartz Diorite	190509	20	190509_693_SL_13LB_39	r	58.54	1.36	119.1		0.0242	0.0098	0.0014	0.00017	0.13577	0.115	0.052	7.979	0.14	1.81	23.9	9.6	9	1.1	600	1100	19.2	153000	131.3	<82	7.19	0.215	6.1	250.7	446200	0.333	0.062	0.0042	10.12	0.04	0.43	1.23	0.543
SLLB 0203	13LB	LB13	Rio Blanco-Los Bronces	San Manuel	Porphyry (prospect)	Porphyry	Porphyry (economic)	Quartz Diorite	190509	21	190509_694_SL_13LB_40	r	58.54	1.36	119.1		0.0126	0.0057	0.00123	0.00014	-0.054701	0.081	0.045	7.979	0.14	1.81	12.5	5.6	7.91	0.92	-630	940	5.41	153000	143.9	<56	7.56	0.327	<4.1	448	466400	0.28	<0.032	0.0114	10.24	0.152	2.49	3.56	1.179
SLLB 0203	13LB	LB13	Rio Blanco-Los Bronces	San Manuel	Porphyry (prospect)	Porphyry	Porphyry (economic)	Quartz Diorite	190509	22	190509_696_SL_13LB_41	r	58.54	1.36	119.1		0.0095	0.0074	0.00112	0.00018	0.27533	0.049	0.049	7.979	0.14	1.81	9.5	7.4	7.2	1.2	-1100	1500	0.5	153000	134	<80	9.31	0.599	<5.1	591	503000	0.331	<0.024	0.0063	12.85	0.066	1.3	4.32	1.36
SLLB 0203	13LB	LB13	Rio Blanco-Los Bronces	San Manuel	Porphyry (prospect)	Porphyry	Porphyry (economic)	Quartz Diorite	190509	24	190509_698_SL_13LB_43	c	58.54	1.36	119.1		0.0081	0.0044	0.00131	0.00011	0.035633	0.047	0.026	7.979	0.14	1.81	8.1	4.4	8.43	0.71	-600	740	3.4	153000	140	<66	4.69	0.141	5.4	439	445400	0.76	<0.04	0.0179	15.5	0.0464	0.53	1.6	0.539
SLLB 0203	13LB	LB13	Rio Blanco-Los Bronces	San Manuel	Porphyry (prospect)	Porphyry	Porphyry (economic)	Quartz Diorite	190509	24	190509_699_SL_13LB_44	r	58.54	1.36	119.1		0.0097	0.0057	0.00127	0.00016	-0.016556	0.041	0.029	7.979	0.14	1.81	9.7	5.7	8.2	1	-450	910	3.8	153000	112.1	<72	4.58	0.203	10.1	576	499100	0.408	<0.065	0.014	14.84	0.125	2.56	4.37	1.29
SLLB 0408	09LB	LB09	Rio Blanco-Los Bronces	Plomo	Porphyry (prospect)	Porphyry	Porphyry (uneconomic)	Monzonite	190627	1	190627_435_SL_09LB_01	c	59.69	2.82	99.2		0.012	0.0045	0.00174	0.00011	0.060108	0.046	0.018	11.143	0.098	1.25	12	4.5	11.19	0.7	-440	580	<0.35	153000	180	<89	12.24	0.547	<4.2	1160	451900	0.59	<0.061	0.0179	14.34	0.27	4.49	8.04	1.73
SLLB 0408	09LB	LB09	Rio Blanco-Los Bronces	Plomo	Porphyry (prospect)	Porphyry	Porphyry (uneconomic)	Monzonite	190627	1	190627_436_SL_09LB_02	r	59.69	2.82	99.2		0.0105	0.0032	0.00177	0.00011	-0.31969	0.046	0.015	11.143	0.098	1.25	10.6	3.2	11.38	0.68	-260	510	1.09	153000	178.3	<89	12.06	0.602	<3.7	1131	446500	0.606	0.032	0.0182	13.89	0.297	4.7	8.03	1.56
SLLB 0408	09LB	LB09	Rio Blanco-Los Bronces	Plomo	Porphyry (prospect)	Porphyry	Porphyry (uneconomic)	Monzonite	190627	2	190627_437_SL_09LB_03	c	59.69	2.82	99.2		0.0104	0.0036	0.00173	0.00011	0.13748	0.042	0.017	11.143	0.098	1.25	11.2	3.9	11.17	0.74	-510	540	<0.33	153000	171.2	<78	10.37	0.581	<4	1094	443500	0.58	<0.012	0.0188	13.89	0.277	4.45	7.36	1.451
SLLB 0408	09LB	LB09	Rio Blanco-Los Bronces	Plomo	Porphyry (prospect)	Porphyry	Porphyry (uneconomic)	Monzonite	190627	2	190627_444_SL_09LB_04	r	59.69	2.82	99.2		0.0089	0.0022	0.001744	0.0001	-0.07426	0.038	0.01	11.143	0.098	1.25	8.9	2.2	11.23	0.64	-400	400	<0.29	153000	226.7	<84	12.76	0.853	4.7	1620	458200	0.916	<0.051	0.0268	18.29	0.369	5.94	8.93	1.724
SLLB 0408	09LB	LB09	Rio Blanco-Los Bronces	Plomo	Porphyry (prospect)	Porphyry	Porphyry (uneconomic)	Monzonite	190627	3	190627_446_SL_09LB_06	r	59.69	2.82	99.2		0.0102	0.0049	0.00176	0.00014	0.050662	0.05	0.023	11.143	0.098	1.25	10.2	4.9	11.32	0.9	-660	660	5.75	153000	305	<69	8.29	0.242	<3.5	495.2	436800	0.515	<0.043	<0.0033	9.37	0.0242	0.54	1.65	0.365
SLLB 0408	09LB	LB09	Rio Blanco-Los Bronces	Plomo	Porphyry (prospect)	Porphyry	Porphyry (uneconomic)	Monzonite	190627	4	190627_447_SL_09LB_07	c	59.69	2.82	99.2		0.0182	0.0034	0.001679	8.9e-05	0.092978	0.081	0.015	11.143	0.098	1.25	18.2	3.4	10.82	0.57	690	440	<0.27	153000	210.4	<67	9.52	0.863	<3.2	1223	446100	0.845	<0.0087	0.0196	19.2	0.24	4.15	6.88	1.32
SLLB 0408	09LB	LB09	Rio Blanco-Los Bronces	Plomo	Porphyry (prospect)	Porphyry	Porphyry (uneconomic)	Monzonite	190627	4	190627_449_SL_09LB_08	r	59.69	2.82	99.2		0.0109	0.0022	0.001761	7.6e-05	0.1279	0.0456	0.0097	11.143	0.098	1.25	11	2.2	11.34	0.49	-130	360	<0.29	153000	267	<78	7.94	0.533	<3.4	874	429100	1.055	<0.011	0.0036	26.9	0.0826	1.53	3.65	0.677
SLLB 0408	09LB	LB09	Rio Blanco-Los Bronces	Plomo	Porphyry (prospect)	Porphyry	Porphyry (uneconomic)	Monzonite	190627	5	190627_450_SL_09LB_09	c	59.69	2.82	99.2	antecryst	0.0128	0.0048	0.00248	0.00015	0.023008	0.039	0.014	11.143	0.098	1.25	12.7	4.8	15.99	0.95	-650	480	0.4	153000	176	<90	14.42	0.493	<3.9	960	438300	0.552	<0.011	0.0143	10.18	0.22	3.68	6.64	1.314
SLLB 0408	09LB	LB09	Rio Blanco-Los Bronces	Plomo	Porphyry (prospect)	Porphyry	Porphyry (uneconomic)	Monzonite	190627	6	190627_452_SL_09LB_11	c	59.69	2.82	99.2		0.0079	0.0039	0.00168	0.00012	0.0060502	0.031	0.017	11.143	0.098	1.25	7.9	3.9	10.82	0.8	-840	610	<0.37	153000	164.9	<94	10.33	0.514	<4.1	1026	426500	0.553	<0.014	0.0114	13.3	0.231	4.39	7.31	1.38
SLLB 0408	09LB	LB09	Rio Blanco-Los Bronces	Plomo	Porphyry (prospect)	Porphyry	Porphyry (uneconomic)	Monzonite	190627	6	190627_454_SL_09LB_12	r	59.69	2.82	99.2		0.0094	0.0037	0.00181	0.00011	0.23528	0.033	0.013	11.143	0.098	1.25	9.5	3.7	11.65	0.73	-610	530	<0.35	153000	182.9	<90	9.77	0.565	<4.3	1000	426900	0.641	<0.014	0.0175	13.67	0.236	4.01	6.24	1.185
SLLB 0408	09LB	LB09	Rio Blanco-Los Bronces	Plomo	Porphyry (prospect)	Porphyry	Porphyry (uneconomic)	Monzonite	190627	7	190627_455_SL_09LB_13	c	59.69	2.82	99.2		0.0106	0.0044	0.00177	0.00015	0.05355	0.045	0.021	11.143	0.098	1.25	10.6	4.4	11.41	0.94	-590	660	2.59	153000	200.5	<87	11.08	0.382	<4.3	439	433000	0.513	<0.014	0.0049	11.33	0.0514	1.01	2.11	0.444
SLLB 0408	09LB	LB09	Rio Blanco-Los Bronces	Plomo	Porphyry (prospect)	Porphyry	Porphyry (uneconomic)	Monzonite	190627	8	190627_457_SL_09LB_15	c	59.69	2.82	99.2		0.0109	0.0032	0.001715	8.8e-05	0.095614	0.047	0.014	11.143	0.098	1.25	11.8	3.5	11.04	0.56	-170	450	0.64	153000	271	<87	13.1	0.956	<4.2	2040	426100	1.14	<0.038	0.033	19.1	0.381	5.63	9.51	2.09
SLLB 0408	09LB	LB09	Rio Blanco-Los Bronces	Plomo	Porphyry (prospect)	Porphyry	Porphyry (uneconomic)	Monzonite	190627	8	190627_459_SL_09LB_16	r	59.69	2.82	99.2		0.011	0.0051	0.00179	0.00015	-0.41194	0.05	0.025	11.143	0.098	1.25	11.1	5.1	11.55	0.98	-320	760	0.97	153000	282	<100	14.7	0.87	<5.3	1390	463000	0.93	<0.072	0.0188	19.7	0.229	4.2	6.6	1.34
SLLB 0408	09LB	LB09	Rio Blanco-Los Bronces	Plomo	Porphyry (prospect)	Porphyry	Porphyry (uneconomic)	Monzonite	190627	9	190627_461_SL_09LB_18	r	59.69	2.82	99.2		0.0124	0.0035	0.00171	0.00012	-0.19598	0.057	0.017	11.143	0.098	1.25	12.5	3.4	11.01	0.79	20	470	2.78	153000	211.7	<78	9.47	0.503	<3.5	914	437900	0.561	<0.011	0.0109	13.12	0.203	3.22	5.67	1.09
SLLB 0408	09LB	LB09	Rio Blanco-Los Bronces	Plomo	Porphyry (prospect)	Porphyry	Porphyry (uneconomic)	Monzonite	190627	11	190627_465_SL_09LB_21	c	59.69	2.82	99.2		0.013	0.0068	0.00166	0.00016	-0.20975	0.073	0.04	11.143	0.098	1.25	12.9	6.8	10.7	1	-760	870	2.31	153000	115	<79	7.59	0.343	<3.3	465	426900	0.418	<0.011	<0.0044	8.93	0.044	0.89	2.41	0.512
SLLB 0408	09LB	LB09	Rio Blanco-Los Bronces	Plomo	Porphyry (prospect)	Porphyry	Porphyry (uneconomic)	Monzonite	190627	11	190627_466_SL_09LB_22	r	59.69	2.82	99.2		0.0126	0.0033	0.001747	8.4e-05	-0.25263	0.06	0.017	11.143	0.098	1.25	13.3	3.6	11.25	0.54	0	480	0.48	153000	262.4	<80	9.85	0.572	<3.6	882	426400	1.262	<0.012	0.0037	18.12	0.069	1.33	3.1	0.638
SLLB 0408	09LB	LB09	Rio Blanco-Los Bronces	Plomo	Porphyry (prospect)	Porphyry	Porphyry (uneconomic)	Monzonite	190627	12	190627_467_SL_09LB_23	r	59.69	2.82	99.2		0.0128	0.0032	0.001812	9e-05	0.022153	0.052	0.013	11.143	0.098	1.25	12.8	3.2	11.67	0.58	30	420	0.54	153000	282.8	<100	13.6	0.863	9.9	1707	423500	0.839	<0.051	0.0374	18.94	0.363	5.47	9.15	1.92
SLLB 0408	09LB	LB09	Rio Blanco-Los Bronces	Plomo	Porphyry (prospect)	Porphyry	Porphyry (uneconomic)	Monzonite	190627	13	190627_475_SL_09LB_25	r	59.69	2.82	99.2		0.0109	0.0024	0.001632	6.3e-05	0.12885	0.0461	0.0092	11.143	0.098	1.25	10.9	2.4	10.51	0.41	-80	360	<0.26	153000	275.5	<68	9.66	0.627	<3.4	1106	459000	1.43	<0.046	0.0049	21.3	0.125	2.19	4.46	0.841
SLLB 0408	09LB	LB09	Rio Blanco-Los Bronces	Plomo	Porphyry (prospect)	Porphyry	Porphyry (uneconomic)	Monzonite	190627	14	190627_476_SL_09LB_26	r	59.69	2.82	99.2		0.0062	0.0042	0.00181	0.00012	0.2066	0.025	0.017	11.143	0.098	1.25	6.2	4.2	11.65	0.79	-1260	610	6.72	153000	196.1	<71	10.19	0.265	<3.4	409	439300	0.452	<0.0087	0.0022	7.68	0.0433	0.84	1.82	0.418
SLLB 0408	09LB	LB09	Rio Blanco-Los Bronces	Plomo	Porphyry (prospect)	Porphyry	Porphyry (uneconomic)	Monzonite	190627	15	190627_477_SL_09LB_27	r	59.69	2.82	99.2		0.0115	0.0033	0.001732	7.3e-05	0.023883	0.049	0.015	11.143	0.098	1.25	11.5	3.3	11.15	0.47	-300	470	0.58	153000	221	<85	9.97	0.83	7.9	1600	427200	0.91	<0.033	0.0212	17.1	0.303	5.19	8.53	1.73
SLLB 0408	09LB	LB09	Rio Blanco-Los Bronces	Plomo	Porphyry (prospect)	Porphyry	Porphyry (uneconomic)	Monzonite	190627	16	190627_479_SL_09LB_28	c	59.69	2.82	99.2		0.0129	0.0022	0.001675	8.3e-05	0.059485	0.0574	0.0096	11.143	0.098	1.25	12.9	2.2	10.79	0.53	200	330	0.66	153000	247.5	<64	14.31	0.922	<3	1842	446400	0.885	<0.028	0.0392	18.74	0.437	6.31	10.55	2.42
SLLB 0408	09LB	LB09	Rio Blanco-Los Bronces	Plomo	Porphyry (prospect)	Porphyry	Porphyry (uneconomic)	Monzonite	190627	16	190627_480_SL_09LB_29	r	59.69	2.82	99.2		0.011	0.0031	0.00173	9.8e-05	0.20035	0.046	0.013	11.143	0.098	1.25	11.1	3.1	11.14	0.63	-210	470	2.04	153000	254.2	<86	13.18	0.655	3.8	1027	444300	0.744	<0.034	0.0233	16.5	0.211	2.73	5.59	1.204
SLLB 0408	09LB	LB09	Rio Blanco-Los Bronces	Plomo	Porphyry (prospect)	Porphyry	Porphyry (uneconomic)	Monzonite	190627	17	190627_481_SL_09LB_30	c	59.69	2.82	99.2		0.0096	0.0026	0.001736	7.5e-05	-0.12877	0.041	0.011	11.143	0.098	1.25	9.7	2.6	11.18	0.48	-360	420	0.37	153000	240	<73	13.16	0.889	13	1860	438500	0.95	<0.033	0.0335	19	0.366	6.14	9.6	1.96
SLLB 0408	09LB	LB09	Rio Blanco-Los Bronces	Plomo	Porphyry (prospect)	Porphyry	Porphyry (uneconomic)	Monzonite	190627	18	190627_484_SL_09LB_32	c	59.69	2.82	99.2		0.0123	0.0048	0.00182	0.0001	0.043516	0.049	0.019	11.143	0.098	1.25	12.3	4.7	11.72	0.65	-290	600	<0.36	153000	136	<87	5.7	0.338	<4.2	796	430300	0.549	<0.017	0.0049	14.33	0.085	1.5	4.11	0.675
SLLB 0408	09LB	LB09	Rio Blanco-Los Bronces	Plomo	Porphyry (prospect)	Porphyry	Porphyry (uneconomic)	Monzonite	190627	18	190627_485_SL_09LB_33	r	59.69	2.82	99.2		0.0108	0.0038	0.00178	0.00012	-0.072002	0.047	0.017	11.143	0.098	1.25	10.8	3.8	11.45	0.78	-440	550	0.4	153000	198	<86	11.3	0.545	<3.6	776	432400	0.63	0.014	0.0072	14.81	0.12	2.18	4.03	0.841
SLLB 0408	09LB	LB09	Rio Blanco-Los Bronces	Plomo	Porphyry (prospect)	Porphyry	Porphyry (uneconomic)	Monzonite	190627	19	190627_486_SL_09LB_34	c	59.69	2.82	99.2		0.0136	0.0053	0.00174	0.00011	0.20218	0.056	0.022	11.143	0.098	1.25	13.5	5.3	11.24	0.74	-410	700	8.94	153000	311.4	<87	10.26	0.256	<3.6	563	440000	0.547	<0.034	<0.0017	9.26	0.0478	0.89	2.28	0.508
SLLB 0408	09LB	LB09	Rio Blanco-Los Bronces	Plomo	Porphyry (prospect)	Porphyry	Porphyry (uneconomic)	Monzonite	190627	20	190627_490_SL_09LB_37	r	59.69	2.82	99.2		0.014	0.0014	0.001727	4.4e-05	-0.169	0.0594	0.0065	11.143	0.098	1.25	14.1	1.4	11.12	0.28	440	220	17.8	153000	430	<73	10.01	2.15	171	1838	441400	3.17	0.187	0.0151	74.3	0.217	3.59	8.23	1.457
SLLB 0408	09LB	LB09	Rio Blanco-Los Bronces	Plomo	Porphyry (prospect)	Porphyry	Porphyry (uneconomic)	Monzonite	190627	21	190627_491_SL_09LB_38	r	59.69	2.82	99.2		0.0154	0.0062	0.00191	0.00018	0.035971	0.062	0.028	11.143	0.098	1.25	15.3	6.2	12.3	1.2	-190	750	0.9	153000	158.5	<91	9.9	0.83	5.6	922	476000	0.568	0.263	0.0422	13.73	0.183	3.5	6.48	1.31
SLLB 0408	09LB	LB09	Rio Blanco-Los Bronces	Plomo	Porphyry (prospect)	Porphyry	Porphyry (uneconomic)	Monzonite	190627	22	190627_492_SL_09LB_39	c	59.69	2.82	99.2		0.0083	0.0021	0.001751	8.7e-05	-0.049141	0.0332	0.0085	11.143	0.098	1.25	8.4	2.1	11.28	0.56	-600	350	<0.31	153000	241.7	<77	12.83	0.956	<3.6	1938	451300	1.005	<0.067	0.0472	19.67	0.444	6.79	9.83	2
SLLB 0408	09LB	LB09	Rio Blanco-Los Bronces	Plomo	Porphyry (prospect)	Porphyry	Porphyry (uneconomic)	Monzonite	190627	22	190627_494_SL_09LB_40	r	59.69	2.82	99.2		0.0123	0.0026	0.001818	9.1e-05	-0.11856	0.051	0.011	11.143	0.098	1.25	12.3	2.6	11.71	0.58	-30	380	0.56	153000	307	<74	14.56	0.645	<3.8	1145	433000	0.81	<0.057	0.0174	19.22	0.207	3.3	5.34	1.17
SLLB 0408	09LB	LB09	Rio Blanco-Los Bronces	Plomo	Porphyry (prospect)	Porphyry	Porphyry (uneconomic)	Monzonite	190627	23	190627_495_SL_09LB_41	r	59.69	2.82	99.2		0.0098	0.0049	0.00174	0.00011	0.029164	0.043	0.022	11.143	0.098	1.25	9.8	4.9	11.2	0.73	-850	600	0.33	153000	182.9	<78	6.56	0.257	<3.6	520	432900	0.679	<0.05	<0.0028	11.73	0.0296	0.64	1.73	0.351
SLLB 0408	09LB	LB09	Rio Blanco-Los Bronces	Plomo	Porphyry (prospect)	Porphyry	Porphyry (uneconomic)	Monzonite	190627	24	190627_496_SL_09LB_42	c	59.69	2.82	99.2		0.0115	0.0037	0.0018	0.00012	-0.089641	0.042	0.014	11.143	0.098	1.25	11.5	3.7	11.61	0.76	-360	540	1.41	153000	178.9	<79	12.6	0.685	12.4	1127	439600	0.547	<0.012	0.0224	13.18	0.31	4.73	8.06	1.57
SLLB 0408	09LB	LB09	Rio Blanco-Los Bronces	Plomo	Porphyry (prospect)	Porphyry	Porphyry (uneconomic)	Monzonite	190627	24	190627_497_SL_09LB_43	r	59.69	2.82	99.2		0.0102	0.0054	0.00172	0.00014	0.11743	0.036	0.021	11.143	0.098	1.25	10.1	5.4	11.05	0.89	-910	670	<0.31	153000	155.6	<73	9.16	0.397	<3.7	460	440800	0.609	<0.012	<0.0018	10.1	0.0434	0.95	1.78	0.449
SLLB 0408	09LB	LB09	Rio Blanco-Los Bronces	Plomo	Porphyry (prospect)	Porphyry	Porphyry (uneconomic)	Monzonite	190627	25	190627_505_SL_09LB_45	r	59.69	2.82	99.2		0.0095	0.0063	0.00159	0.00016	-0.70043	0.044	0.033	11.143	0.098	1.25	9.5	6.3	10.3	1	-800	1100	1.46	153000	176	<90	10.8	0.457	<4.2	480	506000	0.685	<0.024	<0.0031	11.02	0.0376	0.66	2.02	0.441
SLLB 0408	09LB	LB09	Rio Blanco-Los Bronces	Plomo	Porphyry (prospect)	Porphyry	Porphyry (uneconomic)	Monzonite	190627	26	190627_506_SL_09LB_46	c	59.69	2.82	99.2		0.0119	0.0024	0.001679	8.5e-05	-0.17008	0.052	0.011	11.143	0.098	1.25	12	2.4	10.82	0.55	40	390	<0.3	153000	265.7	<84	13.68	1.007	<3.8	2105	452000	1.074	<0.035	0.0416	20.63	0.441	6.75	10.82	2.28
SLLB 0408	09LB	LB09	Rio Blanco-Los Bronces	Plomo	Porphyry (prospect)	Porphyry	Porphyry (uneconomic)	Monzonite	190627	26	190627_507_SL_09LB_47	r	59.69	2.82	99.2		0.011	0.0033	0.001762	9.8e-05	0.19503	0.045	0.013	11.143	0.098	1.25	11.1	3.3	11.35	0.63	-330	450	<0.3	153000	220	<83	12.5	0.823	<3.8	1640	452700	0.83	<0.012	0.0363	17.63	0.36	5.51	9.05	1.87
SLLB 0408	09LB	LB09	Rio Blanco-Los Bronces	Plomo	Porphyry (prospect)	Porphyry	Porphyry (uneconomic)	Monzonite	190627	27	190627_510_SL_09LB_49	r	59.69	2.82	99.2		0.0114	0.0041	0.00168	0.00011	0.064704	0.057	0.021	11.143	0.098	1.25	11.4	4	10.82	0.71	-210	570	1.29	153000	170.2	<78	9.9	0.45	<4	757	443200	0.592	<0.043	0.007	12.42	0.128	2.13	4.23	0.829
SLLB 0408	09LB	LB09	Rio Blanco-Los Bronces	Plomo	Porphyry (prospect)	Porphyry	Porphyry (uneconomic)	Monzonite	190627	28	190627_512_SL_09LB_51	r	59.69	2.82	99.2		0.0126	0.0037	0.00171	0.00012	-0.20954	0.06	0.018	11.143	0.098	1.25	12.6	3.7	11.02	0.78	-50	500	2.84	153000	217.3	<84	9.42	0.427	<3.5	732	452000	0.679	<0.057	0.0038	12.83	0.097	1.75	3.36	0.74
SLLB 0408	09LB	LB09	Rio Blanco-Los Bronces	Plomo	Porphyry (prospect)	Porphyry	Porphyry (uneconomic)	Monzonite	190627	29	190627_515_SL_09LB_53	r	59.69	2.82	99.2		0.0106	0.0027	0.001738	9e-05	-0.057819	0.043	0.011	11.143	0.098	1.25	10.6	2.7	11.19	0.58	-280	410	<0.31	153000	253.1	<86	9.03	0.454	<3.8	762	436700	0.835	<0.012	0.0038	22.75	0.081	1.31	3.52	0.714
SLLB 0408	09LB	LB09	Rio Blanco-Los Bronces	Plomo	Porphyry (prospect)	Porphyry	Porphyry (uneconomic)	Monzonite	190627	30	190627_517_SL_09LB_55	r	59.69	2.82	99.2		0.0102	0.0034	0.001632	9.3e-05	-0.082122	0.049	0.016	11.143	0.098	1.25	10.2	3.4	10.51	0.6	-440	490	0.31	153000	185.3	<70	10.6	0.528	<3	993	459900	0.74	<0.037	0.0126	15.12	0.192	3.04	6.07	1.171
SLLB 0408	09LB	LB09	Rio Blanco-Los Bronces	Plomo	Porphyry (prospect)	Porphyry	Porphyry (uneconomic)	Monzonite	190823	31	190823_095_09_51	r	59.69	2.82	99.2		0.0128	0.0043	0.001681	0.0001	0.061379	0.062	0.019	11.143	0.098	1.25	12.8	4.6	10.83	0.64	-100	550	<1.6	153000	199	<400	10.46	0.567	<5.2	1227	483000	0.518	<0.08	0.024	15.47	0.27	3.93	6.88	1.32
SLLB0613	11LB	LB11	Rio Blanco-Los Bronces	Los Piches	Intrusive Complex (proximal)	Porphyry	Porphyry (uneconomic)	Granodiorite	190627	1	190627_519_SL_11LB_01	c	73.83	0.28	160.5		0.012	0.0051	0.00207	0.00018	-0.020464	0.049	0.022	14.081	0.073	2.19	13.1	5.5	13.3	1.2	-470	650	0.97	153000	171.7	<87	14.63	0.445	<4	843	442400	0.509	<0.048	0.0083	10.1	0.147	2.84	5.67	0.972
SLLB0613	11LB	LB11	Rio Blanco-Los Bronces	Los Piches	Intrusive Complex (proximal)	Porphyry	Porphyry (uneconomic)	Granodiorite	190627	1	190627_520_SL_11LB_02	r	73.83	0.28	160.5		0.0157	0.0079	0.00235	0.00022	-0.35042	0.054	0.03	14.081	0.073	2.19	15.4	7.8	15.2	1.4	-540	790	2.76	153000	150.6	<89	13.52	0.369	<3.8	323.8	445200	0.569	<0.013	0.0029	8.51	0.02	0.51	1.15	0.201
SLLB0613	11LB	LB11	Rio Blanco-Los Bronces	Los Piches	Intrusive Complex (proximal)	Porphyry	Porphyry (uneconomic)	Granodiorite	190627	2	190627_521_SL_11LB_03	c	73.83	0.28	160.5		0.0184	0.0081	0.00206	0.00019	0.31013	0.058	0.03	14.081	0.073	2.19	18.1	8	13.3	1.2	-490	850	6.9	153000	135.5	<93	14.58	0.306	<4	523	453500	0.485	<0.04	0.0054	6.92	0.092	1.6	3.2	0.67
SLLB0613	11LB	LB11	Rio Blanco-Los Bronces	Los Piches	Intrusive Complex (proximal)	Porphyry	Porphyry (uneconomic)	Granodiorite	190627	3	190627_524_SL_11LB_05	c	73.83	0.28	160.5		0.0143	0.0044	0.00215	0.00014	0.081522	0.044	0.015	14.081	0.073	2.19	14.3	4.4	13.82	0.89	-340	520	<0.31	153000	193	<89	12.5	0.48	<4	1200	443400	0.699	<0.046	0.0169	12.62	0.241	3.85	7.1	1.32
SLLB0613	11LB	LB11	Rio Blanco-Los Bronces	Los Piches	Intrusive Complex (proximal)	Porphyry	Porphyry (uneconomic)	Granodiorite	190627	3	190627_525_SL_11LB_06	r	73.83	0.28	160.5		0.0156	0.004	0.00215	0.00013	-0.095094	0.052	0.014	14.081	0.073	2.19	15.6	4	13.84	0.85	-40	470	<0.34	153000	264	<89	14.9	0.475	<3.8	1161	444200	0.824	<0.013	0.0209	14.8	0.223	3.79	6.5	1.02
SLLB0613	11LB	LB11	Rio Blanco-Los Bronces	Los Piches	Intrusive Complex (proximal)	Porphyry	Porphyry (uneconomic)	Granodiorite	190627	4	190627_526_SL_11LB_07	c	73.83	0.28	160.5		0.0113	0.0044	0.00209	0.0002	0.30882	0.037	0.015	14.081	0.073	2.19	11.3	4.4	13.5	1.3	-510	590	1.07	153000	155.2	<81	11.6	0.363	<3.9	776	441400	0.519	<0.014	0.0077	9.37	0.141	2.42	4.88	0.86
SLLB0613	11LB	LB11	Rio Blanco-Los Bronces	Los Piches	Intrusive Complex (proximal)	Porphyry	Porphyry (uneconomic)	Granodiorite	190627	4	190627_527_SL_11LB_08	r	73.83	0.28	160.5		0.0134	0.0042	0.00218	0.00013	0.15152	0.049	0.015	14.081	0.073	2.19	13.4	4.2	14.01	0.84	-290	480	1.7	153000	179	<76	11.85	0.322	<3.5	832	446300	0.57	<0.032	0.0116	9.81	0.138	2.63	5.21	0.851
SLLB0613	11LB	LB11	Rio Blanco-Los Bronces	Los Piches	Intrusive Complex (proximal)	Porphyry	Porphyry (uneconomic)	Granodiorite	190627	5	190627_534_SL_11LB_09	c	73.83	0.28	160.5		0.0154	0.0041	0.00217	0.00012	-0.048672	0.05	0.014	14.081	0.073	2.19	15.5	4.1	13.97	0.78	-140	460	<0.29	153000	185	<81	13.91	0.663	<3.4	1110	451500	0.658	<0.042	0.0263	12.41	0.341	5.18	8.38	1.256
SLLB0613	11LB	LB11	Rio Blanco-Los Bronces	Los Piches	Intrusive Complex (proximal)	Porphyry	Porphyry (uneconomic)	Granodiorite	190627	5	190627_535_SL_11LB_10	r	73.83	0.28	160.5		0.0156	0.0047	0.00227	0.00018	-0.2004	0.054	0.018	14.081	0.073	2.19	15.6	4.7	14.6	1.2	-20	590	2.7	153000	174.7	<97	11.61	0.554	5.8	1075	486000	0.624	<0.019	0.0158	13.97	0.244	4.75	8.3	1.23
SLLB0613	11LB	LB11	Rio Blanco-Los Bronces	Los Piches	Intrusive Complex (proximal)	Porphyry	Porphyry (uneconomic)	Granodiorite	190627	6	190627_536_SL_11LB_11	r	73.83	0.28	160.5		0.0157	0.0015	0.00223	5.9e-05	-0.056702	0.0518	0.005	14.081	0.073	2.19	15.8	1.5	14.36	0.38	200	200	0.77	153000	523	<82	7.75	1.51	<3.8	4530	475000	3.88	<0.013	0.078	112.6	0.902	16.59	32.2	4.07
SLLB0613	11LB	LB11	Rio Blanco-Los Bronces	Los Piches	Intrusive Complex (proximal)	Porphyry	Porphyry (uneconomic)	Granodiorite	190627	7	190627_537_SL_11LB_12	r	73.83	0.28	160.5		0.0145	0.0019	0.002229	5.5e-05	0.21065	0.047	0.0061	14.081	0.073	2.19	14.6	1.9	14.35	0.35	-40	230	<0.29	153000	546	<75	9.16	1.091	<3.6	3790	464000	3.78	<0.011	0.0395	84.2	0.533	8.95	21.2	3.08
SLLB0613	11LB	LB11	Rio Blanco-Los Bronces	Los Piches	Intrusive Complex (proximal)	Porphyry	Porphyry (uneconomic)	Granodiorite	190627	8	190627_539_SL_11LB_13	r	73.83	0.28	160.5		0.016	0.0016	0.002182	5.9e-05	0.021041	0.0535	0.0057	14.081	0.073	2.19	16.1	1.6	14.05	0.38	250	210	0.72	153000	150.5	<73	4.48	0.199	<3.7	536	449200	1.299	<0.046	0.0069	20.4	0.066	1.06	2.28	0.259
SLLB0613	11LB	LB11	Rio Blanco-Los Bronces	Los Piches	Intrusive Complex (proximal)	Porphyry	Porphyry (uneconomic)	Granodiorite	190627	9	190627_540_SL_11LB_14	r	73.83	0.28	160.5		0.0141	0.0014	0.002199	4.9e-05	0.11641	0.0465	0.0047	14.081	0.073	2.19	14.2	1.4	14.16	0.31	20	200	4	153000	719	<84	13.13	2.15	6.8	5416	445400	6.52	<0.045	0.0738	157.1	0.902	16.18	39.1	5.82
SLLB0613	11LB	LB11	Rio Blanco-Los Bronces	Los Piches	Intrusive Complex (proximal)	Porphyry	Porphyry (uneconomic)	Granodiorite	190627	10	190627_541_SL_11LB_15	c	73.83	0.28	160.5		0.0147	0.0026	0.002232	9e-05	-0.057024	0.0494	0.0091	14.081	0.073	2.19	14.8	2.6	14.37	0.58	-30	330	0.52	153000	298.5	<73	17.96	0.764	<2.9	2027	448000	1.165	<0.031	0.0453	16.96	0.473	6.58	12.1	2.26
SLLB0613	11LB	LB11	Rio Blanco-Los Bronces	Los Piches	Intrusive Complex (proximal)	Porphyry	Porphyry (uneconomic)	Granodiorite	190627	10	190627_542_SL_11LB_16	r	73.83	0.28	160.5		0.0151	0.0025	0.002209	7.1e-05	-0.18466	0.0508	0.0086	14.081	0.073	2.19	15.2	2.5	14.22	0.45	50	310	0.64	153000	385	<74	18	0.808	8.1	2140	437900	1.42	<0.011	0.0359	20.52	0.378	5.67	10.49	2.03
SLLB0613	11LB	LB11	Rio Blanco-Los Bronces	Los Piches	Intrusive Complex (proximal)	Porphyry	Porphyry (uneconomic)	Granodiorite	190627	11	190627_545_SL_11LB_18	r	73.83	0.28	160.5		0.0148	0.003	0.0022	0.00011	-0.0087461	0.05	0.01	14.081	0.073	2.19	14.9	3	14.18	0.74	30	370	1.8	153000	255.3	<69	13.5	0.471	<3.4	1121	447800	1.58	<0.048	0.0162	14.82	0.204	3.16	5.88	1.163
SLLB0613	11LB	LB11	Rio Blanco-Los Bronces	Los Piches	Intrusive Complex (proximal)	Porphyry	Porphyry (uneconomic)	Granodiorite	190627	12	190627_546_SL_11LB_19	c	73.83	0.28	160.5		0.0258	0.0032	0.002304	8e-05	0.32222	0.0809	0.0093	14.081	0.073	2.19	25.8	3.1	14.83	0.52	1050	230	720	153000	575	<73	18.9	1.35	940	4800	464000	4.66	0.126	0.124	77	0.892	17.1	37.8	5.33
SLLB0613	11LB	LB11	Rio Blanco-Los Bronces	Los Piches	Intrusive Complex (proximal)	Porphyry	Porphyry (uneconomic)	Granodiorite	190627	13	190627_549_SL_11LB_21	c	73.83	0.28	160.5		0.0146	0.0023	0.002236	8.5e-05	0.22509	0.0472	0.0074	14.081	0.073	2.19	14.7	2.3	14.4	0.55	0	300	0.75	153000	306	<77	17.69	0.701	<3.6	2100	443500	1.28	<0.066	0.045	15.81	0.418	6.45	11.09	2.01
SLLB0613	11LB	LB11	Rio Blanco-Los Bronces	Los Piches	Intrusive Complex (proximal)	Porphyry	Porphyry (uneconomic)	Granodiorite	190627	15	190627_552_SL_11LB_24	c	73.83	0.28	160.5		0.0168	0.0041	0.00222	0.0001	0.005041	0.055	0.014	14.081	0.073	2.19	16.8	4.1	14.29	0.64	60	450	0.75	153000	251.9	<77	14.23	0.449	<3.3	840	447300	0.879	<0.04	0.0081	11.92	0.123	1.96	4.17	0.69
SLLB0613	11LB	LB11	Rio Blanco-Los Bronces	Los Piches	Intrusive Complex (proximal)	Porphyry	Porphyry (uneconomic)	Granodiorite	190627	15	190627_554_SL_11LB_25	r	73.83	0.28	160.5		0.0145	0.0041	0.002249	9.8e-05	0.095909	0.048	0.014	14.081	0.073	2.19	14.5	4.1	14.48	0.63	-120	470	0.29	153000	250.8	<70	13.26	0.377	<3.5	616	445000	0.801	<0.046	0.0038	11.87	0.0656	1.35	2.67	0.492
SLLB0613	11LB	LB11	Rio Blanco-Los Bronces	Los Piches	Intrusive Complex (proximal)	Porphyry	Porphyry (uneconomic)	Granodiorite	190627	16	190627_555_SL_11LB_26	r	73.83	0.28	160.5		0.0151	0.0016	0.002203	5.5e-05	0.11865	0.0497	0.0051	14.081	0.073	2.19	15.2	1.5	14.18	0.36	140	210	0.56	153000	304	<77	8.2	0.85	<3.1	1590	447500	4.52	<0.011	0.0187	78	0.238	4.9	10.4	1.3
SLLB0613	11LB	LB11	Rio Blanco-Los Bronces	Los Piches	Intrusive Complex (proximal)	Porphyry	Porphyry (uneconomic)	Granodiorite	190627	17	190627_556_SL_11LB_27	c	73.83	0.28	160.5		0.0143	0.0018	0.002249	6.5e-05	0.27899	0.0458	0.0057	14.081	0.073	2.19	14.4	1.8	14.48	0.42	-30	230	24	153000	481	<82	7.24	0.73	<3.3	2500	447600	3.12	<0.057	0.0227	68.5	0.322	6.21	13.4	1.86
SLLB0613	11LB	LB11	Rio Blanco-Los Bronces	Los Piches	Intrusive Complex (proximal)	Porphyry	Porphyry (uneconomic)	Granodiorite	190627	17	190627_557_SL_11LB_28	r	73.83	0.28	160.5		0.0142	0.0012	0.002149	4.6e-05	0.0068389	0.0482	0.0041	14.081	0.073	2.19	14.3	1.2	13.84	0.29	80	170	0.28	153000	436	<65	11.98	0.949	<3.4	2546	447900	5.73	<0.011	0.0165	119.7	0.258	5.29	14.26	1.82
SLLB0613	11LB	LB11	Rio Blanco-Los Bronces	Los Piches	Intrusive Complex (proximal)	Porphyry	Porphyry (uneconomic)	Granodiorite	190627	18	190627_564_SL_11LB_29	c	73.83	0.28	160.5		0.0122	0.0024	0.002145	7.9e-05	0.087869	0.0409	0.0079	14.081	0.073	2.19	12.3	2.4	13.81	0.51	-270	330	<0.25	153000	342.4	<73	18.62	1.041	<3.6	2417	444000	1.463	<0.033	0.0493	17.94	0.426	6.21	10.53	1.98
SLLB0613	11LB	LB11	Rio Blanco-Los Bronces	Los Piches	Intrusive Complex (proximal)	Porphyry	Porphyry (uneconomic)	Granodiorite	190627	18	190627_565_SL_11LB_30	r	73.83	0.28	160.5		0.0142	0.0039	0.00226	0.00011	-0.076231	0.05	0.014	14.081	0.073	2.19	14.2	3.9	14.54	0.68	-180	440	2.96	153000	301.6	<79	18.69	0.535	<3.3	870	452000	0.784	<0.011	0.0132	14.35	0.144	2.76	4.73	0.771
SLLB0613	11LB	LB11	Rio Blanco-Los Bronces	Los Piches	Intrusive Complex (proximal)	Porphyry	Porphyry (uneconomic)	Granodiorite	190627	19	190627_566_SL_11LB_31	c	73.83	0.28	160.5		0.0127	0.0048	0.00231	0.00018	-0.20373	0.054	0.023	14.081	0.073	2.19	12.7	4.7	14.9	1.2	-160	610	0.62	153000	217	<86	19	0.702	5.1	1244	481400	0.671	0.026	0.044	11.86	0.375	5.5	8.1	1.504
SLLB0613	11LB	LB11	Rio Blanco-Los Bronces	Los Piches	Intrusive Complex (proximal)	Porphyry	Porphyry (uneconomic)	Granodiorite	190627	19	190627_567_SL_11LB_32	r	73.83	0.28	160.5		0.0144	0.0047	0.00227	0.00017	0.16831	0.047	0.015	14.081	0.073	2.19	14.4	4.7	14.6	1.1	-250	520	3.17	153000	221	<86	17.7	0.732	4	1027	483000	0.686	<0.05	0.0367	10.97	0.311	4.47	6.87	1.26
SLLB0613	11LB	LB11	Rio Blanco-Los Bronces	Los Piches	Intrusive Complex (proximal)	Porphyry	Porphyry (uneconomic)	Granodiorite	190627	20	190627_569_SL_11LB_33	c	73.83	0.28	160.5		0.015	0.0023	0.002183	6.9e-05	0.019561	0.0499	0.0076	14.081	0.073	2.19	15.1	2.3	14.06	0.45	90	290	0.46	153000	451	<75	11.17	0.615	<3.7	2390	453900	5.43	<0.054	0.0126	68.7	0.175	3.2	8.21	0.778
SLLB0613	11LB	LB11	Rio Blanco-Los Bronces	Los Piches	Intrusive Complex (proximal)	Porphyry	Porphyry (uneconomic)	Granodiorite	190627	20	190627_570_SL_11LB_34	r	73.83	0.28	160.5		0.0158	0.0022	0.002186	8.5e-05	0.105	0.0536	0.0075	14.081	0.073	2.19	15.9	2.2	14.07	0.55	230	270	24	153000	479	<91	12.4	0.7	26	2220	497000	5.85	0.25	0.101	66.1	0.245	3.77	8.39	0.94
SLLB0613	11LB	LB11	Rio Blanco-Los Bronces	Los Piches	Intrusive Complex (proximal)	Porphyry	Porphyry (uneconomic)	Granodiorite	190627	21	190627_571_SL_11LB_35	c	73.83	0.28	160.5		0.0141	0.0029	0.00224	0.00012	0.078326	0.049	0.01	14.081	0.073	2.19	14.1	2.9	14.43	0.75	-90	380	0.85	153000	289	<86	15.04	0.643	15.4	1980	447500	1.1	0.019	0.0351	17.9	0.38	6.39	11.54	2.15
SLLB0613	11LB	LB11	Rio Blanco-Los Bronces	Los Piches	Intrusive Complex (proximal)	Porphyry	Porphyry (uneconomic)	Granodiorite	190627	21	190627_572_SL_11LB_36	r	73.83	0.28	160.5		0.0191	0.0044	0.00217	0.00013	0.040422	0.066	0.017	14.081	0.073	2.19	19.1	4.3	13.95	0.82	180	480	0.96	153000	188.9	<71	11.63	0.333	4.9	779	450200	0.772	<0.011	0.0106	10.59	0.137	2.32	4.29	0.725
SLLB0613	11LB	LB11	Rio Blanco-Los Bronces	Los Piches	Intrusive Complex (proximal)	Porphyry	Porphyry (uneconomic)	Granodiorite	190627	22	190627_574_SL_11LB_37	c	73.83	0.28	160.5		0.0135	0.0047	0.00228	0.0002	0.034582	0.047	0.019	14.081	0.073	2.19	13.5	4.7	14.7	1.3	-430	560	1.28	153000	198	<89	16.7	0.508	<4.1	972	452400	0.726	<0.05	0.0125	11.67	0.21	3.46	6.46	0.718
SLLB0613	11LB	LB11	Rio Blanco-Los Bronces	Los Piches	Intrusive Complex (proximal)	Porphyry	Porphyry (uneconomic)	Granodiorite	190627	22	190627_575_SL_11LB_38	r	73.83	0.28	160.5		0.0127	0.0054	0.00213	0.00017	0.22535	0.039	0.017	14.081	0.073	2.19	12.7	5.4	13.7	1.1	-630	590	0.34	153000	195	<77	15.5	0.513	<3.8	448	447100	0.78	<0.036	0.0109	10.83	0.059	0.92	2.21	0.284
SLLB0613	11LB	LB11	Rio Blanco-Los Bronces	Los Piches	Intrusive Complex (proximal)	Porphyry	Porphyry (uneconomic)	Granodiorite	190627	23	190627_576_SL_11LB_39	c	73.83	0.28	160.5		0.0116	0.0047	0.00228	0.00017	-0.081959	0.04	0.016	14.081	0.073	2.19	11.5	4.7	14.7	1.1	-650	550	4.25	153000	224	<90	15	0.531	<4.2	920	448300	0.567	<0.013	0.0347	11.6	0.334	4.44	7.14	1.07
SLLB0613	11LB	LB11	Rio Blanco-Los Bronces	Los Piches	Intrusive Complex (proximal)	Porphyry	Porphyry (uneconomic)	Granodiorite	190627	23	190627_577_SL_11LB_40	r	73.83	0.28	160.5		0.016	0.0086	0.00226	0.00024	-0.063985	0.057	0.034	14.081	0.073	2.19	15.6	8.4	14.5	1.5	-770	810	3.1	153000	157.5	<91	13.63	0.439	<4.1	585	447200	0.524	<0.014	0.0054	8.87	0.143	2.74	3.85	0.692
SLLB0613	11LB	LB11	Rio Blanco-Los Bronces	Los Piches	Intrusive Complex (proximal)	Porphyry	Porphyry (uneconomic)	Granodiorite	190627	25	190627_580_SL_11LB_42	c	73.83	0.28	160.5		0.0172	0.0032	0.002224	9.2e-05	-0.19227	0.058	0.011	14.081	0.073	2.19	17.2	3.1	14.32	0.59	210	380	0.69	153000	308	<80	19.93	0.796	11.2	1650	458500	1.038	<0.012	0.0375	15.87	0.347	5.04	7.96	1.41
SLLB0613	11LB	LB11	Rio Blanco-Los Bronces	Los Piches	Intrusive Complex (proximal)	Porphyry	Porphyry (uneconomic)	Granodiorite	190627	25	190627_581_SL_11LB_43	r	73.83	0.28	160.5		0.0191	0.0059	0.00221	0.00011	-0.15494	0.062	0.02	14.081	0.073	2.19	18.9	5.9	14.23	0.74	-100	550	1.26	153000	189.5	<73	10.62	0.325	<3.9	509.5	459400	0.765	<0.033	0.0025	10.66	0.0434	0.94	2.13	0.342
SLLB0613	11LB	LB11	Rio Blanco-Los Bronces	Los Piches	Intrusive Complex (proximal)	Porphyry	Porphyry (uneconomic)	Granodiorite	190627	26	190627_582_SL_11LB_44	c	73.83	0.28	160.5		0.018	0.011	0.00223	0.00017	-0.13792	0.062	0.044	14.081	0.073	2.19	18	10	14.4	1.1	-950	750	0.39	153000	168.3	<89	12.64	0.317	<4	424.9	457100	0.674	<0.013	0.0016	7.73	0.0266	0.65	1.61	0.311
SLLB0613	11LB	LB11	Rio Blanco-Los Bronces	Los Piches	Intrusive Complex (proximal)	Porphyry	Porphyry (uneconomic)	Granodiorite	190627	26	190627_584_SL_11LB_45	r	73.83	0.28	160.5		0.022	0.0064	0.00213	0.00023	0.23028	0.068	0.022	14.081	0.073	2.19	21.9	6.4	13.7	1.5	310	690	1.11	153000	195.3	<80	7.76	0.184	5.4	535.3	450000	0.982	<0.072	0.0072	9.21	0.0338	0.71	1.76	0.293
SLLB0613	11LB	LB11	Rio Blanco-Los Bronces	Los Piches	Intrusive Complex (proximal)	Porphyry	Porphyry (uneconomic)	Granodiorite	190627	27	190627_585_SL_11LB_46	c	73.83	0.28	160.5		0.0119	0.0033	0.00213	0.00011	-0.21935	0.044	0.012	14.081	0.073	2.19	11.9	3.3	13.71	0.72	-360	440	0.82	153000	245	<77	17.7	0.789	<4.1	1680	454000	0.996	<0.056	0.0332	13.68	0.349	5.4	8.86	1.73
SLLB0613	11LB	LB11	Rio Blanco-Los Bronces	Los Piches	Intrusive Complex (proximal)	Porphyry	Porphyry (uneconomic)	Granodiorite	190627	27	190627_586_SL_11LB_47	r	73.83	0.28	160.5		0.0114	0.0041	0.00221	0.00015	0.055664	0.039	0.016	14.081	0.073	2.19	11.4	4.1	14.23	0.94	-580	500	<0.3	153000	201.7	<83	8.32	0.251	<3.5	570	453000	0.836	<0.012	<0.0022	9.57	0.0363	0.89	2.19	0.323
SLLB0613	11LB	LB11	Rio Blanco-Los Bronces	Los Piches	Intrusive Complex (proximal)	Porphyry	Porphyry (uneconomic)	Granodiorite	190627	28	190627_587_SL_11LB_48	c	73.83	0.28	160.5		0.0194	0.0075	0.00215	0.00022	-0.058754	0.068	0.03	14.081	0.073	2.19	19.2	7.4	13.9	1.4	-200	710	0.68	153000	135.3	<83	14.33	0.388	<3.8	599	461500	0.523	<0.013	0.0063	7.92	0.083	1.5	3.32	0.59
SLLB0613	11LB	LB11	Rio Blanco-Los Bronces	Los Piches	Intrusive Complex (proximal)	Porphyry	Porphyry (uneconomic)	Granodiorite	190627	28	190627_594_SL_11LB_49	r	73.83	0.28	160.5		0.0111	0.0075	0.00241	0.0002	0.021218	0.034	0.025	14.081	0.073	2.19	11	7.5	15.5	1.3	-810	890	3.48	153000	178.3	<100	12.6	0.402	<4.9	666	450000	0.523	<0.055	0.0096	8.35	0.133	2.21	3.68	0.59
SLLB0613	11LB	LB11	Rio Blanco-Los Bronces	Los Piches	Intrusive Complex (proximal)	Porphyry	Porphyry (uneconomic)	Granodiorite	190627	29	190627_595_SL_11LB_50	c	73.83	0.28	160.5		0.011	0.005	0.00239	0.0002	0.086583	0.037	0.019	14.081	0.073	2.19	10.9	5	15.4	1.3	-760	610	1.97	153000	163.7	<72	13.75	0.339	<3.3	414.2	464000	0.641	<0.031	<0.0033	7.52	0.0353	0.75	1.6	0.342
SLLB0613	11LB	LB11	Rio Blanco-Los Bronces	Los Piches	Intrusive Complex (proximal)	Porphyry	Porphyry (uneconomic)	Granodiorite	190627	29	190627_596_SL_11LB_51	r	73.83	0.28	160.5		0.0138	0.0048	0.00233	0.00013	-0.054972	0.043	0.015	14.081	0.073	2.19	13.8	4.7	14.99	0.86	-440	500	0.4	153000	198.4	<65	11.58	0.312	<3.2	556	449500	0.765	<0.03	<0.0023	10.13	0.0448	1.09	2.4	0.375
SLLB0613	11LB	LB11	Rio Blanco-Los Bronces	Los Piches	Intrusive Complex (proximal)	Porphyry	Porphyry (uneconomic)	Granodiorite	190627	30	190627_597_SL_11LB_52	c	73.83	0.28	160.5		0.0164	0.0034	0.00227	0.00012	0.34315	0.0466	0.0088	14.081	0.073	2.19	16.5	3.4	14.63	0.75	-10	350	<0.27	153000	251.2	<76	16.6	0.674	<3.1	1691	450200	0.88	<0.011	0.0376	15.35	0.38	5.76	10.54	2.25
SLLB0613	11LB	LB11	Rio Blanco-Los Bronces	Los Piches	Intrusive Complex (proximal)	Porphyry	Porphyry (uneconomic)	Granodiorite	190627	30	190627_599_SL_11LB_53	r	73.83	0.28	160.5		0.0176	0.0046	0.00231	0.00014	0.0028667	0.059	0.016	14.081	0.073	2.19	17.6	4.5	14.89	0.91	150	490	0.63	153000	182.7	<78	15.22	0.521	<3.2	1049	453600	0.627	<0.046	0.0178	11.22	0.223	3.21	6.36	1.23
SLLB0613	11LB	LB11	Rio Blanco-Los Bronces	Los Piches	Intrusive Complex (proximal)	Porphyry	Porphyry (uneconomic)	Granodiorite	190627	31	190627_600_SL_11LB_54	c	73.83	0.28	160.5		0.018	0.0073	0.00225	0.00017	-0.052892	0.052	0.024	14.081	0.073	2.19	17.8	7.2	14.5	1.1	-420	670	6.6	153000	244.8	<75	16.66	0.365	<3.4	505	460000	0.692	<0.06	<0.0025	8.72	0.085	1.43	2.78	0.544
SLLB0613	11LB	LB11	Rio Blanco-Los Bronces	Los Piches	Intrusive Complex (proximal)	Porphyry	Porphyry (uneconomic)	Granodiorite	190627	31	190627_601_SL_11LB_55	r	73.83	0.28	160.5		0.0139	0.0067	0.00221	0.00018	-0.012313	0.037	0.02	14.081	0.073	2.19	13.8	6.6	14.2	1.1	-720	640	0.37	153000	178.4	<74	11.92	0.337	<3.8	463	463800	0.72	<0.011	0.00103	9.75	0.0358	0.77	2.04	0.382
SLLB0613	11LB	LB11	Rio Blanco-Los Bronces	Los Piches	Intrusive Complex (proximal)	Porphyry	Porphyry (uneconomic)	Granodiorite	190918	32	190918_231_11_XT01	r	73.83	0.28	160.5		0.0166	0.0033	0.002132	8e-05	0.59151	0.056	0.011	14.081	0.073	2.19	16.7	3.3	13.73	0.52	350	390	2.5	153000	616	<630	15.2	1.57	28	3531	472000	10.32	0.073	0.059	196	0.528	9.6	23.1	2.98
SLLB0613	11LB	LB11	Rio Blanco-Los Bronces	Los Piches	Intrusive Complex (proximal)	Porphyry	Porphyry (uneconomic)	Granodiorite	190918	33	190918_232_11_XT02	c	73.83	0.28	160.5		0.008	0.011	0.0024	0.00029	-0.14181	0.04	0.067	14.081	0.073	2.19	8	11	15.4	1.9	-2600	1400	<0.91	153000	129	<500	12	0.336	<6.6	505	467900	0.425	<0.095	0.005	8.94	0.0602	1.3	2.75	0.387
SLLB0613	11LB	LB11	Rio Blanco-Los Bronces	Los Piches	Intrusive Complex (proximal)	Porphyry	Porphyry (uneconomic)	Granodiorite	190918	34	190918_234_11_XT04	r	73.83	0.28	160.5		0.0096	0.0074	0.00204	0.00022	0.0050454	0.042	0.038	14.081	0.073	2.19	9.3	7.4	13.1	1.4	-1530	900	<0.89	153000	171	<490	10.78	0.324	<6.9	602.5	484500	0.617	<0.073	<0.0078	10.58	0.0482	0.82	2.37	0.448
SLLB0613	11LB	LB11	Rio Blanco-Los Bronces	Los Piches	Intrusive Complex (proximal)	Porphyry	Porphyry (uneconomic)	Granodiorite	190918	35	190918_236_11_XT05	c	73.83	0.28	160.5		0.0131	0.0058	0.00198	0.00017	-0.056647	0.055	0.025	14.081	0.073	2.19	13	5.8	12.8	1.1	-520	730	<0.92	153000	215.8	<500	15.52	0.642	<6.6	1470	483000	0.641	<0.059	0.037	15.69	0.384	6.07	10.38	1.57
SLLB0613	11LB	LB11	Rio Blanco-Los Bronces	Los Piches	Intrusive Complex (proximal)	Porphyry	Porphyry (uneconomic)	Granodiorite	190918	35	190918_237_11_XT06	r	73.83	0.28	160.5		0.0135	0.0046	0.00225	0.00014	-0.25986	0.051	0.018	14.081	0.073	2.19	13.5	4.6	14.52	0.9	-400	530	<0.94	153000	234	<520	16.9	0.681	<7	1681	483800	0.745	<0.11	0.0276	16.74	0.396	6.57	10.48	1.7
SLLB0613	11LB	LB11	Rio Blanco-Los Bronces	Los Piches	Intrusive Complex (proximal)	Porphyry	Porphyry (uneconomic)	Granodiorite	190918	36	190918_238_11_XT07	r	73.83	0.28	160.5		0.0141	0.0019	0.002167	6.6e-05	-0.12399	0.0479	0.0066	14.081	0.073	2.19	14.2	1.9	13.95	0.42	-10	260	<0.97	153000	524	<530	12.85	1.169	<7.6	3953	466100	4.74	<0.1	0.0399	116.7	0.471	8.53	20.61	3.14
SLLB0613	11LB	LB11	Rio Blanco-Los Bronces	Los Piches	Intrusive Complex (proximal)	Porphyry	Porphyry (uneconomic)	Granodiorite	190918	38	190918_246_11_XT09	r	73.83	0.28	160.5		0.016	0.0019	0.00211	6.1e-05	0.1006	0.0538	0.0065	14.081	0.073	2.19	16.1	1.9	13.59	0.39	250	240	<0.89	153000	189	<510	3.69	0.15	<7.2	536	474400	5.01	0.043	0.0336	19.39	0.0271	0.38	0.73	0.048
SLLB0613	11LB	LB11	Rio Blanco-Los Bronces	Los Piches	Intrusive Complex (proximal)	Porphyry	Porphyry (uneconomic)	Granodiorite	190918	39	190918_247_11_XT10	c	73.83	0.28	160.5		0.0145	0.004	0.00222	0.00013	-0.059713	0.05	0.015	14.081	0.073	2.19	14.5	4	14.26	0.85	-130	500	<0.95	153000	223	<500	16.4	0.625	<6.2	1636	472800	0.749	<0.11	0.058	15.22	0.396	6.39	9.74	1.66
SLLB0613	11LB	LB11	Rio Blanco-Los Bronces	Los Piches	Intrusive Complex (proximal)	Porphyry	Porphyry (uneconomic)	Granodiorite	190918	39	190918_248_11_XT11	r	73.83	0.28	160.5		0.0116	0.0043	0.00221	0.00012	-0.004444	0.039	0.014	14.081	0.073	2.19	11.6	4.3	14.24	0.76	-620	500	2.3	153000	290	<520	17.7	0.95	<6.2	2123	468700	1.09	<0.058	0.077	17.2	0.484	7.32	10.62	1.98
SLLB0613	11LB	LB11	Rio Blanco-Los Bronces	Los Piches	Intrusive Complex (proximal)	Porphyry	Porphyry (uneconomic)	Granodiorite	190918	41	190918_251_11_XT13	c	73.83	0.28	160.5		0.0175	0.0057	0.00215	0.00013	-0.099808	0.054	0.018	14.081	0.073	2.19	17.4	5.6	13.84	0.84	-150	550	<0.91	153000	270	<510	17	0.78	<6.9	1975	468000	0.931	<0.095	0.057	18.81	0.486	7.09	12.53	1.93
SLLB0613	11LB	LB11	Rio Blanco-Los Bronces	Los Piches	Intrusive Complex (proximal)	Porphyry	Porphyry (uneconomic)	Granodiorite	190918	41	190918_252_11_XT14	r	73.83	0.28	160.5		0.0141	0.0053	0.00214	0.00015	-0.14571	0.043	0.016	14.081	0.073	2.19	14.1	5.2	13.81	0.98	-330	570	<0.9	153000	270.9	<500	15.4	0.712	<6.8	1741	475000	0.813	<0.13	0.0374	18.43	0.404	6.66	11.98	1.73
SLLB0613	11LB	LB11	Rio Blanco-Los Bronces	Los Piches	Intrusive Complex (proximal)	Porphyry	Porphyry (uneconomic)	Granodiorite	190918	43	190918_254_11_XT16	r	73.83	0.28	160.5		0.0153	0.0026	0.002204	8.6e-05	0.21381	0.0501	0.0083	14.081	0.073	2.19	15.4	2.6	14.19	0.55	40	310	<0.97	153000	384	<520	5.29	0.772	12.7	3268	472000	2.24	<0.09	0.041	61.6	0.554	9.18	19.11	2.56
SLLB0613	11LB	LB11	Rio Blanco-Los Bronces	Los Piches	Intrusive Complex (proximal)	Porphyry	Porphyry (uneconomic)	Granodiorite	190918	44	190918_256_11_XT17	r	73.83	0.28	160.5		0.0159	0.002	0.002154	6.2e-05	0.16482	0.0524	0.0064	14.081	0.073	2.19	16	2	13.87	0.4	200	240	0.97	153000	571	<490	14.68	0.97	<7	3889	467500	7.04	<0.073	0.0209	148.6	0.295	5.2	13.68	1.9
SLLB0613	11LB	LB11	Rio Blanco-Los Bronces	Los Piches	Intrusive Complex (proximal)	Porphyry	Porphyry (uneconomic)	Granodiorite	190918	45	190918_257_11_XT18	c	73.83	0.28	160.5		0.0137	0.0074	0.00213	0.00017	-0.16893	0.055	0.031	14.081	0.073	2.19	13.4	7.3	13.7	1.1	-680	720	<0.93	153000	178	<500	9.73	0.366	<6.6	1145	464000	0.482	<0.096	0.0095	12.64	0.202	4.17	7.8	1.29
SLLB0613	11LB	LB11	Rio Blanco-Los Bronces	Los Piches	Intrusive Complex (proximal)	Porphyry	Porphyry (uneconomic)	Granodiorite	190918	46	190918_259_11_XT20	r	73.83	0.28	160.5		0.0137	0.0089	0.00233	0.00022	-0.048067	0.054	0.032	14.081	0.073	2.19	13.2	8.7	15	1.4	-990	820	<0.91	153000	191	<500	14.83	0.397	<6	474	472000	0.523	<0.019	<0.0054	9.02	0.0482	0.93	1.8	0.412
SLLB0613	11LB	LB11	Rio Blanco-Los Bronces	Los Piches	Intrusive Complex (proximal)	Porphyry	Porphyry (uneconomic)	Granodiorite	190918	47	190918_261_11_XT21	r	73.83	0.28	160.5		0.0123	0.0054	0.00223	0.00014	0.16175	0.038	0.017	14.081	0.073	2.19	12.2	5.3	14.36	0.9	-710	560	1.51	153000	164.7	<500	10.55	0.586	<6.9	942	461100	0.442	<0.072	0.0085	11.47	0.105	2.24	5.23	0.797
SLLB0613	11LB	LB11	Rio Blanco-Los Bronces	Los Piches	Intrusive Complex (proximal)	Porphyry	Porphyry (uneconomic)	Granodiorite	190918	51	190918_267_11_XT26	r	73.83	0.28	160.5		0.015	0.011	0.00204	0.00021	0.2173	0.051	0.041	14.081	0.073	2.19	15	11	13.1	1.4	-1400	1000	4.6	153000	231	<530	15.4	0.49	<7.5	587	470000	0.566	<0.096	0.0115	10.65	0.081	1.43	2.73	0.627
SLLB0613	11LB	LB11	Rio Blanco-Los Bronces	Los Piches	Intrusive Complex (proximal)	Porphyry	Porphyry (uneconomic)	Granodiorite	190918	52	190918_268_11_XT27	c	73.83	0.28	160.5		0.0184	0.0034	0.002245	9e-05	0.032629	0.06	0.012	14.081	0.073	2.19	18.5	3.4	14.45	0.58	250	370	3.3	153000	322	560	6.65	1.46	15.8	1404	451000	2.68	<0.086	0.069	30.5	0.171	2.53	5.72	0.842
SLLB0613	11LB	LB11	Rio Blanco-Los Bronces	Los Piches	Intrusive Complex (proximal)	Porphyry	Porphyry (uneconomic)	Granodiorite	190918	54	190918_277_11_XT30	r	73.83	0.28	160.5		0.0137	0.0029	0.0021	0.00011	0.19719	0.049	0.011	14.081	0.073	2.19	13.8	2.9	13.53	0.72	30	400	<1.1	153000	446	<580	9.4	0.72	12.3	4180	493000	3.68	<0.12	0.059	65.3	0.716	12	24.2	2.52
SLLB0613	11LBa	LB11a	Rio Blanco-Los Bronces	Los Piches	Intrusive Complex (proximal)	Porphyry	Porphyry (uneconomic)	Granodiorite	190509	1	190509_591_SL_11LB_01	c	73.83	0.28	160.5		0.022	0.0056	0.00205	0.00016	-0.40014	0.081	0.023	14.081	0.073	2.19	22	5.6	13.2	1	810	610	0.55	153000	167	<78	10.3	0.43	<4.6	1124	491000	0.494	<0.048	0.021	15.48	0.182	3.53	7.06	0.95
SLLB0613	11LBa	LB11a	Rio Blanco-Los Bronces	Los Piches	Intrusive Complex (proximal)	Porphyry	Porphyry (uneconomic)	Granodiorite	190509	1	190509_592_SL_11LB_02	r	73.83	0.28	160.5		0.0167	0.0043	0.00207	0.00018	-0.1085	0.059	0.016	14.081	0.073	2.19	16.7	4.3	13.3	1.1	370	580	17	153000	350	<100	13.1	2.6	23	1920	531000	0.75	<0.08	0.51	21.8	0.79	9.1	14	2.4
SLLB0613	11LBa	LB11a	Rio Blanco-Los Bronces	Los Piches	Intrusive Complex (proximal)	Porphyry	Porphyry (uneconomic)	Granodiorite	190509	2	190509_593_SL_11LB_03	r	73.83	0.28	160.5		0.0128	0.0024	0.00211	8.9e-05	-0.01765	0.0468	0.0096	14.081	0.073	2.19	12.8	2.4	13.59	0.58	-160	330	0.38	153000	213.2	<56	9.78	0.392	<3.8	1196	468000	0.697	<0.037	0.0318	14.6	0.22	3.75	7.11	0.903
SLLB0613	11LBa	LB11a	Rio Blanco-Los Bronces	Los Piches	Intrusive Complex (proximal)	Porphyry	Porphyry (uneconomic)	Granodiorite	190509	3	190509_594_SL_11LB_04	r	73.83	0.28	160.5		0.0153	0.0063	0.0018	0.00013	-0.55319	0.061	0.029	14.081	0.073	2.19	15.4	6.3	11.6	0.8	600	1100	<1.4	153000	190	<280	8.33	0.28	<16	1241	532000	0.73	<0.41	<0.02	16.9	0.133	4.7	7.65	1.01
SLLB0613	11LBa	LB11a	Rio Blanco-Los Bronces	Los Piches	Intrusive Complex (proximal)	Porphyry	Porphyry (uneconomic)	Granodiorite	190509	4	190509_596_SL_11LB_05	r	73.83	0.28	160.5		0.0193	0.0052	0.00226	0.00015	0.44548	0.062	0.016	14.081	0.073	2.19	19.3	5.2	14.55	0.94	360	490	24.2	153000	269	61	8.8	0.39	10.2	758	492000	2.37	0.045	0.114	12.99	0.129	1.18	2.45	0.567
SLLB0613	11LBa	LB11a	Rio Blanco-Los Bronces	Los Piches	Intrusive Complex (proximal)	Porphyry	Porphyry (uneconomic)	Granodiorite	190509	6	190509_598_SL_11LB_07	c	73.83	0.28	160.5		0.0144	0.0062	0.00214	0.00015	-0.063667	0.056	0.025	14.081	0.073	2.19	14.2	6.1	13.76	0.98	-490	650	6.01	153000	249	<57	15.67	0.393	<3.7	526	471500	0.564	<0.0095	0.0244	8.2	0.0791	1.13	2.28	0.418
SLLB0613	11LBa	LB11a	Rio Blanco-Los Bronces	Los Piches	Intrusive Complex (proximal)	Porphyry	Porphyry (uneconomic)	Granodiorite	190509	6	190509_599_SL_11LB_08	m1	73.83	0.28	160.5		0.0162	0.0079	0.00215	0.00018	0.19462	0.053	0.027	14.081	0.073	2.19	16.1	7.8	13.8	1.2	-460	760	3.07	153000	178	<57	15.16	0.399	<4.2	479	486400	0.5	<0.049	<0.0017	8.47	0.0424	0.72	2.14	0.388
SLLB0613	11LBa	LB11a	Rio Blanco-Los Bronces	Los Piches	Intrusive Complex (proximal)	Porphyry	Porphyry (uneconomic)	Granodiorite	190509	6	190509_601_SL_11LB_09	m2	73.83	0.28	160.5		0.0137	0.0037	0.00215	0.00012	-0.11219	0.046	0.013	14.081	0.073	2.19	13.7	3.7	13.83	0.79	-220	450	2.55	153000	241.1	<52	15.99	0.471	<3.6	667	474900	0.785	<0.038	<0.0025	9.71	0.0741	1.23	2.97	0.541
SLLB0613	11LBa	LB11a	Rio Blanco-Los Bronces	Los Piches	Intrusive Complex (proximal)	Porphyry	Porphyry (uneconomic)	Granodiorite	190509	6	190509_602_SL_11LB_10	m3	73.83	0.28	160.5		0.0144	0.0035	0.00221	0.0001	0.13682	0.048	0.012	14.081	0.073	2.19	14.4	3.4	14.23	0.68	-210	400	3.34	153000	260.9	<57	15.44	0.447	<3.9	717	472100	0.833	<0.029	0.0028	11.58	0.0825	1.41	2.93	0.551
SLLB0613	11LBa	LB11a	Rio Blanco-Los Bronces	Los Piches	Intrusive Complex (proximal)	Porphyry	Porphyry (uneconomic)	Granodiorite	190509	6	190509_603_SL_11LB_11	m4	73.83	0.28	160.5		0.0114	0.0014	0.001984	7.6e-05	-0.24749	0.0425	0.0055	14.081	0.073	2.19	11.5	1.4	12.78	0.49	-130	250	2.27	153000	163.3	<55	8.12	0.283	<3.5	422.3	480300	3.54	<0.012	<0.002	11.48	0.0136	0.252	0.77	0.081
SLLB0613	11LBa	LB11a	Rio Blanco-Los Bronces	Los Piches	Intrusive Complex (proximal)	Porphyry	Porphyry (uneconomic)	Granodiorite	190509	6	190509_604_SL_11LB_12	r	73.83	0.28	160.5		0.0223	0.0094	0.00236	0.00025	-0.22037	0.072	0.033	14.081	0.073	2.19	22.3	9.4	15.2	1.6	430	970	210	153000	199	130	11.3	0.45	251	541	505000	1.18	<0.083	0.51	15.1	0.19	1.52	2.4	0.287
SLLB0802	14LB	LB14	Rio Blanco-Los Bronces	San Manuel	Porphyry (prospect)	Late Porphyry	Porphyry (economic)	Quartz Monzonite	190509	1	190509_006_SL_14LB_01	c	65.89	1.03	111.6		0.0138	0.0079	0.00126	0.00015	0.20521	0.076	0.047	7.55	0.119	1.18	13.5	7.7	8.14	0.97	-800	1100	6.26	153000	112	<61	5.74	0.116	<4.8	202	452900	0.406	<0.0095	<0.0015	6.58	0.0261	0.459	0.84	0.462
SLLB0802	14LB	LB14	Rio Blanco-Los Bronces	San Manuel	Porphyry (prospect)	Late Porphyry	Porphyry (economic)	Quartz Monzonite	190509	1	190509_007_SL_14LB_02	r	65.89	1.03	111.6		0.0127	0.0061	0.00109	0.00011	0.23535	0.081	0.039	7.55	0.119	1.18	12.6	6.1	7.01	0.71	-340	980	2.9	153000	118	<61	5.52	0.105	<5.3	386.4	457900	0.568	<0.052	0.0032	9.69	0.078	1.35	2.15	1
SLLB0802	14LB	LB14	Rio Blanco-Los Bronces	San Manuel	Porphyry (prospect)	Late Porphyry	Porphyry (economic)	Quartz Monzonite	190509	2	190509_008_SL_14LB_03	c	65.89	1.03	111.6	antecryst	0.017	0.013	0.00147	0.00026	-0.17353	0.083	0.064	7.55	0.119	1.18	16	13	9.5	1.7	-1300	1600	2.63	153000	79	<82	5.74	0.099	<5.7	180.9	442500	0.343	<0.016	0.002	4.86	0.02	0.57	0.82	0.374
SLLB0802	14LB	LB14	Rio Blanco-Los Bronces	San Manuel	Porphyry (prospect)	Late Porphyry	Porphyry (economic)	Quartz Monzonite	190509	2	190509_009_SL_14LB_04	r	65.89	1.03	111.6		0.0101	0.003	0.001117	7.1e-05	0.31023	0.065	0.019	7.55	0.119	1.18	10.1	3	7.2	0.46	110	530	17.4	153000	120	<85	8.6	0.173	15.2	275	434000	0.952	<0.071	0.071	9.76	0.056	0.47	0.94	0.395
SLLB0802	14LB	LB14	Rio Blanco-Los Bronces	San Manuel	Porphyry (prospect)	Late Porphyry	Porphyry (economic)	Quartz Monzonite	190509	3	190509_011_SL_14LB_05	c	65.89	1.03	111.6		0.013	0.0073	0.00119	0.00015	0.12501	0.075	0.056	7.55	0.119	1.18	12.7	7.2	7.69	0.94	-900	1300	7.47	153000	117.2	<57	6.94	0.156	5.5	196.9	453400	0.452	<0.029	0.0019	9.48	0.0334	0.7	1.3	0.549
SLLB0802	14LB	LB14	Rio Blanco-Los Bronces	San Manuel	Porphyry (prospect)	Late Porphyry	Porphyry (economic)	Quartz Monzonite	190509	3	190509_012_SL_14LB_06	r	65.89	1.03	111.6		0.0173	0.007	0.00112	0.00013	0.27223	0.137	0.059	7.55	0.119	1.18	17.1	6.9	7.22	0.83	-400	1300	6.95	153000	96.5	<45	6.26	0.141	<4.1	141.3	463400	0.387	<0.008	<0.002	7.93	0.022	0.456	0.97	0.392
SLLB0802	14LB	LB14	Rio Blanco-Los Bronces	San Manuel	Porphyry (prospect)	Late Porphyry	Porphyry (economic)	Quartz Monzonite	190509	4	190509_013_SL_14LB_07	c	65.89	1.03	111.6		0.0153	0.0071	0.00124	0.00012	0.087988	0.09	0.046	7.55	0.119	1.18	15.1	7.1	7.99	0.8	-700	1000	3.96	153000	147.4	<61	8.53	1.07	<5	439	454700	0.558	0.014	0.0526	12.41	0.0654	1.16	2.5	0.705
SLLB0802	14LB	LB14	Rio Blanco-Los Bronces	San Manuel	Porphyry (prospect)	Late Porphyry	Porphyry (economic)	Quartz Monzonite	190509	4	190509_014_SL_14LB_08	r	65.89	1.03	111.6		0.0086	0.0068	0.00106	0.00013	-0.00096229	0.076	0.069	7.55	0.119	1.18	8.4	6.7	6.83	0.84	-1400	1400	4.16	153000	97.6	<55	4.44	0.096	4.8	124.9	468600	0.382	<0.037	<0.0019	6.81	0.0075	0.097	0.395	0.182
SLLB0802	14LB	LB14	Rio Blanco-Los Bronces	San Manuel	Porphyry (prospect)	Late Porphyry	Porphyry (economic)	Quartz Monzonite	190509	5	190509_016_SL_14LB_09	c	65.89	1.03	111.6		0.0105	0.0092	0.00119	0.00014	-0.08644	0.047	0.063	7.55	0.119	1.18	10	9	7.7	0.91	-2700	1500	7.04	153000	110.1	<56	7	0.141	<4.9	195.8	451200	0.345	<0.037	0.0029	6.19	0.0331	0.64	1.22	0.526
SLLB0802	14LB	LB14	Rio Blanco-Los Bronces	San Manuel	Porphyry (prospect)	Late Porphyry	Porphyry (economic)	Quartz Monzonite	190509	5	190509_017_SL_14LB_10	r	65.89	1.03	111.6		0.0105	0.0086	0.00106	0.00014	-0.19086	0.094	0.085	7.55	0.119	1.18	10.1	8.5	6.86	0.89	-2000	1600	7.44	153000	83.1	<59	4.97	0.069	5.4	92.1	450200	0.318	<0.037	<0.0015	5.55	0.0084	0.14	0.349	0.175
SLLB0802	14LB	LB14	Rio Blanco-Los Bronces	San Manuel	Porphyry (prospect)	Late Porphyry	Porphyry (economic)	Quartz Monzonite	190509	6	190509_018_SL_14LB_11	c	65.89	1.03	111.6		0.02	0.015	0.00121	0.00024	-0.011414	0.16	0.11	7.55	0.119	1.18	20	14	7.8	1.6	0	1800	106	153000	125	<74	10.1	0.319	12.8	233.1	486900	0.548	1.28	0.031	10.84	0.0349	0.58	1.24	0.427
SLLB0802	14LB	LB14	Rio Blanco-Los Bronces	San Manuel	Porphyry (prospect)	Late Porphyry	Porphyry (economic)	Quartz Monzonite	190509	6	190509_019_SL_14LB_12	r	65.89	1.03	111.6		0.0054	0.0073	0.00131	0.00016	-0.064718	0.028	0.058	7.55	0.119	1.18	6.7	7.8	8.4	1	-2600	1400	4.77	153000	115	<57	6.79	0.163	4.9	205.4	452600	0.408	<0.037	0.0019	7.65	0.0248	0.57	1.2	0.352
SLLB0802	14LB	LB14	Rio Blanco-Los Bronces	San Manuel	Porphyry (prospect)	Late Porphyry	Porphyry (economic)	Quartz Monzonite	190509	7	190509_021_SL_14LB_13	c	65.89	1.03	111.6		0.0182	0.0093	0.00115	0.00014	0.12892	0.108	0.073	7.55	0.119	1.18	17.7	9.2	7.42	0.89	-800	1300	6.25	153000	102.2	<54	7.52	0.167	<4.8	163.2	455600	0.334	<0.0094	<0.0019	6.84	0.0195	0.48	0.89	0.351
SLLB0802	14LB	LB14	Rio Blanco-Los Bronces	San Manuel	Porphyry (prospect)	Late Porphyry	Porphyry (economic)	Quartz Monzonite	190509	7	190509_022_SL_14LB_14	r	65.89	1.03	111.6		0.0072	0.0053	0.00114	0.00013	-0.1867	0.066	0.046	7.55	0.119	1.18	7	5.3	7.36	0.83	-1300	1100	5.99	153000	116.6	<62	7.76	0.157	<4.7	209.9	448900	0.364	<0.0093	<0.0027	7.03	0.0284	0.62	1.31	0.518
SLLB0802	14LB	LB14	Rio Blanco-Los Bronces	San Manuel	Porphyry (prospect)	Late Porphyry	Porphyry (economic)	Quartz Monzonite	190509	8	190509_023_SL_14LB_15	c	65.89	1.03	111.6		0.0131	0.0031	0.001223	7.8e-05	0.035304	0.079	0.019	7.55	0.119	1.18	13.2	3.1	7.88	0.5	820	510	5.5	153000	222	<83	6.36	0.272	<6.4	1190	458800	2.04	0.11	0.0314	36.3	0.103	1.65	3.81	1.46
SLLB0802	14LB	LB14	Rio Blanco-Los Bronces	San Manuel	Porphyry (prospect)	Late Porphyry	Porphyry (economic)	Quartz Monzonite	190509	9	190509_026_SL_14LB_17	c	65.89	1.03	111.6		0.0103	0.0047	0.00133	0.00014	0.020597	0.057	0.032	7.55	0.119	1.18	10.2	4.7	8.57	0.88	-700	850	3.45	153000	144.4	<58	10.35	0.394	20.1	303.3	458700	0.528	<0.037	<0.0019	11.73	0.0329	0.652	1.43	0.427
SLLB0802	14LB	LB14	Rio Blanco-Los Bronces	San Manuel	Porphyry (prospect)	Late Porphyry	Porphyry (economic)	Quartz Monzonite	190509	9	190509_027_SL_14LB_18	r	65.89	1.03	111.6		0.01	0.0034	0.001117	9e-05	-0.27482	0.065	0.023	7.55	0.119	1.18	10.1	3.4	7.2	0.58	280	640	13.1	153000	136	<86	5.86	0.171	10.7	271.3	444700	1.38	<0.021	0.14	18.86	0.058	0.62	1.36	0.297
SLLB0802	14LB	LB14	Rio Blanco-Los Bronces	San Manuel	Porphyry (prospect)	Late Porphyry	Porphyry (economic)	Quartz Monzonite	190509	11	190509_036_SL_14LB_21	c	65.89	1.03	111.6		0.0108	0.006	0.00121	0.00014	0.050687	0.067	0.04	7.55	0.119	1.18	10.7	5.9	7.77	0.87	-800	1100	9.7	153000	176.5	<59	9.7	0.228	<4.5	376.4	463500	0.551	<0.028	0.0037	9.47	0.0696	1.15	1.96	0.787
SLLB0802	14LB	LB14	Rio Blanco-Los Bronces	San Manuel	Porphyry (prospect)	Late Porphyry	Porphyry (economic)	Quartz Monzonite	190509	11	190509_037_SL_14LB_22	r	65.89	1.03	111.6		0.005	0.0066	0.00117	0.00016	0.14849	0.023	0.065	7.55	0.119	1.18	4.7	6.6	7.5	1	-2500	1400	10.14	153000	117.7	<56	8.08	0.14	5.6	159.1	460200	0.411	<0.0091	<0.0018	8.18	0.0227	0.387	0.96	0.379
SLLB0802	14LB	LB14	Rio Blanco-Los Bronces	San Manuel	Porphyry (prospect)	Late Porphyry	Porphyry (economic)	Quartz Monzonite	190509	13	190509_042_SL_14LB_26	r	65.89	1.03	111.6		0.014	0.01	0.00124	0.00019	-0.28684	0.13	0.093	7.55	0.119	1.18	14	10	8	1.2	-200	1500	20.3	153000	94	<88	6.57	0.126	15.5	152.1	438600	0.34	<0.077	0.008	7.49	0.0146	0.34	0.66	0.243
SLLB0802	14LB	LB14	Rio Blanco-Los Bronces	San Manuel	Porphyry (prospect)	Late Porphyry	Porphyry (economic)	Quartz Monzonite	190509	14	190509_043_SL_14LB_27	c	65.89	1.03	111.6		0.0261	0.0087	0.00125	0.00013	0.057738	0.144	0.052	7.55	0.119	1.18	25.7	8.5	8.05	0.84	1030	790	14.1	153000	106.5	<56	7.59	0.405	<4.6	330	475400	0.338	0.193	0.0305	9.28	0.14	2.26	3.35	1.245
SLLB0802	14LB	LB14	Rio Blanco-Los Bronces	San Manuel	Porphyry (prospect)	Late Porphyry	Porphyry (economic)	Quartz Monzonite	190509	14	190509_044_SL_14LB_28	r	65.89	1.03	111.6		0.0074	0.0043	0.00121	0.00014	-0.041786	0.074	0.045	7.55	0.119	1.18	7.4	4.3	7.78	0.92	-900	940	3.6	153000	85.1	<58	4.17	0.117	<4.7	146.6	459600	0.35	<0.037	<0.0025	8.45	0.015	0.346	0.703	0.283
SLLB0802	14LB	LB14	Rio Blanco-Los Bronces	San Manuel	Porphyry (prospect)	Late Porphyry	Porphyry (economic)	Quartz Monzonite	190509	15	190509_047_SL_14LB_30	r	65.89	1.03	111.6		0.0107	0.0083	0.0011	0.00021	0.18524	0.074	0.067	7.55	0.119	1.18	10.6	8.3	7.1	1.3	-500	1700	8.7	153000	102.1	<63	8.3	0.151	<5.5	252.3	495000	0.334	<0.042	0.0048	7.47	0.073	1.21	2.08	0.78
SLLB0802	14LB	LB14	Rio Blanco-Los Bronces	San Manuel	Porphyry (prospect)	Late Porphyry	Porphyry (economic)	Quartz Monzonite	190509	16	190509_048_SL_14LB_31	c	65.89	1.03	111.6		0.0078	0.0059	0.0011	0.00014	-0.081511	0.05	0.047	7.55	0.119	1.18	7.6	5.9	7.09	0.88	-1800	1400	4.89	153000	98	<51	6.43	0.151	<4.4	195	451900	0.344	<0.0094	<0.0025	6.57	0.0256	0.421	0.83	0.357
SLLB0802	14LB	LB14	Rio Blanco-Los Bronces	San Manuel	Porphyry (prospect)	Late Porphyry	Porphyry (economic)	Quartz Monzonite	190509	16	190509_049_SL_14LB_32	r	65.89	1.03	111.6		0.0078	0.003	0.001215	8e-05	0.11775	0.043	0.017	7.55	0.119	1.18	7.8	3	7.83	0.51	-430	590	2.71	153000	173	<60	8.34	0.195	<4.5	583	462200	0.766	<0.0094	0.0042	15.4	0.0564	1	1.73	0.778
SLLB0802	14LB	LB14	Rio Blanco-Los Bronces	San Manuel	Porphyry (prospect)	Late Porphyry	Porphyry (economic)	Quartz Monzonite	190509	17	190509_051_SL_14LB_33	c	65.89	1.03	111.6		0.0052	0.0042	0.00118	0.00011	-0.10775	0.03	0.033	7.55	0.119	1.18	5.2	4.2	7.59	0.7	-1280	880	8.19	153000	128.7	<54	7.97	0.148	<5.4	249	452900	0.408	<0.037	<0.0035	7.27	0.0373	0.71	1.35	0.556
SLLB0802	14LB	LB14	Rio Blanco-Los Bronces	San Manuel	Porphyry (prospect)	Late Porphyry	Porphyry (economic)	Quartz Monzonite	190509	17	190509_052_SL_14LB_34	r	65.89	1.03	111.6		0.0073	0.0038	0.001093	8.2e-05	0.24476	0.043	0.025	7.55	0.119	1.18	7.3	3.8	7.04	0.53	-1010	770	4.27	153000	122.7	<53	6.29	0.162	8.5	424	452500	0.678	<0.0096	<0.0023	17.3	0.056	1.27	2.86	0.93
SLLB0802	14LB	LB14	Rio Blanco-Los Bronces	San Manuel	Porphyry (prospect)	Late Porphyry	Porphyry (economic)	Quartz Monzonite	190509	18	190509_053_SL_14LB_35	c	65.89	1.03	111.6		0.0009	0.0052	0.00128	0.00014	-0.055159	0.015	0.042	7.55	0.119	1.18	2	5.7	8.26	0.91	-2700	1100	13.93	153000	171.8	<53	8.44	0.179	<4.6	297	456000	0.42	<0.037	0.0029	7.05	0.0411	0.8	1.4	0.619
SLLB0802	14LB	LB14	Rio Blanco-Los Bronces	San Manuel	Porphyry (prospect)	Late Porphyry	Porphyry (economic)	Quartz Monzonite	190509	18	190509_054_SL_14LB_36	r	65.89	1.03	111.6		0.0105	0.0052	0.00124	0.00014	0.035425	0.068	0.04	7.55	0.119	1.18	10.4	5.2	7.96	0.88	-650	930	8.78	153000	160.8	<61	8.59	0.155	<4.6	318	456300	0.488	<0.049	<0.0025	7.72	0.0492	0.74	1.42	0.596
SLLB0802	14LB	LB14	Rio Blanco-Los Bronces	San Manuel	Porphyry (prospect)	Late Porphyry	Porphyry (economic)	Quartz Monzonite	190509	19	190509_056_SL_14LB_37	c	65.89	1.03	111.6		0.0059	0.0062	0.00115	0.00014	-0.37036	0.092	0.071	7.55	0.119	1.18	5.7	6.2	7.38	0.88	-1500	1200	6.35	153000	114	<54	7.32	0.199	<4.6	227.5	455600	0.346	<0.037	0.0033	7.51	0.0445	0.94	1.45	0.551
SLLB0802	14LB	LB14	Rio Blanco-Los Bronces	San Manuel	Porphyry (prospect)	Late Porphyry	Porphyry (economic)	Quartz Monzonite	190509	19	190509_057_SL_14LB_38	r	65.89	1.03	111.6		0.0153	0.0055	0.00114	0.0001	-0.0044044	0.098	0.035	7.55	0.119	1.18	15.2	5.4	7.34	0.64	330	780	8.86	153000	75.4	<78	5.25	0.184	7.8	131.7	453900	0.624	<0.039	<0.003	8.51	0.0128	0.31	0.434	0.185
SLLB0802	14LB	LB14	Rio Blanco-Los Bronces	San Manuel	Porphyry (prospect)	Late Porphyry	Porphyry (economic)	Quartz Monzonite	190509	20	190509_058_SL_14LB_39	c	65.89	1.03	111.6		0.0045	0.006	0.00115	0.00014	0.045647	0.019	0.041	7.55	0.119	1.18	4.4	6	7.39	0.91	-2000	1200	5.93	153000	116.9	<60	7.86	0.202	<4.1	307	460900	0.361	<0.011	0.0052	8.95	0.0702	1.29	2.36	0.857
SLLB0802	14LB	LB14	Rio Blanco-Los Bronces	San Manuel	Porphyry (prospect)	Late Porphyry	Porphyry (economic)	Quartz Monzonite	190509	20	190509_059_SL_14LB_40	r	65.89	1.03	111.6		0.0139	0.0087	0.00109	0.00016	-0.0015254	0.32	0.31	7.55	0.119	1.18	15.3	9.2	7	1	-1600	1900	4.78	153000	79	<58	5.34	0.155	<4.7	110.4	458100	0.287	<0.029	<0.0019	6.36	0.0104	0.217	0.471	0.229
SLLB0802	14LB	LB14	Rio Blanco-Los Bronces	San Manuel	Porphyry (prospect)	Late Porphyry	Porphyry (economic)	Quartz Monzonite	190509	21	190509_066_SL_14LB_41	r	65.89	1.03	111.6		0.015	0.013	0.00141	0.00025	0.22522	0.066	0.06	7.55	0.119	1.18	15	13	9.1	1.6	-800	1600	5.9	153000	315	<92	4.73	0.138	<6.9	270	439500	0.467	<0.052	0.078	7.82	0.28	0.41	0.95	0.362
SLLB0802	14LB	LB14	Rio Blanco-Los Bronces	San Manuel	Porphyry (prospect)	Late Porphyry	Porphyry (economic)	Quartz Monzonite	190509	22	190509_067_SL_14LB_42	c	65.89	1.03	111.6		0.0105	0.0079	0.00137	0.0002	0.0031718	0.075	0.058	7.55	0.119	1.18	10.3	7.9	8.8	1.3	-1300	1400	1.09	153000	126.8	<65	8.11	0.56	<4.5	459	475100	0.422	<0.011	0.0071	11.27	0.079	1.71	3.47	1.05
SLLB0802	14LB	LB14	Rio Blanco-Los Bronces	San Manuel	Porphyry (prospect)	Late Porphyry	Porphyry (economic)	Quartz Monzonite	190509	22	190509_068_SL_14LB_43	r	65.89	1.03	111.6		0.0106	0.0066	0.00127	0.00015	0.08754	0.078	0.06	7.55	0.119	1.18	10.4	6.6	8.15	0.94	-1700	1200	5.85	153000	92.2	<63	5.59	0.098	<4.5	121.1	451200	0.327	<0.037	0.0031	6.65	0.013	0.214	0.533	0.187
SLLB0802	14LB	LB14	Rio Blanco-Los Bronces	San Manuel	Porphyry (prospect)	Late Porphyry	Porphyry (economic)	Quartz Monzonite	190509	23	190509_069_SL_14LB_44	c	65.89	1.03	111.6	antecryst	0.0102	0.0047	0.00142	0.00014	-0.16153	0.059	0.028	7.55	0.119	1.18	10.1	4.7	9.14	0.9	-480	790	1.25	153000	183.3	<47	15.08	0.477	51.1	807	470400	0.482	<0.0094	0.0079	11.09	0.131	2.64	5.1	1.093
SLLB0802	14LB	LB14	Rio Blanco-Los Bronces	San Manuel	Porphyry (prospect)	Late Porphyry	Porphyry (economic)	Quartz Monzonite	190509	23	190509_071_SL_14LB_45	r	65.89	1.03	111.6	antecryst	0.0117	0.0049	0.00147	0.00011	0.10453	0.055	0.027	7.55	0.119	1.18	11.7	4.9	9.46	0.72	-630	760	0.76	153000	197.5	<59	13.19	0.342	<4.8	463.2	459200	0.751	<0.0094	<0.0019	11.5	0.0302	0.79	1.85	0.417
SLLB0802	14LB	LB14	Rio Blanco-Los Bronces	San Manuel	Porphyry (prospect)	Late Porphyry	Porphyry (economic)	Quartz Monzonite	190509	24	190509_072_SL_14LB_46	c	65.89	1.03	111.6		0.0067	0.0068	0.00121	0.00018	0.12205	0.02	0.059	7.55	0.119	1.18	6.5	6.8	7.8	1.1	-2000	1400	7.53	153000	104.2	<62	7.23	0.178	<4.4	235.9	460000	0.297	<0.044	0.0048	6.75	0.0705	1.13	1.81	0.645
SLLB0802	14LB	LB14	Rio Blanco-Los Bronces	San Manuel	Porphyry (prospect)	Late Porphyry	Porphyry (economic)	Quartz Monzonite	190509	24	190509_073_SL_14LB_47	r	65.89	1.03	111.6		0.0079	0.0072	0.00116	0.00016	0.21372	0.042	0.049	7.55	0.119	1.18	7.8	7.1	7.5	1	-1400	1300	3.41	153000	79.7	<65	3.45	0.094	<6.4	141.6	436800	0.36	<0.019	<0.0028	8.33	0.0175	0.319	0.59	0.296
SLLB0802	14LB	LB14	Rio Blanco-Los Bronces	San Manuel	Porphyry (prospect)	Late Porphyry	Porphyry (economic)	Quartz Monzonite	190509	25	190509_074_SL_14LB_48	c	65.89	1.03	111.6		0.0096	0.0059	0.00123	0.00014	-0.20749	0.094	0.048	7.55	0.119	1.18	10.8	6.4	7.9	0.89	-700	1100	13.4	153000	173.5	<60	6.77	0.128	<4.3	262.2	455100	0.303	<0.043	0.0099	6.04	0.0395	0.81	1.43	0.623
SLLB0802	14LB	LB14	Rio Blanco-Los Bronces	San Manuel	Porphyry (prospect)	Late Porphyry	Porphyry (economic)	Quartz Monzonite	190509	25	190509_076_SL_14LB_49	r	65.89	1.03	111.6		0.0158	0.0063	0.00113	0.00011	-0.044625	0.091	0.048	7.55	0.119	1.18	15.6	6.3	7.25	0.72	-100	1100	5.62	153000	92.7	<54	6.25	0.103	<4.5	196.6	454500	0.34	<0.029	<0.0027	5.92	0.0232	0.321	1.09	0.431
SLLB0802	14LB	LB14	Rio Blanco-Los Bronces	San Manuel	Porphyry (prospect)	Late Porphyry	Porphyry (economic)	Quartz Monzonite	190509	26	190509_077_SL_14LB_50	c	65.89	1.03	111.6	antecryst	0.0109	0.0028	0.00213	9.5e-05	0.024312	0.039	0.01	7.55	0.119	1.18	10.9	2.8	13.72	0.61	-430	400	0.46	153000	209.6	<59	13.81	0.526	<4.5	1169	457000	0.803	<0.029	0.0062	14.78	0.181	3.96	7.5	0.969
SLLB0802	14LB	LB14	Rio Blanco-Los Bronces	San Manuel	Porphyry (prospect)	Late Porphyry	Porphyry (economic)	Quartz Monzonite	190509	26	190509_078_SL_14LB_51	r	65.89	1.03	111.6		0.0191	0.0089	0.00124	0.00021	-0.033446	0.139	0.092	7.55	0.119	1.18	18.8	8.8	8	1.3	200	1400	4.7	153000	89.1	<70	5.75	0.168	<5.7	207	448900	0.393	<0.041	<0.0033	5.81	0.0281	0.51	0.98	0.281
SLLB0802	14LB	LB14	Rio Blanco-Los Bronces	San Manuel	Porphyry (prospect)	Late Porphyry	Porphyry (economic)	Quartz Monzonite	190509	27	190509_079_SL_14LB_52	c	65.89	1.03	111.6		0.0023	0.0068	0.00113	0.00017	-0.0073956	0.015	0.075	7.55	0.119	1.18	2	6.9	7.2	1.1	-4000	2000	11.3	153000	176.9	<55	9.07	0.262	<4.1	307	458000	0.386	<0.0094	0.0027	8.23	0.0505	0.78	1.84	0.656
SLLB0802	14LB	LB14	Rio Blanco-Los Bronces	San Manuel	Porphyry (prospect)	Late Porphyry	Porphyry (economic)	Quartz Monzonite	190509	27	190509_081_SL_14LB_53	r	65.89	1.03	111.6		0.0097	0.0061	0.00114	0.00013	-0.069994	0.068	0.048	7.55	0.119	1.18	9.6	6.1	7.32	0.82	-1200	1100	3.68	153000	119	<57	7.45	0.245	<4	251.6	454700	0.471	<0.043	<0.0024	11.2	0.0296	0.57	1.42	0.501
SLLB0802	14LB	LB14	Rio Blanco-Los Bronces	San Manuel	Porphyry (prospect)	Late Porphyry	Porphyry (economic)	Quartz Monzonite	190509	28	190509_082_SL_14LB_54	c	65.89	1.03	111.6		0.0054	0.0063	0.00123	0.00012	-0.028569	0.018	0.04	7.55	0.119	1.18	5.2	6.3	7.9	0.8	-2300	1200	7.26	153000	134.6	<54	10.09	0.31	<4.6	239.3	458900	0.433	<0.044	<0.00049	9.37	0.0242	0.51	1.34	0.407
SLLB0802	14LB	LB14	Rio Blanco-Los Bronces	San Manuel	Porphyry (prospect)	Late Porphyry	Porphyry (economic)	Quartz Monzonite	190509	28	190509_083_SL_14LB_55	r	65.89	1.03	111.6		0.008	0.01	0.00119	0.00018	0.15308	0.02	0.082	7.55	0.119	1.18	7	10	7.6	1.2	-4200	2400	8.27	153000	72.7	<54	5.73	0.107	5.4	102	459500	0.286	<0.0095	<0.0022	5.5	0.0075	0.226	0.446	0.182
SLLB0802	14LB	LB14	Rio Blanco-Los Bronces	San Manuel	Porphyry (prospect)	Late Porphyry	Porphyry (economic)	Quartz Monzonite	190823	29	190823_112_14_55	r	65.89	1.03	111.6		0.0005	0.0071	0.00103	0.0002	-0.087019	-0.014	0.095	7.55	0.119	1.18	0.3	7.7	6.6	1.3	-3300	1500	5	153000	97.8	<470	5.49	0.158	<5.7	168.8	494000	0.289	<0.076	<0.0052	7.83	0.0224	0.75	0.96	0.383
SLLB0802	14LB	LB14	Rio Blanco-Los Bronces	San Manuel	Porphyry (prospect)	Late Porphyry	Porphyry (economic)	Quartz Monzonite	190823	31	190823_114_14_59	r	65.89	1.03	111.6		0.015	0.0043	0.00117	0.00011	0.18601	0.098	0.029	7.55	0.119	1.18	15	4.2	7.5	0.69	400	670	4.4	153000	88	<510	6.24	0.165	<6.4	218.9	535000	0.472	<0.097	<0.0072	10.75	0.0119	0.29	0.94	0.364
SLLB0802	14LB	LB14	Rio Blanco-Los Bronces	San Manuel	Porphyry (prospect)	Late Porphyry	Porphyry (economic)	Quartz Monzonite	190823	32	190823_115_14_60	r	65.89	1.03	111.6		0.0132	0.0073	0.00107	0.00016	0.020651	0.135	0.095	7.55	0.119	1.18	12.9	7.3	6.9	1	-700	1500	<1.5	153000	144.2	<400	7.76	0.29	<4.8	384.8	472000	0.528	<0.053	<0.0039	11.74	0.0275	0.75	1.81	0.458
SLLB0802	14LB	LB14	Rio Blanco-Los Bronces	San Manuel	Porphyry (prospect)	Late Porphyry	Porphyry (economic)	Quartz Monzonite	190823	34	190823_119_14_68B	r	65.89	1.03	111.6		0.0115	0.0066	0.001176	8.9e-05	0.17353	0.07	0.028	7.55	0.119	1.18	11.5	6.9	7.58	0.58	130	430	<2.9	153000	369	<760	6.65	0.23	<10	764	438000	2.96	0.092	0.121	35.2	0.084	1.18	2.95	0.412
SLLB0803	12LB	LB12	Rio Blanco-Los Bronces	San Manuel	Porphyry (prospect)	San Francisco Batholith	Batholith	Granodiorite	190627	1	190627_602_SL_12LB_01	c	66.64	1.55	185.3		0.0099	0.0029	0.00142	0.0001	-0.034314	0.056	0.018	9.126	0.095	1.49	9.9	2.9	9.16	0.67	-140	540	1.93	153000	227.1	<68	11.21	0.671	<3.3	1238	466100	1.012	<0.046	0.0125	19.9	0.213	3.97	8.07	1.77
SLLB0803	12LB	LB12	Rio Blanco-Los Bronces	San Manuel	Porphyry (prospect)	San Francisco Batholith	Batholith	Granodiorite	190627	2	190627_605_SL_12LB_03	c	66.64	1.55	185.3	antecryst	0.0112	0.0021	0.001731	6.7e-05	-0.011141	0.0478	0.0092	9.126	0.095	1.49	11.3	2.1	11.15	0.43	-100	330	1.77	153000	170	<68	8.27	0.722	<3.4	511	472700	0.868	<0.04	0.0176	12.82	0.0661	0.89	2.08	0.458
SLLB0803	12LB	LB12	Rio Blanco-Los Bronces	San Manuel	Porphyry (prospect)	San Francisco Batholith	Batholith	Granodiorite	190627	2	190627_606_SL_12LB_04	r1	66.64	1.55	185.3	antecryst	0.0107	0.003	0.00191	0.0001	0.18481	0.04	0.011	9.126	0.095	1.49	10.8	3	12.31	0.67	-370	440	0.78	153000	157.2	<71	5.77	0.236	<3.3	505	466000	0.954	<0.046	0.0034	12.89	0.0269	0.54	1.7	0.324
SLLB0803	12LB	LB12	Rio Blanco-Los Bronces	San Manuel	Porphyry (prospect)	San Francisco Batholith	Batholith	Granodiorite	190627	2	190627_607_SL_12LB_05	r2	66.64	1.55	185.3		0.0073	0.0066	0.00146	0.00016	0.13376	0.027	0.042	9.126	0.095	1.49	7.1	6.6	9.4	1	-2400	1100	3.81	153000	178.4	<72	14.5	0.427	<3.2	347.5	468000	0.724	<0.031	0.004	8.64	0.0202	0.48	1.12	0.279
SLLB0803	12LB	LB12	Rio Blanco-Los Bronces	San Manuel	Porphyry (prospect)	San Francisco Batholith	Batholith	Granodiorite	190627	3	190627_609_SL_12LB_06	c	66.64	1.55	185.3		0.0048	0.0053	0.0013	0.00016	-0.093086	0.027	0.045	9.126	0.095	1.49	4.7	5.3	8.4	1	-2000	1100	1.88	153000	209.2	<73	14.47	0.432	<3.2	471.2	473800	0.726	<0.031	0.0017	8.88	0.0367	0.76	2.14	0.467
SLLB0803	12LB	LB12	Rio Blanco-Los Bronces	San Manuel	Porphyry (prospect)	San Francisco Batholith	Batholith	Granodiorite	190627	3	190627_610_SL_12LB_07	r	66.64	1.55	185.3		0.0085	0.0035	0.0014	0.00013	0.013619	0.047	0.02	9.126	0.095	1.49	8.5	3.5	9.02	0.83	-440	640	1.04	153000	149.7	<68	6.93	0.253	<3.1	338.7	456000	0.944	<0.01	<0.0019	11.13	0.0129	0.213	0.82	0.169
SLLB0803	12LB	LB12	Rio Blanco-Los Bronces	San Manuel	Porphyry (prospect)	San Francisco Batholith	Batholith	Granodiorite	190627	4	190627_611_SL_12LB_08	c	66.64	1.55	185.3		0.0115	0.0054	0.00136	0.00013	0.033668	0.062	0.033	9.126	0.095	1.49	11.4	5.3	8.76	0.81	-610	780	5.78	153000	167.6	<68	12.45	0.201	<3.3	396.5	465400	0.602	<0.046	<0.0034	6.77	0.0437	0.97	1.44	0.576
SLLB0803	12LB	LB12	Rio Blanco-Los Bronces	San Manuel	Porphyry (prospect)	San Francisco Batholith	Batholith	Granodiorite	190627	4	190627_612_SL_12LB_09	r	66.64	1.55	185.3		0.0146	0.0061	0.00144	0.00013	0.16848	0.082	0.037	9.126	0.095	1.49	14.5	6.1	9.3	0.86	-350	820	3.72	153000	105.8	<72	6.73	0.126	<3.3	184	455400	0.548	<0.01	<0.0015	6.56	0.0115	0.22	0.61	0.196
SLLB0803	12LB	LB12	Rio Blanco-Los Bronces	San Manuel	Porphyry (prospect)	San Francisco Batholith	Batholith	Granodiorite	190627	5	190627_614_SL_12LB_10	r	66.64	1.55	185.3		0.0139	0.0064	0.00147	0.00016	0.14554	0.055	0.033	9.126	0.095	1.49	13.8	6.4	9.5	1	-680	870	0.7	153000	212.8	<73	10.86	0.419	<3.5	545	472500	0.868	<0.043	<0.0021	10.97	0.0444	1.02	2.31	0.476
SLLB0803	12LB	LB12	Rio Blanco-Los Bronces	San Manuel	Porphyry (prospect)	San Francisco Batholith	Batholith	Granodiorite	190627	6	190627_615_SL_12LB_11	c	66.64	1.55	185.3		0.0108	0.0067	0.00148	0.00018	-0.051293	0.047	0.044	9.126	0.095	1.49	10.6	6.6	9.6	1.1	-1500	1200	4.31	153000	240	<77	11.59	0.345	<3.5	717	468000	0.751	<0.043	0.005	9.94	0.122	2.2	3.98	0.983
SLLB0803	12LB	LB12	Rio Blanco-Los Bronces	San Manuel	Porphyry (prospect)	San Francisco Batholith	Batholith	Granodiorite	190627	6	190627_616_SL_12LB_12	r	66.64	1.55	185.3		0.0128	0.0056	0.00145	0.00015	-0.16383	0.071	0.031	9.126	0.095	1.49	12.8	5.5	9.31	0.95	-280	740	<0.26	153000	173.6	<69	6.48	0.261	<3.5	526	460300	1.03	<0.039	<0.0022	11.32	0.018	0.55	1.5	0.329
SLLB0803	12LB	LB12	Rio Blanco-Los Bronces	San Manuel	Porphyry (prospect)	San Francisco Batholith	Batholith	Granodiorite	190627	7	190627_617_SL_12LB_13	c	66.64	1.55	185.3		0.0138	0.0061	0.00147	0.00016	-0.10223	0.084	0.041	9.126	0.095	1.49	13.7	6	9.5	1	-470	900	<0.3	153000	178.4	<84	11.72	0.468	<3.4	782	448100	0.64	0.018	<0.0026	10.64	0.081	1.72	4.35	1
SLLB0803	12LB	LB12	Rio Blanco-Los Bronces	San Manuel	Porphyry (prospect)	San Francisco Batholith	Batholith	Granodiorite	190627	7	190627_624_SL_12LB_14	r1	66.64	1.55	185.3		0.0047	0.0044	0.00141	0.00014	-0.098178	0.03	0.028	9.126	0.095	1.49	4.6	4.4	9.05	0.91	-1470	760	<0.29	153000	194.1	<75	10.55	0.443	<3.6	932	450400	0.607	<0.012	0.0083	11.3	0.161	2.88	6.03	1.37
SLLB0803	12LB	LB12	Rio Blanco-Los Bronces	San Manuel	Porphyry (prospect)	San Francisco Batholith	Batholith	Granodiorite	190627	7	190627_625_SL_12LB_15	r2	66.64	1.55	185.3		0.0061	0.0058	0.00145	0.00018	0.10252	0.011	0.037	9.126	0.095	1.49	5.9	5.8	9.4	1.2	-2200	1200	2.07	153000	128.2	<79	7.05	0.165	<3.1	267.6	454500	0.633	<0.012	<0.0021	7.99	0.0146	0.202	0.72	0.264
SLLB0803	12LB	LB12	Rio Blanco-Los Bronces	San Manuel	Porphyry (prospect)	San Francisco Batholith	Batholith	Granodiorite	190627	8	190627_626_SL_12LB_16	r	66.64	1.55	185.3		0.0119	0.0062	0.0014	0.00014	0.0013264	0.058	0.038	9.126	0.095	1.49	11.8	6.1	9.04	0.87	-750	910	3.57	153000	192.5	<81	12.37	0.511	<3.5	397	452000	0.768	<0.012	0.0021	10.83	0.032	0.68	1.8	0.465
SLLB0803	12LB	LB12	Rio Blanco-Los Bronces	San Manuel	Porphyry (prospect)	San Francisco Batholith	Batholith	Granodiorite	190627	9	190627_627_SL_12LB_17	c	66.64	1.55	185.3		0.0098	0.0082	0.00157	0.00017	0.00071621	0.057	0.047	9.126	0.095	1.49	9.5	8	10.1	1.1	-1130	940	0.39	153000	168	<78	10.8	0.463	<3.7	720	456800	0.661	<0.051	0.0077	8.98	0.075	1.33	2.73	0.86
SLLB0803	12LB	LB12	Rio Blanco-Los Bronces	San Manuel	Porphyry (prospect)	San Francisco Batholith	Batholith	Granodiorite	190627	9	190627_629_SL_12LB_18	r	66.64	1.55	185.3		0.0146	0.007	0.00143	0.00015	0.27444	0.063	0.033	9.126	0.095	1.49	14.4	6.9	9.23	0.98	-540	900	10.7	153000	172	<69	14.4	0.522	13.2	662	463900	0.79	0.127	0.0123	9.84	0.066	1.08	2.57	0.594
SLLB0803	12LB	LB12	Rio Blanco-Los Bronces	San Manuel	Porphyry (prospect)	San Francisco Batholith	Batholith	Granodiorite	190627	10	190627_630_SL_12LB_19	c	66.64	1.55	185.3		0.0075	0.0069	0.00156	0.00021	0.025366	0.037	0.037	9.126	0.095	1.49	7.3	6.8	10	1.3	-1700	1100	0.77	153000	189.8	<83	12.77	0.345	<3.9	498	448600	0.694	<0.038	0.0045	8.71	0.0454	1.02	2.36	0.548
SLLB0803	12LB	LB12	Rio Blanco-Los Bronces	San Manuel	Porphyry (prospect)	San Francisco Batholith	Batholith	Granodiorite	190627	10	190627_631_SL_12LB_20	r	66.64	1.55	185.3		0.0105	0.0056	0.00141	0.00012	0.16031	0.049	0.031	9.126	0.095	1.49	10.4	5.6	9.11	0.78	-1100	790	<0.32	153000	155.6	<93	4.27	0.136	<3.9	460.8	455700	1.023	<0.013	<0.0024	10.13	0.0163	0.56	1.22	0.285
SLLB0803	12LB	LB12	Rio Blanco-Los Bronces	San Manuel	Porphyry (prospect)	San Francisco Batholith	Batholith	Granodiorite	190627	11	190627_632_SL_12LB_21	c	66.64	1.55	185.3		0.0157	0.0078	0.00144	0.00019	-0.19602	0.093	0.05	9.126	0.095	1.49	15.7	7.8	9.3	1.2	500	1100	14.2	153000	216	<99	12.2	1.46	<4.9	807	506000	1.2	0.25	0.0234	13.22	0.132	2.12	4.15	1.12
SLLB0803	12LB	LB12	Rio Blanco-Los Bronces	San Manuel	Porphyry (prospect)	San Francisco Batholith	Batholith	Granodiorite	190627	12	190627_635_SL_12LB_23	r	66.64	1.55	185.3		0.0127	0.0047	0.00144	0.00013	-0.053928	0.074	0.027	9.126	0.095	1.49	12.7	4.7	9.3	0.83	-50	710	<0.3	153000	190.8	<80	8.48	0.353	<3.5	455.4	448000	0.843	<0.012	<0.0018	11.22	0.0252	0.544	1.61	0.362
SLLB0803	12LB	LB12	Rio Blanco-Los Bronces	San Manuel	Porphyry (prospect)	San Francisco Batholith	Batholith	Granodiorite	190627	13	190627_636_SL_12LB_24	c	66.64	1.55	185.3		0.0094	0.0024	0.001427	8.6e-05	0.12916	0.053	0.014	9.126	0.095	1.49	9.5	2.4	9.19	0.55	-100	440	20	153000	385	<86	11.8	0.782	<4.1	2470	448900	1.97	0.16	0.061	37.6	0.478	8.85	16.7	3.53
SLLB0803	12LB	LB12	Rio Blanco-Los Bronces	San Manuel	Porphyry (prospect)	San Francisco Batholith	Batholith	Granodiorite	190627	15	190627_640_SL_12LB_27	c	66.64	1.55	185.3		0.0149	0.0082	0.00139	0.00015	0.1666	0.094	0.053	9.126	0.095	1.49	14.6	8	8.97	0.96	-670	920	0.56	153000	193.6	<73	14.1	0.456	<3.1	862	449200	0.667	<0.033	0.0105	11	0.157	2.59	5.1	1.05
SLLB0803	12LB	LB12	Rio Blanco-Los Bronces	San Manuel	Porphyry (prospect)	San Francisco Batholith	Batholith	Granodiorite	190627	15	190627_641_SL_12LB_28	r1	66.64	1.55	185.3		0.011	0.0064	0.0014	0.00018	-0.14882	0.071	0.048	9.126	0.095	1.49	10.9	6.4	9	1.1	-950	990	18	153000	238.4	<81	17.5	0.431	<3.6	481	452800	0.77	0.18	0.0055	10.88	0.0529	1.11	2.2	0.551
SLLB0803	12LB	LB12	Rio Blanco-Los Bronces	San Manuel	Porphyry (prospect)	San Francisco Batholith	Batholith	Granodiorite	190627	15	190627_642_SL_12LB_29	r2	66.64	1.55	185.3		0.0149	0.0065	0.0014	0.00013	0.18985	0.07	0.036	9.126	0.095	1.49	14.7	6.4	9.04	0.83	-670	810	1.37	153000	181.5	<75	10.39	0.352	<3.3	439	461600	0.912	<0.0085	<0.0025	11.13	0.0247	0.58	1.59	0.335
SLLB0803	12LB	LB12	Rio Blanco-Los Bronces	San Manuel	Porphyry (prospect)	San Francisco Batholith	Batholith	Granodiorite	190627	16	190627_644_SL_12LB_30	r	66.64	1.55	185.3		0.0124	0.0072	0.00146	0.00017	-0.20942	0.074	0.043	9.126	0.095	1.49	12.2	7.1	9.4	1.1	-870	950	2.16	153000	207.5	<78	10.48	0.324	<3.5	521	448000	0.765	<0.034	<0.0031	9.56	0.0576	1.25	2.61	0.588
SLLB0803	12LB	LB12	Rio Blanco-Los Bronces	San Manuel	Porphyry (prospect)	San Francisco Batholith	Batholith	Granodiorite	190627	18	190627_647_SL_12LB_33	c	66.64	1.55	185.3		0.0095	0.0064	0.00154	0.00016	-0.18809	0.051	0.039	9.126	0.095	1.49	9.4	6.4	9.9	1	-990	930	3.71	153000	202	<84	11.86	0.357	<4	430.7	448600	0.663	<0.013	0.0047	8.17	0.0414	0.75	1.92	0.464
SLLB0803	12LB	LB12	Rio Blanco-Los Bronces	San Manuel	Porphyry (prospect)	San Francisco Batholith	Batholith	Granodiorite	190627	18	190627_654_SL_12LB_34	r	66.64	1.55	185.3		0.0117	0.0057	0.00149	0.00015	-0.12744	0.066	0.033	9.126	0.095	1.49	11.6	5.7	9.62	0.97	-660	830	0.86	153000	164.1	<85	8.95	0.336	<3.9	368	448500	0.813	<0.013	<0.0024	11.15	0.0195	0.44	1.18	0.241
SLLB0803	12LB	LB12	Rio Blanco-Los Bronces	San Manuel	Porphyry (prospect)	San Francisco Batholith	Batholith	Granodiorite	190627	19	190627_656_SL_12LB_36	r	66.64	1.55	185.3		0.0142	0.0071	0.00134	0.00016	-0.15196	0.074	0.05	9.126	0.095	1.49	14	7	8.6	1.1	-570	990	26.1	153000	499	<73	11.3	0.248	6.5	716	452200	0.767	<0.033	0.0103	7.72	0.0246	0.46	1.65	0.358
SLLB0803	12LB	LB12	Rio Blanco-Los Bronces	San Manuel	Porphyry (prospect)	San Francisco Batholith	Batholith	Granodiorite	190627	20	190627_657_SL_12LB_37	c	66.64	1.55	185.3		0.0125	0.0085	0.00141	0.00019	-0.06017	0.067	0.066	9.126	0.095	1.49	12.2	8.4	9.1	1.2	-1300	1100	6.28	153000	207.1	<88	11.61	0.318	<4.1	524	458100	0.632	<0.049	0.0055	8.23	0.0918	1.44	2.75	0.643
SLLB0803	12LB	LB12	Rio Blanco-Los Bronces	San Manuel	Porphyry (prospect)	San Francisco Batholith	Batholith	Granodiorite	190627	20	190627_659_SL_12LB_38	r	66.64	1.55	185.3		0.0166	0.0075	0.00132	0.00013	-0.012643	0.094	0.055	9.126	0.095	1.49	16.3	7.4	8.5	0.83	-630	970	1.9	153000	192.5	<67	10.95	0.358	<3.5	407.4	456200	0.783	<0.032	<0.0024	9.49	0.0303	0.66	1.67	0.381
SLLB0803	12LB	LB12	Rio Blanco-Los Bronces	San Manuel	Porphyry (prospect)	San Francisco Batholith	Batholith	Granodiorite	190627	21	190627_660_SL_12LB_39	c	66.64	1.55	185.3		0.0102	0.0067	0.0016	0.00019	0.0045345	0.037	0.044	9.126	0.095	1.49	10.1	6.6	10.3	1.2	-900	1100	9.9	153000	300.6	<97	11.5	0.227	<4.1	528	451700	0.718	<0.038	<0.0025	7.82	0.036	0.71	1.81	0.481
SLLB0803	12LB	LB12	Rio Blanco-Los Bronces	San Manuel	Porphyry (prospect)	San Francisco Batholith	Batholith	Granodiorite	190627	21	190627_661_SL_12LB_40	r	66.64	1.55	185.3		0.0099	0.0034	0.001461	9.7e-05	0.039282	0.052	0.019	9.126	0.095	1.49	9.9	3.4	9.41	0.62	-340	570	<0.35	153000	223	<81	7.44	0.282	<4	555.7	449400	0.901	<0.038	<0.0024	13.29	0.0479	0.93	2.02	0.424
SLLB0803	12LB	LB12	Rio Blanco-Los Bronces	San Manuel	Porphyry (prospect)	San Francisco Batholith	Batholith	Granodiorite	190627	22	190627_662_SL_12LB_41	c	66.64	1.55	185.3		0.0056	0.0042	0.00142	0.00015	0.023942	0.02	0.031	9.126	0.095	1.49	5.5	4.2	9.14	0.96	-1270	810	6.2	153000	173.8	<71	12.01	0.48	29.9	648	464500	0.654	<0.0088	0.0069	10.26	0.0829	1.53	3.4	0.745
SLLB0803	12LB	LB12	Rio Blanco-Los Bronces	San Manuel	Porphyry (prospect)	San Francisco Batholith	Batholith	Granodiorite	190627	23	190627_665_SL_12LB_43	r	66.64	1.55	185.3		0.0092	0.0052	0.0013	0.00013	0.24775	0.038	0.031	9.126	0.095	1.49	9.1	5.2	8.36	0.84	-1300	940	5.23	153000	190.8	<87	13.37	0.494	<4.1	600	450600	0.796	<0.039	0.0095	10.2	0.108	1.85	3.07	0.621
SLLB0803	12LB	LB12	Rio Blanco-Los Bronces	San Manuel	Porphyry (prospect)	San Francisco Batholith	Batholith	Granodiorite	190627	24	190627_666_SL_12LB_44	c	66.64	1.55	185.3		0.012	0.0062	0.00163	0.00019	0.035473	0.052	0.031	9.126	0.095	1.49	11.8	6.2	10.5	1.2	-880	860	1.23	153000	189.6	<91	10.8	0.515	<4.1	590.5	455600	0.782	<0.038	0.008	11.18	0.0524	1.15	2.97	0.611
SLLB0803	12LB	LB12	Rio Blanco-Los Bronces	San Manuel	Porphyry (prospect)	San Francisco Batholith	Batholith	Granodiorite	190627	24	190627_667_SL_12LB_45	r	66.64	1.55	185.3		0.0091	0.0038	0.00149	0.00011	0.053191	0.045	0.02	9.126	0.095	1.49	9.2	3.8	9.62	0.71	-540	650	0.7	153000	228.5	<84	8.41	0.362	<3.8	553	442800	1.125	<0.013	<0.0024	14.42	0.0236	0.52	2.02	0.394
SLLB0803	12LB	LB12	Rio Blanco-Los Bronces	San Manuel	Porphyry (prospect)	San Francisco Batholith	Batholith	Granodiorite	190627	25	190627_669_SL_12LB_46	c	66.64	1.55	185.3		0.0049	0.0056	0.00149	0.00015	-0.12915	0.016	0.028	9.126	0.095	1.49	4.8	5.6	9.59	0.99	-1720	940	0.56	153000	183.1	<86	11.95	0.431	<3.9	588	465200	0.712	<0.013	0.0053	10.67	0.084	1.86	3.84	0.825
SLLB0803	12LB	LB12	Rio Blanco-Los Bronces	San Manuel	Porphyry (prospect)	San Francisco Batholith	Batholith	Granodiorite	190627	26	190627_671_SL_12LB_48	c	66.64	1.55	185.3		0.0132	0.0065	0.00147	0.00017	0.11342	0.074	0.039	9.126	0.095	1.49	13.1	6.4	9.5	1.1	-720	880	1.87	153000	185.8	<64	9.62	0.467	<3.5	704	452700	0.634	<0.011	0.00084	10.5	0.078	1.6	3.68	0.897
SLLB0803	12LB	LB12	Rio Blanco-Los Bronces	San Manuel	Porphyry (prospect)	San Francisco Batholith	Batholith	Granodiorite	190627	26	190627_672_SL_12LB_49	r	66.64	1.55	185.3		0.0085	0.0044	0.00149	0.00012	0.076833	0.037	0.021	9.126	0.095	1.49	8.5	4.4	9.62	0.77	-780	690	1.8	153000	155.6	<70	7	0.26	<3.3	398	446300	0.836	<0.041	0.00057	11.21	0.0167	0.5	1.12	0.287
SLLB0803	12LB	LB12	Rio Blanco-Los Bronces	San Manuel	Porphyry (prospect)	San Francisco Batholith	Batholith	Granodiorite	190627	27	190627_674_SL_12LB_50	c	66.64	1.55	185.3		0.0098	0.0071	0.00152	0.00015	0.16409	0.044	0.035	9.126	0.095	1.49	11.1	7.6	9.78	0.99	-1300	930	2.26	153000	205.8	<77	13	0.547	<3.8	701	456600	0.648	<0.012	0.0056	9.99	0.135	2.52	4.72	1.13
SLLB0803	12LB	LB12	Rio Blanco-Los Bronces	San Manuel	Porphyry (prospect)	San Francisco Batholith	Batholith	Granodiorite	190627	28	190627_676_SL_12LB_52	c	66.64	1.55	185.3		0.012	0.0057	0.00152	0.00017	0.45841	0.051	0.03	9.126	0.095	1.49	11.9	5.7	9.8	1.1	-640	870	1.96	153000	225.5	<78	12.71	0.422	<4.1	581	450200	0.783	<0.049	0.0077	9.78	0.094	1.69	3	0.655
SLLB0803	12LB	LB12	Rio Blanco-Los Bronces	San Manuel	Porphyry (prospect)	San Francisco Batholith	Batholith	Granodiorite	190627	28	190627_677_SL_12LB_53	r	66.64	1.55	185.3		0.0075	0.005	0.0015	0.00017	0.00097464	0.037	0.025	9.126	0.095	1.49	7.5	5	9.7	1.1	-1040	780	0.5	153000	188.1	<74	12.2	0.464	<3.5	683	472000	0.773	0.02	0.0067	11.89	0.121	1.83	3.53	0.707
SLLB0803	12LB	LB12	Rio Blanco-Los Bronces	San Manuel	Porphyry (prospect)	San Francisco Batholith	Batholith	Granodiorite	190627	29	190627_684_SL_12LB_54	c	66.64	1.55	185.3		0.0138	0.005	0.00157	0.00015	0.25452	0.065	0.027	9.126	0.095	1.49	13.7	4.9	10.11	0.96	-190	750	0.94	153000	185.4	<90	9.7	0.505	<4.1	582	447000	0.74	<0.013	0.0027	9.85	0.086	1.69	3.5	0.772
SLLB0803	12LB	LB12	Rio Blanco-Los Bronces	San Manuel	Porphyry (prospect)	San Francisco Batholith	Batholith	Granodiorite	190627	29	190627_685_SL_12LB_55	r	66.64	1.55	185.3		0.0116	0.0084	0.00142	0.00016	-0.078384	0.065	0.064	9.126	0.095	1.49	11.3	8.3	9.1	1	-1300	1100	4.49	153000	141.7	<81	10.49	0.214	<4.1	266.2	454600	0.582	<0.038	0.0011	7	0.022	0.63	1.02	0.332
SLLB0803	12LB	LB12	Rio Blanco-Los Bronces	San Manuel	Porphyry (prospect)	San Francisco Batholith	Batholith	Granodiorite	190918	30	190918_278_12_XT01	c	66.64	1.55	185.3		0.0129	0.0071	0.00137	0.00016	-0.012159	0.081	0.052	9.126	0.095	1.49	12.7	7	8.8	1	-1200	1100	4.39	153000	218.8	<480	15.3	1	<6.3	696	480000	0.755	<0.092	<0.0056	11.87	0.099	1.75	3.53	0.86
SLLB0803	12LB	LB12	Rio Blanco-Los Bronces	San Manuel	Porphyry (prospect)	San Francisco Batholith	Batholith	Granodiorite	190918	30	190918_279_12_XT02	r	66.64	1.55	185.3		0.012	0.012	0.00137	0.0002	-0.030815	0.1	0.11	9.126	0.095	1.49	11	12	8.8	1.3	-2600	1500	2.42	153000	146.7	<480	9.16	0.297	<6.4	338.2	481000	0.629	<0.071	<0.0048	9.6	0.0201	0.52	1.16	0.346
SLLB0803	12LB	LB12	Rio Blanco-Los Bronces	San Manuel	Porphyry (prospect)	San Francisco Batholith	Batholith	Granodiorite	190918	31	190918_281_12_XT03	r	66.64	1.55	185.3		0.0087	0.006	0.00117	0.00012	0.016389	0.047	0.065	9.126	0.095	1.49	9.8	6.4	7.56	0.78	-1500	1100	3.74	153000	185.6	<470	9.47	0.424	<6.1	764	479000	0.737	<0.1	0.0067	13.12	0.107	2.28	4.09	1.02
SLLB0803	12LB	LB12	Rio Blanco-Los Bronces	San Manuel	Porphyry (prospect)	San Francisco Batholith	Batholith	Granodiorite	190918	32	190918_282_12_XT04	r	66.64	1.55	185.3		0.0097	0.0054	0.00128	0.00015	0.1496	0.065	0.039	9.126	0.095	1.49	9.6	5.4	8.22	0.94	-930	960	74	153000	198.1	<480	10.4	0.394	<6.9	728	479600	1.073	0.43	0.061	16.39	0.079	1.22	2.55	0.696
SLLB0803	12LB	LB12	Rio Blanco-Los Bronces	San Manuel	Porphyry (prospect)	San Francisco Batholith	Batholith	Granodiorite	190918	33	190918_283_12_XT05	r	66.64	1.55	185.3		0.0112	0.005	0.00144	0.00011	0.028099	0.061	0.029	9.126	0.095	1.49	11.2	5	9.29	0.72	-530	720	5.3	153000	185.2	<470	6.07	0.296	70	610	485000	1.374	0.086	0.0115	17.3	0.0243	0.55	1.68	0.3
SLLB0803	12LB	LB12	Rio Blanco-Los Bronces	San Manuel	Porphyry (prospect)	San Francisco Batholith	Batholith	Granodiorite	190918	34	190918_284_12_XT06	r	66.64	1.55	185.3		0.015	0.0072	0.00144	0.00017	0.13968	0.077	0.046	9.126	0.095	1.49	14.8	7.1	9.3	1.1	-1000	1100	<0.9	153000	163.5	<500	7.98	0.375	<6.7	442.9	495000	0.842	<0.072	<0.0057	12.56	0.0216	0.61	1.6	0.294
SLLB0803	12LB	LB12	Rio Blanco-Los Bronces	San Manuel	Porphyry (prospect)	San Francisco Batholith	Batholith	Granodiorite	190918	35	190918_286_12_XT07	c	66.64	1.55	185.3		0.014	0.01	0.00161	0.0002	-0.1445	0.092	0.061	9.126	0.095	1.49	13.2	9.9	10.4	1.3	-1300	1200	<0.91	153000	178	<480	12.19	0.428	<6.3	885	488000	0.461	<0.056	<0.0043	11.22	0.083	2.12	4.61	1.27
SLLB0803	12LB	LB12	Rio Blanco-Los Bronces	San Manuel	Porphyry (prospect)	San Francisco Batholith	Batholith	Granodiorite	190918	35	190918_288_12_XT09	r	66.64	1.55	185.3		0.0053	0.006	0.00135	0.00014	0.13665	0.025	0.038	9.126	0.095	1.49	5.1	6	8.73	0.88	-2200	1100	0.94	153000	202.3	<490	13.52	0.499	<6.3	1042	487000	0.513	<0.056	0.0163	12.05	0.248	3.87	6.38	1.69
SLLB0803	12LB	LB12	Rio Blanco-Los Bronces	San Manuel	Porphyry (prospect)	San Francisco Batholith	Batholith	Granodiorite	190918	36	190918_289_12_XT10	c	66.64	1.55	185.3		0.0061	0.0098	0.00133	0.00019	0.23009	0.037	0.078	9.126	0.095	1.49	5.5	9.7	8.6	1.2	-3700	1600	2.33	153000	308	<490	10.8	0.409	<6.7	695	483000	0.773	0.025	<0.0061	10.28	0.0431	0.87	2.79	0.384
SLLB0803	12LB	LB12	Rio Blanco-Los Bronces	San Manuel	Porphyry (prospect)	San Francisco Batholith	Batholith	Granodiorite	190918	36	190918_291_12_XT11	r	66.64	1.55	185.3		0.012	0.01	0.00133	0.00021	-0.037102	0.099	0.097	9.126	0.095	1.49	11	10	8.5	1.4	-3200	2000	<0.88	153000	170.4	<480	8.32	0.377	<6.1	437.3	482800	0.736	<0.055	<0.0048	11.12	0.0221	0.53	1.41	0.289
SLLB0803	12LB	LB12	Rio Blanco-Los Bronces	San Manuel	Porphyry (prospect)	San Francisco Batholith	Batholith	Granodiorite	190918	37	190918_292_12_XT12	c	66.64	1.55	185.3		0.0112	0.0075	0.0015	0.00017	-0.14715	0.066	0.055	9.126	0.095	1.49	10.9	7.4	9.6	1.1	-1000	1100	<0.89	153000	182.2	<480	9.45	0.632	<6.5	859	479300	0.509	<0.071	<0.0082	12.98	0.084	1.92	4.68	1.038
SLLB0803	12LB	LB12	Rio Blanco-Los Bronces	San Manuel	Porphyry (prospect)	San Francisco Batholith	Batholith	Granodiorite	190918	37	190918_293_12_XT13	r	66.64	1.55	185.3		0.0019	0.0077	0.00133	0.00017	-0.061746	-0.002	0.081	9.126	0.095	1.49	1.5	7.6	8.6	1.1	-3500	1400	2.05	153000	177	<500	10.57	0.276	<6.7	424	489200	0.599	<0.072	<0.0049	10.13	0.0273	0.61	1.54	0.356
SLLB0803	12LB	LB12	Rio Blanco-Los Bronces	San Manuel	Porphyry (prospect)	San Francisco Batholith	Batholith	Granodiorite	190918	38	190918_294_12_XT14	r	66.64	1.55	185.3		0.0038	0.0098	0.00162	0.00022	-0.13694	0.003	0.069	9.126	0.095	1.49	3.2	9.6	10.4	1.4	-2800	1300	<0.87	153000	187.1	<480	10.21	0.324	<6.3	533.4	477900	0.697	<0.018	<0.0075	11.1	0.0403	0.76	2.2	0.458
SLLB0803	12LB	LB12	Rio Blanco-Los Bronces	San Manuel	Porphyry (prospect)	San Francisco Batholith	Batholith	Granodiorite	190918	39	190918_296_12_XT15	c	66.64	1.55	185.3		0.0125	0.0094	0.00142	0.00019	-0.060306	0.101	0.096	9.126	0.095	1.49	12	9.3	9.1	1.2	-1900	1500	1.32	153000	210	<490	10.94	0.357	<6.5	518.5	486400	0.649	<0.12	<0.0053	10.59	0.0369	0.57	1.96	0.422
SLLB0803	12LB	LB12	Rio Blanco-Los Bronces	San Manuel	Porphyry (prospect)	San Francisco Batholith	Batholith	Granodiorite	190918	39	190918_297_12_XT16	r	66.64	1.55	185.3		0.0105	0.0042	0.00132	0.00012	-0.066775	0.066	0.026	9.126	0.095	1.49	10.5	4.2	8.49	0.79	-150	700	2.06	153000	185	<480	6.13	0.26	<7.5	579	471700	1.051	<0.093	<0.0064	16.14	0.0212	0.65	1.74	0.34
SLLB0803	12LB	LB12	Rio Blanco-Los Bronces	San Manuel	Porphyry (prospect)	San Francisco Batholith	Batholith	Granodiorite	190918	40	190918_299_12_XT18	r	66.64	1.55	185.3		0.0074	0.0029	0.00132	0.00011	0.029015	0.042	0.017	9.126	0.095	1.49	7.5	2.9	8.48	0.68	-430	620	<1	153000	126	<570	3.84	0.17	9.6	538	478000	1.463	<0.11	<0.0055	17.02	0.0093	0.48	1.27	0.185
SLLB0803	12LB	LB12	Rio Blanco-Los Bronces	San Manuel	Porphyry (prospect)	San Francisco Batholith	Batholith	Granodiorite	190823	41	190823_102_12_53A	c	66.64	1.55	185.3		0.0149	0.0076	0.00144	0.00016	0.024305	0.073	0.054	9.126	0.095	1.49	14.6	7.5	9.3	1.1	-860	1000	2.92	153000	190.3	<370	12.43	0.613	<4.5	494	493000	0.578	<0.054	0.0059	11.34	0.0518	0.91	2.35	0.562
SLLB0803	12LB	LB12	Rio Blanco-Los Bronces	San Manuel	Porphyry (prospect)	San Francisco Batholith	Batholith	Granodiorite	190823	41	190823_103_12_53B	r	66.64	1.55	185.3		0.0061	0.0042	0.00142	0.00013	-0.067469	0.037	0.029	9.126	0.095	1.49	6	4.2	9.14	0.84	-1090	830	4.94	153000	139.8	<370	8.78	0.327	<4.3	280	485300	0.64	<0.054	<0.0038	9.84	0.013	0.36	0.94	0.241
SLLB0803	12LB	LB12	Rio Blanco-Los Bronces	San Manuel	Porphyry (prospect)	San Francisco Batholith	Batholith	Granodiorite	190823	42	190823_104_12_57A	c	66.64	1.55	185.3		0.0105	0.007	0.00135	0.00018	0.21468	0.054	0.045	9.126	0.095	1.49	10.2	7	8.7	1.2	-1300	1200	18.5	153000	224.7	<390	16.8	0.419	<4.6	492.9	474000	0.525	0.119	0.0092	9.27	0.0525	0.99	2.2	0.466
SLLB0803	12LB	LB12	Rio Blanco-Los Bronces	San Manuel	Porphyry (prospect)	San Francisco Batholith	Batholith	Granodiorite	190823	42	190823_105_12_57B	r	66.64	1.55	185.3		0.0051	0.007	0.00113	0.00015	0.036052	0.025	0.069	9.126	0.095	1.49	4.8	7	7.28	0.99	-3300	1800	4.2	153000	209.9	<370	15.02	0.416	<4.2	461	477000	0.524	<0.048	<0.0035	8.5	0.0546	0.94	2.11	0.456
SLLB0803	12LB	LB12	Rio Blanco-Los Bronces	San Manuel	Porphyry (prospect)	San Francisco Batholith	Batholith	Granodiorite	190823	43	190823_107_12_58	r	66.64	1.55	185.3		0.019	0.023	0.0013	0.00024	-0.061242	0.082	0.064	9.126	0.095	1.49	19	19	8.4	1.6	-200	1000	29.9	153000	598	<830	14.7	0.88	45	728	434000	0.671	0.4	0.74	14.71	0.288	2.8	3.8	0.7
SLLB0803	12LB	LB12	Rio Blanco-Los Bronces	San Manuel	Porphyry (prospect)	San Francisco Batholith	Batholith	Granodiorite	190823	44	190823_108_12_59A	c	66.64	1.55	185.3		0.0097	0.0043	0.00152	0.00011	-0.058171	0.052	0.025	9.126	0.095	1.49	9.7	4.3	9.81	0.7	-610	640	<1.5	153000	216.1	<390	11.44	0.536	<4.8	1126	482000	0.543	<0.062	0.0172	13.2	0.207	3.68	6.92	1.648
SLLB0803	12LB	LB12	Rio Blanco-Los Bronces	San Manuel	Porphyry (prospect)	San Francisco Batholith	Batholith	Granodiorite	190823	44	190823_109_12_59B	r	66.64	1.55	185.3		0.013	0.0059	0.00153	0.00015	0.2273	0.064	0.037	9.126	0.095	1.49	12.9	5.9	9.84	0.96	-740	870	<1.5	153000	168.4	<390	9.62	0.373	<4.7	633	481000	0.566	<0.05	<0.005	11.85	0.0612	1.3	2.92	0.632
SLLB0803	12LBa	LB12a	Rio Blanco-Los Bronces	San Manuel	Porphyry (prospect)	San Francisco Batholith	Batholith	Granodiorite	190509	2	190509_607_SL_12LB_02	r	66.64	1.55	185.3		0.012	0.011	0.00135	0.00019	0.32374	0.058	0.057	9.126	0.095	1.49	12	10	8.7	1.2	-600	1200	2.04	153000	229	<68	7.2	0.327	<5.2	790	512000	0.82	<0.068	<0.0029	13.4	0.066	1.54	3.9	0.84
SLLB0803	12LBa	LB12a	Rio Blanco-Los Bronces	San Manuel	Porphyry (prospect)	San Francisco Batholith	Batholith	Granodiorite	190509	3	190509_608_SL_12LB_03	c	66.64	1.55	185.3		0.014	0.0044	0.001334	0.0001	0.075017	0.077	0.027	9.126	0.095	1.49	14.1	4.4	8.6	0.64	450	670	36	153000	246	<56	13.2	0.646	54.3	796	491700	0.831	0.33	0.0118	13.99	0.097	1.45	3.74	0.724
SLLB0803	12LBa	LB12a	Rio Blanco-Los Bronces	San Manuel	Porphyry (prospect)	San Francisco Batholith	Batholith	Granodiorite	190509	3	190509_609_SL_12LB_04	m1	66.64	1.55	185.3		0.0089	0.0056	0.00143	0.00013	-0.032722	0.052	0.03	9.126	0.095	1.49	8.8	5.6	9.23	0.86	-1040	840	1.91	153000	172.4	<49	10.22	0.349	7.3	419	472600	0.49	<0.0096	<0.0025	8.26	0.0264	0.55	1.68	0.453
SLLB0803	12LBa	LB12a	Rio Blanco-Los Bronces	San Manuel	Porphyry (prospect)	San Francisco Batholith	Batholith	Granodiorite	190509	3	190509_611_SL_12LB_05	m2	66.64	1.55	185.3		0.0106	0.0036	0.00134	0.00011	-0.011193	0.063	0.023	9.126	0.095	1.49	10.6	3.6	8.64	0.7	-140	630	0.93	153000	154.7	<58	8.3	0.285	18.9	364.2	475700	0.556	<0.029	<0.0025	9.69	0.0183	0.348	1.16	0.315
SLLB0803	12LBa	LB12a	Rio Blanco-Los Bronces	San Manuel	Porphyry (prospect)	San Francisco Batholith	Batholith	Granodiorite	190509	3	190509_612_SL_12LB_06	r	66.64	1.55	185.3		0.0101	0.0037	0.00142	0.00011	-0.068685	0.059	0.023	9.126	0.095	1.49	10.2	3.7	9.12	0.71	-200	660	22.7	153000	151	<92	5.07	0.195	53	367	435000	0.721	0.22	0.027	10.55	0.0191	0.41	0.96	0.231
SLLB0803	12LBa	LB12a	Rio Blanco-Los Bronces	San Manuel	Porphyry (prospect)	San Francisco Batholith	Batholith	Granodiorite	190509	4	190509_614_SL_12LB_08	r	66.64	1.55	185.3		0.0137	0.005	0.001408	9.4e-05	-0.091696	0.064	0.025	9.126	0.095	1.49	13.7	5	9.07	0.61	-160	700	<0.35	153000	175.8	<52	7	0.305	<3.2	507.8	468800	0.784	<0.044	<0.0022	12.74	0.0268	0.58	1.56	0.33
SLLB0803	12LBa	LB12a	Rio Blanco-Los Bronces	San Manuel	Porphyry (prospect)	San Francisco Batholith	Batholith	Granodiorite	190509	5	190509_621_SL_12LB_09	c	66.64	1.55	185.3		0.0121	0.0067	0.00142	0.00016	0.15056	0.054	0.037	9.126	0.095	1.49	11.9	6.7	9.2	1	-1110	940	7.57	153000	217.7	<52	15.81	0.391	<3.7	459.5	467800	0.502	<0.0095	<0.0034	8	0.0407	0.94	2.15	0.449
SLLB0803	12LBa	LB12a	Rio Blanco-Los Bronces	San Manuel	Porphyry (prospect)	San Francisco Batholith	Batholith	Granodiorite	190509	5	190509_622_SL_12LB_10	m1	66.64	1.55	185.3		0.0082	0.0056	0.00143	0.00015	-0.073658	0.037	0.035	9.126	0.095	1.49	8	5.5	9.22	0.95	-1160	900	7.7	153000	221.5	<54	16.16	0.376	<3.6	452	468000	0.529	<0.029	<0.0015	7.87	0.0483	0.81	2.07	0.504
SLLB0803	12LBa	LB12a	Rio Blanco-Los Bronces	San Manuel	Porphyry (prospect)	San Francisco Batholith	Batholith	Granodiorite	190509	5	190509_623_SL_12LB_11	m2	66.64	1.55	185.3		0.013	0.0053	0.00153	0.00012	0.15689	0.06	0.026	9.126	0.095	1.49	12.9	5.3	9.86	0.77	-430	720	3.98	153000	177.8	<56	12.24	0.338	<3.6	372	476600	0.584	<0.0095	<0.0022	10.1	0.0237	0.57	1.37	0.272
SLLB0803	12LBa	LB12a	Rio Blanco-Los Bronces	San Manuel	Porphyry (prospect)	San Francisco Batholith	Batholith	Granodiorite	190509	5	190509_624_SL_12LB_12	m3	66.64	1.55	185.3		0.0102	0.0042	0.00149	0.00012	-0.14832	0.055	0.024	9.126	0.095	1.49	10.2	4.2	9.62	0.75	-490	640	0.7	153000	212.2	<53	10.07	0.323	<3.6	513.1	470100	0.758	<0.0095	<0.00047	12.8	0.0457	0.88	2.02	0.425
SLLB0803	12LBa	LB12a	Rio Blanco-Los Bronces	San Manuel	Porphyry (prospect)	San Francisco Batholith	Batholith	Granodiorite	190509	5	190509_626_SL_12LB_13	r	66.64	1.55	185.3		0.0089	0.0031	0.001414	8.1e-05	-0.035345	0.045	0.017	9.126	0.095	1.49	8.9	3.1	9.11	0.52	-470	530	0.55	153000	179.7	<57	6.07	0.238	<3.8	508	472700	1.113	<0.049	<0.0019	14.37	0.0232	0.61	1.55	0.281
SLLB0803	12LBa	LB12a	Rio Blanco-Los Bronces	San Manuel	Porphyry (prospect)	San Francisco Batholith	Batholith	Granodiorite	190509	6	190509_627_SL_12LB_14	c	66.64	1.55	185.3		0.009	0.004	0.00142	0.00011	-0.38823	0.06	0.026	9.126	0.095	1.49	9	4	9.14	0.68	-520	650	<0.37	153000	171.1	<62	9.47	1.3	<3.2	795	469200	0.487	<0.03	0.0626	11.3	0.071	1.45	3.57	0.92
SLLB0803	12LBa	LB12a	Rio Blanco-Los Bronces	San Manuel	Porphyry (prospect)	San Francisco Batholith	Batholith	Granodiorite	190509	6	190509_628_SL_12LB_15	m	66.64	1.55	185.3		0.0082	0.0038	0.00129	0.00011	-0.03915	0.052	0.03	9.126	0.095	1.49	8.2	3.8	8.31	0.73	-800	760	<0.34	153000	201.1	<52	10.56	0.342	<3.7	611	472300	0.666	<0.0096	0.0028	11.09	0.0623	1.32	2.98	0.664
SLLB0803	12LBa	LB12a	Rio Blanco-Los Bronces	San Manuel	Porphyry (prospect)	San Francisco Batholith	Batholith	Granodiorite	190509	6	190509_629_SL_12LB_16	r	66.64	1.55	185.3		0.0103	0.0032	0.001359	0.0001	-0.1111	0.058	0.02	9.126	0.095	1.49	10.3	3.2	8.76	0.64	-170	570	3.54	153000	149.4	<60	5.97	0.252	3.7	419.3	476500	1.068	<0.041	0.0027	13.07	0.0198	0.351	1.1	0.228
SLLB0803	12LBa	LB12a	Rio Blanco-Los Bronces	San Manuel	Porphyry (prospect)	San Francisco Batholith	Batholith	Granodiorite	190509	7	190509_631_SL_12LB_17	c	66.64	1.55	185.3		0.0072	0.003	0.001368	9.5e-05	-0.060421	0.044	0.017	9.126	0.095	1.49	7.2	3	8.81	0.61	-540	550	2.58	153000	86.3	<49	7.04	0.188	<3.8	202	474400	0.519	<0.045	<0.0022	5.51	0.0144	0.234	0.75	0.163
SLLB0803	12LBa	LB12a	Rio Blanco-Los Bronces	San Manuel	Porphyry (prospect)	San Francisco Batholith	Batholith	Granodiorite	190509	7	190509_632_SL_12LB_18	r	66.64	1.55	185.3		0.0132	0.0044	0.00142	0.00011	0.033898	0.064	0.023	9.126	0.095	1.49	13.2	4.4	9.13	0.71	110	650	10.8	153000	148.3	<75	4.16	0.181	7	404.7	464000	1.036	<0.052	0.009	11.9	0.0132	0.342	0.84	0.23
SLLB0803	12LBa	LB12a	Rio Blanco-Los Bronces	San Manuel	Porphyry (prospect)	San Francisco Batholith	Batholith	Granodiorite	190509	8	190509_633_SL_12LB_19	c	66.64	1.55	185.3		0.0078	0.0052	0.001464	8.6e-05	-0.014718	0.039	0.027	9.126	0.095	1.49	7.8	5.2	9.43	0.56	-980	780	0.4	153000	105.7	<58	3.09	0.119	<4.1	261	474600	0.712	<0.046	0.0016	7.84	0.0079	0.106	0.49	0.104
SLLB0803	12LBa	LB12a	Rio Blanco-Los Bronces	San Manuel	Porphyry (prospect)	San Francisco Batholith	Batholith	Granodiorite	190509	8	190509_634_SL_12LB_20	r	66.64	1.55	185.3		0.0121	0.0046	0.00147	0.00017	-0.013264	0.067	0.028	9.126	0.095	1.49	12.2	4.6	9.5	1.1	50	720	6.9	153000	143	<58	6.2	0.219	4.3	497	480000	0.766	0.043	0.02	11.66	0.033	0.46	1.58	0.301
SLLB1201	15LB	LB15	Rio Blanco-Los Bronces	La Augustina	Porphyry (deposit)	Porphyry	Porphyry (economic)	Dacite	190509	1	190509_084_SL_15LB_01	c	64.56	0.9	114.7	inherited	0.786	0.025	0.0873	0.002	0.7125	0.0657	0.0015	6.326	0.061	2.71	588	14	539.7	12	788	48	12.5	153000	547	79	8.65	0.363	42.5	1115	452500	0.985	0.127	0.33	10.5	0.139	1.26	2.26	0.611
SLLB1201	15LB	LB15	Rio Blanco-Los Bronces	La Augustina	Porphyry (deposit)	Porphyry	Porphyry (economic)	Dacite	190509	1	190509_086_SL_15LB_02	r	64.56	0.9	114.7		0.0067	0.0018	0.000969	5.1e-05	0.03183	0.052	0.014	6.326	0.061	2.71	6.8	1.8	6.25	0.33	-150	460	<0.33	153000	96.6	<59	3.07	0.12	14.6	570	451800	1.239	<0.038	0.0008	36.2	0.0385	1.02	2.32	0.919
SLLB1201	15LB	LB15	Rio Blanco-Los Bronces	La Augustina	Porphyry (deposit)	Porphyry	Porphyry (economic)	Dacite	190509	2	190509_087_SL_15LB_03	c	64.56	0.9	114.7		0.0079	0.0032	0.001056	9.2e-05	0.18607	0.057	0.021	6.326	0.061	2.71	7.9	3.2	6.81	0.59	-150	650	7.8	153000	126.8	<60	5.06	0.114	6.4	636	455100	0.958	0.046	0.0124	31.6	0.096	1.97	3.62	1.46
SLLB1201	15LB	LB15	Rio Blanco-Los Bronces	La Augustina	Porphyry (deposit)	Porphyry	Porphyry (economic)	Dacite	190509	2	190509_088_SL_15LB_04	r	64.56	0.9	114.7		0.0101	0.004	0.000906	9.6e-05	-0.10373	0.096	0.042	6.326	0.061	2.71	10.2	4	5.83	0.62	200	1000	11	153000	72	<100	2.47	0.141	38	350.6	420000	0.724	<0.072	0.0201	23.2	0.0353	0.74	1.51	0.5
SLLB1201	15LB	LB15	Rio Blanco-Los Bronces	La Augustina	Porphyry (deposit)	Porphyry	Porphyry (economic)	Dacite	190509	3	190509_089_SL_15LB_05	c	64.56	0.9	114.7		0.006	0.0021	0.00095	5.7e-05	-0.11945	0.047	0.018	6.326	0.061	2.71	6	2.1	6.12	0.37	-420	560	2.9	153000	150	<60	9.8	1.63	340	701	448700	1.132	<0.0095	0.0109	33.8	0.0516	1.13	2.94	1.058
SLLB1201	15LB	LB15	Rio Blanco-Los Bronces	La Augustina	Porphyry (deposit)	Porphyry	Porphyry (economic)	Dacite	190509	3	190509_096_SL_15LB_06	r	64.56	0.9	114.7		0.0092	0.0048	0.000935	7.7e-05	-0.1092	0.063	0.028	6.326	0.061	2.71	9.2	4.8	6.03	0.5	-140	740	4.6	153000	141	<74	2.83	0.158	24.6	780	440900	1.52	<0.042	0.0226	38.6	0.072	1.3	3.51	1.21
SLLB1201	15LB	LB15	Rio Blanco-Los Bronces	La Augustina	Porphyry (deposit)	Porphyry	Porphyry (economic)	Dacite	190509	4	190509_097_SL_15LB_07	c	64.56	0.9	114.7	inherited	0.292	0.018	0.0369	0.0016	0.64618	0.0572	0.0025	6.326	0.061	2.71	259	14	233.7	9.9	470	92	33.1	153000	517	<53	7.01	0.419	160	1265	453000	2.64	0.208	0.364	4.5	0.126	1.55	3.6	0.238
SLLB1201	15LB	LB15	Rio Blanco-Los Bronces	La Augustina	Porphyry (deposit)	Porphyry	Porphyry (economic)	Dacite	190509	4	190509_098_SL_15LB_08	r	64.56	0.9	114.7		0.0055	0.003	0.000952	7.8e-05	0.33984	0.034	0.019	6.326	0.061	2.71	5.5	3	6.14	0.5	-680	720	5.2	153000	107.1	<68	2.68	0.137	7.6	657	441100	1.48	<0.045	<0.0032	39.4	0.0455	1.35	2.59	0.931
SLLB1201	15LB	LB15	Rio Blanco-Los Bronces	La Augustina	Porphyry (deposit)	Porphyry	Porphyry (economic)	Dacite	190509	5	190509_101_SL_15LB_10	r	64.56	0.9	114.7		0.0101	0.0022	0.000902	9e-05	-0.012565	0.086	0.024	6.326	0.061	2.71	10.2	2.2	5.81	0.58	1120	540	48	153000	112	<96	4	0.38	230	1019	473000	2.17	0.26	0.043	57.3	0.47	7.5	7.8	2.06
SLLB1201	15LB	LB15	Rio Blanco-Los Bronces	La Augustina	Porphyry (deposit)	Porphyry	Porphyry (economic)	Dacite	190509	6	190509_102_SL_15LB_11	c	64.56	0.9	114.7		0.0125	0.0036	0.00106	0.00014	0.47163	0.097	0.029	6.326	0.061	2.71	12.6	3.6	6.83	0.88	940	720	2.5	153000	143	<54	2.05	0.072	11.1	561	465300	0.597	<0.054	0.0132	21.2	0.079	1.69	3.22	1.06
SLLB1201	15LB	LB15	Rio Blanco-Los Bronces	La Augustina	Porphyry (deposit)	Porphyry	Porphyry (economic)	Dacite	190509	7	190509_104_SL_15LB_13	c	64.56	0.9	114.7		0.0061	0.0033	0.00095	0.00014	-0.21207	0.059	0.035	6.326	0.061	2.71	6.1	3.3	6.1	0.93	-400	1100	1.81	153000	99	<80	1.7	0.106	6.7	453	445800	0.664	<0.059	<0.003	19.2	0.051	1.19	2.4	0.86
SLLB1201	15LB	LB15	Rio Blanco-Los Bronces	La Augustina	Porphyry (deposit)	Porphyry	Porphyry (economic)	Dacite	190509	7	190509_106_SL_15LB_14	r	64.56	0.9	114.7		0.0058	0.0026	0.000888	8.3e-05	0.28053	0.046	0.021	6.326	0.061	2.71	5.8	2.6	5.72	0.54	-450	730	4.4	153000	95.8	<61	2.9	0.137	11.6	730	463500	1.533	<0.014	0.0033	38.25	0.056	1.14	2.66	0.992
SLLB1201	15LB	LB15	Rio Blanco-Los Bronces	La Augustina	Porphyry (deposit)	Porphyry	Porphyry (economic)	Dacite	190509	8	190509_107_SL_15LB_15	c	64.56	0.9	114.7	inherited	0.415	0.02	0.0569	0.0014	0.1477	0.0534	0.0026	6.326	0.061	2.71	351	15	356.7	8.8	310	110	39	153000	546	<56	18.7	0.188	5.5	1081	441000	1.356	0.082	0.0115	5.79	0.136	2.5	5.7	0.419
SLLB1201	15LB	LB15	Rio Blanco-Los Bronces	La Augustina	Porphyry (deposit)	Porphyry	Porphyry (economic)	Dacite	190509	9	190509_109_SL_15LB_17	c	64.56	0.9	114.7		0.0081	0.0033	0.000988	8.2e-05	-0.076551	0.068	0.03	6.326	0.061	2.71	8.1	3.3	6.37	0.53	-310	710	1.9	153000	158	<64	2.68	0.091	12.6	710	463400	1.12	0.021	0.0033	30.8	0.061	1.06	3.09	1.22
SLLB1201	15LB	LB15	Rio Blanco-Los Bronces	La Augustina	Porphyry (deposit)	Porphyry	Porphyry (economic)	Dacite	190509	9	190509_111_SL_15LB_18	r	64.56	0.9	114.7		0.0131	0.0038	0.00101	0.00011	-0.017841	0.103	0.034	6.326	0.061	2.71	13.2	3.8	6.52	0.72	970	740	91	153000	233	1600	3.49	38.4	114	676	476700	1.93	0.85	0.055	29.3	0.181	3.15	3.44	1.21
SLLB1201	15LB	LB15	Rio Blanco-Los Bronces	La Augustina	Porphyry (deposit)	Porphyry	Porphyry (economic)	Dacite	190509	10	190509_112_SL_15LB_19	c	64.56	0.9	114.7		0.0052	0.002	0.001048	5.7e-05	0.045109	0.035	0.014	6.326	0.061	2.71	5.3	2	6.75	0.37	-590	550	<0.35	153000	142.4	<63	3.86	0.16	13.1	797	448000	1.25	<0.037	0.0122	35.1	0.1	1.86	3.93	1.51
SLLB1201	15LB	LB15	Rio Blanco-Los Bronces	La Augustina	Porphyry (deposit)	Porphyry	Porphyry (economic)	Dacite	190509	10	190509_113_SL_15LB_20	r	64.56	0.9	114.7		0.0063	0.0037	0.000932	9.5e-05	-0.12495	0.052	0.032	6.326	0.061	2.71	6.3	3.7	6.01	0.61	-400	960	3.46	153000	68.6	<69	2.42	0.137	7	440	485000	0.972	<0.059	<0.004	29.3	0.0334	0.73	1.82	0.791
SLLB1201	15LB	LB15	Rio Blanco-Los Bronces	La Augustina	Porphyry (deposit)	Porphyry	Porphyry (economic)	Dacite	190509	11	190509_114_SL_15LB_21	c	64.56	0.9	114.7		0.006	0.0019	0.000953	5.6e-05	0.21118	0.046	0.016	6.326	0.061	2.71	6.1	1.9	6.14	0.36	-450	530	1.31	153000	364	<61	8.21	0.157	29.6	2386	451800	1.648	<0.0099	0.029	54.8	0.473	10.87	22.6	9.97
SLLB1201	15LB	LB15	Rio Blanco-Los Bronces	La Augustina	Porphyry (deposit)	Porphyry	Porphyry (economic)	Dacite	190509	11	190509_116_SL_15LB_22	r	64.56	0.9	114.7		0.0068	0.0024	0.000969	7e-05	-0.082419	0.054	0.02	6.326	0.061	2.71	6.9	2.4	6.25	0.45	-180	590	6.68	153000	111.3	<56	3.32	0.167	12.8	725	475100	1.514	<0.044	<0.0031	40.1	0.068	1.37	3.13	1.104
SLLB1201	15LB	LB15	Rio Blanco-Los Bronces	La Augustina	Porphyry (deposit)	Porphyry	Porphyry (economic)	Dacite	190509	12	190509_117_SL_15LB_23	c	64.56	0.9	114.7	inherited	0.146	0.013	0.02205	0.00083	0.29727	0.0489	0.0042	6.326	0.061	2.71	138	12	140.6	5.2	100	170	0.45	153000	394	<68	8.75	0.159	<5.9	1559	434700	3.18	<0.042	<0.0037	25.18	0.104	1.9	4.16	1.42
SLLB1201	15LB	LB15	Rio Blanco-Los Bronces	La Augustina	Porphyry (deposit)	Porphyry	Porphyry (economic)	Dacite	190509	12	190509_118_SL_15LB_24	r	64.56	0.9	114.7		0.0061	0.0015	0.000976	4.5e-05	0.0097421	0.046	0.012	6.326	0.061	2.71	6.1	1.5	6.29	0.29	-290	420	2.94	153000	119.6	<59	2.69	0.154	<4.2	590	455700	1.234	<0.042	0.0055	42	0.0643	1.31	3.41	1.25
SLLB1201	15LB	LB15	Rio Blanco-Los Bronces	La Augustina	Porphyry (deposit)	Porphyry	Porphyry (economic)	Dacite	190509	13	190509_119_SL_15LB_25	c	64.56	0.9	114.7		0.008	0.0032	0.000987	6.9e-05	-0.019651	0.059	0.023	6.326	0.061	2.71	8	3.2	6.36	0.44	-180	630	0.49	153000	137	<59	2.28	0.06	19	558	445300	0.736	<0.03	<0.0023	24.2	0.06	1.26	2.81	1.05
SLLB1201	15LB	LB15	Rio Blanco-Los Bronces	La Augustina	Porphyry (deposit)	Porphyry	Porphyry (economic)	Dacite	190509	14	190509_127_SL_15LB_27	c	64.56	0.9	114.7	antecryst	0.008	0.0036	0.00151	0.00013	-0.1633	0.041	0.02	6.326	0.061	2.71	8	3.6	9.75	0.84	-740	610	2.14	153000	175.9	<62	9.53	0.396	<4.9	555	457400	0.623	<0.03	0.0061	11.95	0.112	1.89	3.42	0.925
SLLB1201	15LB	LB15	Rio Blanco-Los Bronces	La Augustina	Porphyry (deposit)	Porphyry	Porphyry (economic)	Dacite	190509	14	190509_128_SL_15LB_28	r	64.56	0.9	114.7		0.007	0.0018	0.000975	5.6e-05	-0.01292	0.058	0.016	6.326	0.061	2.71	7	1.8	6.28	0.36	-40	490	1.84	153000	77.2	<54	2.2	0.077	<4.5	347	459500	0.94	<0.0089	0.013	26.76	0.0332	0.82	1.83	0.731
SLLB1201	15LB	LB15	Rio Blanco-Los Bronces	La Augustina	Porphyry (deposit)	Porphyry	Porphyry (economic)	Dacite	190509	15	190509_129_SL_15LB_29	c	64.56	0.9	114.7		0.0073	0.0021	0.001036	5.5e-05	0.20687	0.052	0.014	6.326	0.061	2.71	7.4	2.1	6.67	0.36	-220	460	<0.3	153000	103.9	<62	2.64	0.143	<4.6	437	465600	0.919	<0.027	0.015	28.5	0.0438	0.83	1.94	0.703
SLLB1201	15LB	LB15	Rio Blanco-Los Bronces	La Augustina	Porphyry (deposit)	Porphyry	Porphyry (economic)	Dacite	190509	15	190509_131_SL_15LB_30	r	64.56	0.9	114.7		0.0061	0.0014	0.000997	5.1e-05	-0.067863	0.047	0.012	6.326	0.061	2.71	6.2	1.4	6.43	0.33	-260	400	<0.35	153000	111.4	<65	3.15	0.175	<4.8	663	461000	1.532	<0.0098	0.007	49.4	0.0584	1.28	3.22	1.217
SLLB1201	15LB	LB15	Rio Blanco-Los Bronces	La Augustina	Porphyry (deposit)	Porphyry	Porphyry (economic)	Dacite	190509	16	190509_132_SL_15LB_31	c	64.56	0.9	114.7		0.0067	0.0032	0.001051	7.3e-05	0.093202	0.037	0.019	6.326	0.061	2.71	6.7	3.2	6.77	0.47	-790	640	0.5	153000	127	<65	2.71	0.096	32.8	566	454100	0.953	<0.01	0.14	27.3	0.112	1.57	2.97	1.013
SLLB1201	15LB	LB15	Rio Blanco-Los Bronces	La Augustina	Porphyry (deposit)	Porphyry	Porphyry (economic)	Dacite	190509	17	190509_134_SL_15LB_33	c	64.56	0.9	114.7	antecryst	0.0028	0.0034	0.00119	0.00011	0.11595	0.029	0.029	6.326	0.061	2.71	2.8	3.5	7.67	0.71	-1580	850	0.58	153000	85.8	<69	2.66	0.094	<5.3	323	445700	0.645	<0.045	<0.0018	17.2	0.0307	0.4	1.42	0.525
SLLB1201	15LB	LB15	Rio Blanco-Los Bronces	La Augustina	Porphyry (deposit)	Porphyry	Porphyry (economic)	Dacite	190509	18	190509_137_SL_15LB_35	c	64.56	0.9	114.7		0.0078	0.0031	0.000957	7.6e-05	0.13706	0.062	0.025	6.326	0.061	2.71	7.8	3.1	6.16	0.49	-280	690	1.04	153000	130	<51	2.15	0.059	7.2	510	452200	0.623	<0.045	0.0049	20.9	0.058	1.07	2.49	0.84
SLLB1201	15LB	LB15	Rio Blanco-Los Bronces	La Augustina	Porphyry (deposit)	Porphyry	Porphyry (economic)	Dacite	190509	18	190509_138_SL_15LB_36	r	64.56	0.9	114.7		0.0078	0.0026	0.000927	6.5e-05	-0.13188	0.064	0.025	6.326	0.061	2.71	7.9	2.7	5.98	0.42	190	670	16.4	153000	105	<88	2.64	0.283	24.5	667	473500	1.77	0.099	0.0245	44.2	0.088	1.39	3.33	1.18
SLLB1201	15LB	LB15	Rio Blanco-Los Bronces	La Augustina	Porphyry (deposit)	Porphyry	Porphyry (economic)	Dacite	190509	19	190509_139_SL_15LB_37	c	64.56	0.9	114.7		0.0057	0.0027	0.001003	7.7e-05	0.040177	0.053	0.026	6.326	0.061	2.71	5.7	2.7	6.47	0.49	-470	650	2.38	153000	112	<65	2.47	0.186	7.7	599	451800	0.757	<0.051	0.069	26.7	0.109	1.68	3.31	1.11
SLLB1201	15LB	LB15	Rio Blanco-Los Bronces	La Augustina	Porphyry (deposit)	Porphyry	Porphyry (economic)	Dacite	190509	19	190509_141_SL_15LB_38	r	64.56	0.9	114.7		0.0119	0.0038	0.000917	9.4e-05	-0.080849	0.102	0.035	6.326	0.061	2.71	11.9	3.8	5.91	0.6	880	820	84	153000	86	<84	2.79	0.213	97	589	488000	1.23	0.115	0.021	40.8	0.062	1.18	2.64	0.99
SLLB1201	15LB	LB15	Rio Blanco-Los Bronces	La Augustina	Porphyry (deposit)	Porphyry	Porphyry (economic)	Dacite	190509	20	190509_142_SL_15LB_39	c	64.56	0.9	114.7		0.0066	0.0044	0.00102	0.00011	0.07686	0.035	0.03	6.326	0.061	2.71	6.6	4.4	6.58	0.72	-1080	920	<0.37	153000	101	<59	2.01	0.083	<4.8	390	481900	0.456	<0.05	0.0026	15.26	0.038	0.67	1.67	0.557
SLLB1201	15LB	LB15	Rio Blanco-Los Bronces	La Augustina	Porphyry (deposit)	Porphyry	Porphyry (economic)	Dacite	190509	21	190509_144_SL_15LB_41	r	64.56	0.9	114.7		0.0123	0.0082	0.00107	0.00017	0.27191	0.083	0.064	6.326	0.061	2.71	12.2	8.2	6.9	1.1	0	1400	50	153000	140	<79	2.37	0.118	17	433	462000	0.611	0.044	0.068	17.2	0.051	0.84	1.82	0.641
SLLB1201	15LB	LB15	Rio Blanco-Los Bronces	La Augustina	Porphyry (deposit)	Porphyry	Porphyry (economic)	Dacite	190509	22	190509_146_SL_15LB_42	c	64.56	0.9	114.7		0.0054	0.0018	0.001068	6.4e-05	-0.23633	0.042	0.013	6.326	0.061	2.71	5.4	1.8	6.88	0.41	-520	460	<0.34	153000	120.5	<59	3.52	0.15	<4.8	715	455800	1.543	<0.0099	0.0029	43.9	0.0693	1.33	3.33	1.27
SLLB1201	15LB	LB15	Rio Blanco-Los Bronces	La Augustina	Porphyry (deposit)	Porphyry	Porphyry (economic)	Dacite	190509	22	190509_147_SL_15LB_43	r	64.56	0.9	114.7		0.0129	0.0045	0.000934	9.1e-05	0.17848	0.104	0.04	6.326	0.061	2.71	12.9	4.5	6.02	0.58	650	900	38.7	153000	98	<100	3.14	0.154	17.8	393.9	417600	1.067	0.19	0.0161	25.61	0.0484	1	1.91	0.693
SLLB1201	15LB	LB15	Rio Blanco-Los Bronces	La Augustina	Porphyry (deposit)	Porphyry	Porphyry (economic)	Dacite	190509	23	190509_149_SL_15LB_45	r	64.56	0.9	114.7		0.0089	0.0053	0.0009	0.00011	-0.083591	0.062	0.045	6.326	0.061	2.71	8.9	5.3	5.77	0.69	-100	1100	20.7	153000	75	<100	3.22	0.215	7.9	594	445000	1.17	<0.082	0.0226	29.7	0.0446	0.94	2.09	0.86
SLLB1201	15LB	LB15	Rio Blanco-Los Bronces	La Augustina	Porphyry (deposit)	Porphyry	Porphyry (economic)	Dacite	190509	24	190509_156_SL_15LB_46	c	64.56	0.9	114.7	antecryst	0.0045	0.004	0.00128	0.00016	-0.1038	0.048	0.036	6.326	0.061	2.71	4.5	4	8.3	1	-1170	970	4.1	153000	119	<61	6.79	0.255	<4.6	295	477000	0.572	<0.039	0.0036	10.26	0.0286	0.53	1.15	0.446
SLLB1201	15LB	LB15	Rio Blanco-Los Bronces	La Augustina	Porphyry (deposit)	Porphyry	Porphyry (economic)	Dacite	190509	25	190509_158_SL_15LB_48	c	64.56	0.9	114.7		0.0079	0.0023	0.000991	6.5e-05	-0.23187	0.06	0.017	6.326	0.061	2.71	7.9	2.3	6.38	0.42	30	520	63	153000	246	<61	4.7	0.287	19.8	1150	462300	2.05	0.52	0.173	63.8	0.189	3.28	7.3	2.71
SLLB1201	15LB	LB15	Rio Blanco-Los Bronces	La Augustina	Porphyry (deposit)	Porphyry	Porphyry (economic)	Dacite	190509	25	190509_159_SL_15LB_49	r	64.56	0.9	114.7		0.0073	0.0021	0.000919	4.9e-05	0.023626	0.058	0.016	6.326	0.061	2.71	7.4	2.1	5.92	0.32	170	500	13.8	153000	125.5	<74	4.08	0.209	19.1	946	443100	2.09	<0.062	<0.0025	60.37	0.0754	1.5	4.22	1.61
SLLB1201	15LB	LB15	Rio Blanco-Los Bronces	La Augustina	Porphyry (deposit)	Porphyry	Porphyry (economic)	Dacite	190509	26	190509_162_SL_15LB_51	r	64.56	0.9	114.7		0.0065	0.0011	0.000923	3.5e-05	0.17587	0.0509	0.0084	6.326	0.061	2.71	6.5	1.1	5.95	0.23	50	310	330	153000	147.8	<52	6.54	1.28	750	1718	466000	3.89	<0.043	0.0111	142.1	0.121	2.4	6.01	1.93
SLLB1201	15LB	LB15	Rio Blanco-Los Bronces	La Augustina	Porphyry (deposit)	Porphyry	Porphyry (economic)	Dacite	190509	27	190509_163_SL_15LB_52	c	64.56	0.9	114.7		0.0054	0.0024	0.001028	9.9e-05	0.087721	0.035	0.02	6.326	0.061	2.71	5.4	2.4	6.62	0.64	-800	740	1.94	153000	134	<73	2.51	0.182	5.6	565	436900	0.737	<0.074	0.0338	24.8	0.073	1.39	2.67	0.99
SLLB1201	15LB	LB15	Rio Blanco-Los Bronces	La Augustina	Porphyry (deposit)	Porphyry	Porphyry (economic)	Dacite	190509	27	190509_164_SL_15LB_53	r	64.56	0.9	114.7		0.0059	0.002	0.000959	6.6e-05	-0.27828	0.052	0.019	6.326	0.061	2.71	5.9	2.1	6.18	0.42	-220	570	5.7	153000	56.8	<64	1.91	0.059	<4.7	241.2	450500	0.721	<0.04	<0.0031	20.79	0.049	0.74	1.25	0.418
SLLB1201	15LB	LB15	Rio Blanco-Los Bronces	La Augustina	Porphyry (deposit)	Porphyry	Porphyry (economic)	Dacite	190509	28	190509_166_SL_15LB_54	c	64.56	0.9	114.7		0.0061	0.0021	0.001011	5.3e-05	-0.13039	0.042	0.015	6.326	0.061	2.71	6.1	2.1	6.52	0.34	-440	530	0.45	153000	130.3	<54	2.68	0.137	13.1	700	473000	1.3	<0.01	0.0044	36.3	0.0514	0.84	2.52	0.944
SLLB1201	15LB	LB15	Rio Blanco-Los Bronces	La Augustina	Porphyry (deposit)	Porphyry	Porphyry (economic)	Dacite	190509	28	190509_167_SL_15LB_55	r	64.56	0.9	114.7		0.0087	0.0042	0.000869	8.5e-05	0.42373	0.059	0.036	6.326	0.061	2.71	8.7	4.3	5.6	0.55	-490	920	11.5	153000	85.3	<66	5.1	0.211	13.7	568	453900	1.28	0.069	0.029	29.8	0.054	0.7	1.81	0.756
SLLB1201	15LB	LB15	Rio Blanco-Los Bronces	La Augustina	Porphyry (deposit)	Porphyry	Porphyry (economic)	Dacite	190918	29	190918_006_15_XT01	r	64.56	0.9	114.7		0.0099	0.0071	0.00114	0.0001	0.1866	0.055	0.042	6.326	0.061	2.71	9.7	7	7.32	0.67	-1100	1000	12	153000	187	<1100	2.87	0.156	15.1	790	443100	1.67	<0.078	0.31	59	0.15	1.48	2.61	0.86
SLLB1201	15LB	LB15	Rio Blanco-Los Bronces	La Augustina	Porphyry (deposit)	Porphyry	Porphyry (economic)	Dacite	190918	30	190918_007_15_XT02	r	64.56	0.9	114.7		0.012	0.006	0.00112	0.00011	0.059683	0.081	0.043	6.326	0.061	2.71	11.9	6	7.2	0.74	-600	990	1.99	153000	78	<690	2.69	0.116	<7.4	475	438800	1.2	<0.063	<0.0057	30	0.058	0.97	2.61	0.88
SLLB1201	15LB	LB15	Rio Blanco-Los Bronces	La Augustina	Porphyry (deposit)	Porphyry	Porphyry (economic)	Dacite	190918	32	190918_008_15_XT03	r	64.56	0.9	114.7		0.0054	0.0031	0.001048	9.6e-05	0.011899	0.049	0.027	6.326	0.061	2.71	5.4	3.2	6.75	0.62	-950	740	1.35	153000	102	<890	3.28	0.164	<6.4	728	447000	1.581	<0.08	0.0047	43	0.051	1.1	2.64	1.142
SLLB1201	15LB	LB15	Rio Blanco-Los Bronces	La Augustina	Porphyry (deposit)	Porphyry	Porphyry (economic)	Dacite	190918	33	190918_009_15_XT04	r	64.56	0.9	114.7		0.0095	0.0035	0.00108	0.0001	0.21391	0.06	0.025	6.326	0.061	2.71	9.5	3.5	6.93	0.64	-310	770	8.2	153000	106.9	<700	3.43	0.129	15.7	708	445300	1.69	<0.093	<0.0048	44.55	0.063	1.3	3.16	1.164
SLLB1201	15LB	LB15	Rio Blanco-Los Bronces	La Augustina	Porphyry (deposit)	Porphyry	Porphyry (economic)	Dacite	190918	34	190918_011_15_XT05	c	64.56	0.9	114.7		0.0101	0.0038	0.001052	8.3e-05	-0.16588	0.065	0.027	6.326	0.061	2.71	10.1	3.8	6.78	0.54	-140	770	20.5	153000	170	<660	6.07	0.899	26	1263	443700	2.11	0.171	0.084	79.6	0.147	2.87	6.48	2.5
SLLB1201	15LB	LB15	Rio Blanco-Los Bronces	La Augustina	Porphyry (deposit)	Porphyry	Porphyry (economic)	Dacite	190918	34	190918_012_15_XT06	r	64.56	0.9	114.7		0.0057	0.0036	0.00105	0.00011	0.037329	0.039	0.028	6.326	0.061	2.71	5.7	3.7	6.79	0.69	-940	860	<0.91	153000	101	<670	2.02	0.103	<7.2	419	460000	0.873	<0.078	0.099	32.8	0.061	0.68	1.92	0.79
SLLB1201	15LB	LB15	Rio Blanco-Los Bronces	La Augustina	Porphyry (deposit)	Porphyry	Porphyry (economic)	Dacite	190918	35	190918_013_15_XT07	r	64.56	0.9	114.7		0.0033	0.0023	0.001067	8.8e-05	-0.091615	0.028	0.021	6.326	0.061	2.71	3.3	2.3	6.87	0.57	-1170	650	1.02	153000	152	<640	3.68	0.159	27.4	1034	461000	1.89	<0.073	<0.0043	53.9	0.073	1.45	3.45	1.38
SLLB1201	15LB	LB15	Rio Blanco-Los Bronces	La Augustina	Porphyry (deposit)	Porphyry	Porphyry (economic)	Dacite	190918	36	190918_014_15_XT08	r	64.56	0.9	114.7		0.0073	0.0055	0.00107	0.00011	0.2131	0.051	0.039	6.326	0.061	2.71	7.2	5.5	6.91	0.7	-1300	1000	23	153000	166	<640	4.04	0.15	16.5	939	475000	1.474	0.24	0.0155	41.5	0.084	1.22	3.76	1.53
SLLB1201	15LB	LB15	Rio Blanco-Los Bronces	La Augustina	Porphyry (deposit)	Porphyry	Porphyry (economic)	Dacite	190918	37	190918_016_15_XT09	r	64.56	0.9	114.7		0.0182	0.0085	0.00114	0.00019	0.023302	0.144	0.072	6.326	0.061	2.71	18.1	8.4	7.4	1.2	700	1300	80	153000	139	<890	3.1	0.158	83	656	466000	1.08	0.17	<0.011	29.9	0.053	1.15	1.96	0.94
SLLB1201	15LB	LB15	Rio Blanco-Los Bronces	La Augustina	Porphyry (deposit)	Porphyry	Porphyry (economic)	Dacite	190918	38	190918_017_15_XT10	r	64.56	0.9	114.7		0.0093	0.0034	0.001093	7.7e-05	0.04078	0.066	0.025	6.326	0.061	2.71	9.3	3.5	7.04	0.49	-270	710	1.35	153000	93	<650	3.26	0.116	14.2	587	443900	1.258	<0.11	<0.0072	37.7	0.0418	0.97	2.45	0.842
SLLB1201	15LB	LB15	Rio Blanco-Los Bronces	La Augustina	Porphyry (deposit)	Porphyry	Porphyry (economic)	Dacite	190918	39	190918_018_15_XT11	r	64.56	0.9	114.7		0.0098	0.0054	0.00108	0.00012	-0.045914	0.067	0.042	6.326	0.061	2.71	9.7	5.4	6.98	0.8	-600	1200	3.42	153000	108	<670	2.16	0.144	9.6	633	454000	0.99	<0.083	<0.0054	27.9	0.076	1.09	2.59	1
SLLB1201	15LB	LB15	Rio Blanco-Los Bronces	La Augustina	Porphyry (deposit)	Porphyry	Porphyry (economic)	Dacite	190918	40	190918_019_15_XT12	r	64.56	0.9	114.7		0.0152	0.0085	0.00109	0.00014	0.062088	0.113	0.075	6.326	0.061	2.71	15	8.4	7.03	0.91	-900	1400	<0.93	153000	90	<630	2.56	0.087	12.6	498	455000	0.542	<0.022	<0.0067	21.15	0.076	1.6	3.12	1.04
SLLB1201	15LB	LB15	Rio Blanco-Los Bronces	La Augustina	Porphyry (deposit)	Porphyry	Porphyry (economic)	Dacite	190918	41	190918_021_15_XT13	r	64.56	0.9	114.7		0.0076	0.0038	0.001046	9.7e-05	0.017392	0.046	0.026	6.326	0.061	2.71	7.6	3.8	6.74	0.62	-750	790	1.9	153000	155	<640	2.53	0.122	8.8	746	442200	1.21	<0.072	0.0079	35.9	0.0608	1.41	3.4	1.38
SLLB1201	15LB	LB15	Rio Blanco-Los Bronces	La Augustina	Porphyry (deposit)	Porphyry	Porphyry (economic)	Dacite	190918	42	190918_022_15_XT14	r	64.56	0.9	114.7		0.0027	0.0045	0.0009	0.00011	-0.034095	0.027	0.058	6.326	0.061	2.71	2.7	4.5	5.78	0.71	-2100	1300	1.47	153000	115	<640	3.09	0.127	14.1	699	444100	1.399	<0.13	0.0094	32.4	0.0295	0.68	2.51	0.85
SLLB1201	15LB	LB15	Rio Blanco-Los Bronces	La Augustina	Porphyry (deposit)	Porphyry	Porphyry (economic)	Dacite	190918	44	190918_024_15_XT16	r	64.56	0.9	114.7		0.0082	0.0025	0.00111	9.1e-05	0.15052	0.058	0.02	6.326	0.061	2.71	8.3	2.5	7.15	0.58	-120	610	<0.88	153000	92	<590	2.42	0.089	<7.6	622	446000	1.6	<0.072	<0.006	47.9	0.066	1.27	3.04	1.09
SLLB1201	15LB	LB15	Rio Blanco-Los Bronces	La Augustina	Porphyry (deposit)	Porphyry	Porphyry (economic)	Dacite	190918	45	190918_026_15_XT17	r	64.56	0.9	114.7		0.0104	0.0045	0.000987	9.9e-05	-0.10568	0.081	0.041	6.326	0.061	2.71	10.4	4.5	6.36	0.63	-420	910	1.09	153000	87.4	<610	3.02	0.125	28	812	449500	1.692	<0.073	<0.0043	50.2	0.082	1.36	3.89	1.32
SLLB1201	15LB	LB15	Rio Blanco-Los Bronces	La Augustina	Porphyry (deposit)	Porphyry	Porphyry (economic)	Dacite	190918	46	190918_027_15_XT18	c	64.56	0.9	114.7		0.0089	0.0053	0.00102	0.0001	0.014691	0.068	0.044	6.326	0.061	2.71	8.9	5.3	6.55	0.65	-500	1200	2.35	153000	175	<720	3.15	0.313	31.9	883	433000	1.12	<0.13	0.042	36.1	0.148	1.83	4.85	1.56
SLLB1201	15LB	LB15	Rio Blanco-Los Bronces	La Augustina	Porphyry (deposit)	Porphyry	Porphyry (economic)	Dacite	190918	46	190918_028_15_XT19	r	64.56	0.9	114.7		0.0085	0.0039	0.000964	8.8e-05	-0.08001	0.065	0.031	6.326	0.061	2.71	8.4	4	6.21	0.56	-570	870	<0.85	153000	109.3	<580	3.57	0.149	47.1	977	449000	2.19	<0.068	0.0125	53.3	0.075	1.58	4.58	1.79
SLLB1201	15LB	LB15	Rio Blanco-Los Bronces	La Augustina	Porphyry (deposit)	Porphyry	Porphyry (economic)	Dacite	190918	47	190918_029_15_XT20	c	64.56	0.9	114.7		0.0047	0.0058	0.0011	0.00012	0.011733	0.029	0.045	6.326	0.061	2.71	4.6	5.7	7.1	0.79	-2200	1100	1.09	153000	104	<590	1.94	0.183	<7.2	515	447200	0.764	<0.081	0.045	20	0.074	1.3	2.58	0.87
SLLB1201	15LB	LB15	Rio Blanco-Los Bronces	La Augustina	Porphyry (deposit)	Porphyry	Porphyry (economic)	Dacite	190918	47	190918_036_15_XT21	r	64.56	0.9	114.7		0.0048	0.0026	0.00102	9.3e-05	0.028885	0.037	0.02	6.326	0.061	2.71	4.8	2.6	6.57	0.6	-890	680	<0.85	153000	60.8	<560	1.73	0.116	<7	380	474000	0.888	<0.076	0.0064	29.85	0.0337	0.79	1.94	0.703
SLLB1201	15LB	LB15	Rio Blanco-Los Bronces	La Augustina	Porphyry (deposit)	Porphyry	Porphyry (economic)	Dacite	190918	48	190918_037_15_XT22	r	64.56	0.9	114.7		0.0048	0.0026	0.000892	6e-05	0.16524	0.042	0.025	6.326	0.061	2.71	4.8	2.6	5.75	0.39	-1050	690	4.86	153000	96	<540	3.57	0.299	47.3	1004	475000	2.07	<0.076	0.0402	64.8	0.082	1.82	5.21	1.64
SLLB1201	15LB	LB15	Rio Blanco-Los Bronces	La Augustina	Porphyry (deposit)	Porphyry	Porphyry (economic)	Dacite	190918	49	190918_039_15_XT24	r	64.56	0.9	114.7		0.0127	0.0076	0.0009	0.00018	-0.22265	0.16	0.11	6.326	0.061	2.71	12.6	7.6	5.8	1.2	200	1800	51.6	153000	77	<640	3.45	<0.092	13.3	444	497000	0.846	<0.13	0.01	28	0.04	0.78	2.24	0.74
SLLB1201	15LB	LB15	Rio Blanco-Los Bronces	La Augustina	Porphyry (deposit)	Porphyry	Porphyry (economic)	Dacite	190918	50	190918_041_15_XT25	r	64.56	0.9	114.7		0.0049	0.0039	0.00096	0.00011	-0.054166	0.039	0.032	6.326	0.061	2.71	4.9	3.9	6.16	0.7	-1100	1100	3.9	153000	88	<550	3.19	0.122	11.5	693	493000	1.46	<0.083	<0.0048	33.1	0.053	0.87	2.28	0.843
SLLB1201	15LB	LB15	Rio Blanco-Los Bronces	La Augustina	Porphyry (deposit)	Porphyry	Porphyry (economic)	Dacite	190918	52	190918_043_15_XT27	r	64.56	0.9	114.7		0.0108	0.0069	0.00076	0.00012	0.24073	0.13	0.11	6.326	0.061	2.71	10.7	6.9	4.87	0.75	-1300	1800	10	153000	65	<610	1.7	0.16	13.5	413	476000	0.748	0.142	0.059	20.8	0.044	0.75	1.44	0.54
SLLB1201	15LB	LB15	Rio Blanco-Los Bronces	La Augustina	Porphyry (deposit)	Porphyry	Porphyry (economic)	Dacite	190918	53	190918_044_15_XT28	r	64.56	0.9	114.7		0.014	0.0055	0.00086	0.00014	-0.17406	0.18	0.1	6.326	0.061	2.71	13.9	5.5	5.54	0.92	300	1100	29.4	153000	102	<680	3.24	0.279	47.5	846	479700	2.47	0.17	0.04	46.8	0.423	6.6	5.07	1.31
SLLB1201	15LB	LB15	Rio Blanco-Los Bronces	La Augustina	Porphyry (deposit)	Porphyry	Porphyry (economic)	Dacite	190918	54	190918_046_15_XT29	r	64.56	0.9	114.7		0.0047	0.0025	0.000961	7.2e-05	0.22688	0.035	0.019	6.326	0.061	2.71	4.8	2.5	6.19	0.46	-960	600	7.3	153000	55.6	<560	2.65	0.155	24.2	574	482100	1.31	<0.081	0.0082	42.91	0.053	0.94	2.56	0.849
SLLB1201	15LB	LB15	Rio Blanco-Los Bronces	La Augustina	Porphyry (deposit)	Porphyry	Porphyry (economic)	Dacite	190918	57	190918_049_15_XT32	r	64.56	0.9	114.7		0.0105	0.0059	0.00103	0.00011	-0.10729	0.071	0.045	6.326	0.061	2.71	10.4	5.8	6.63	0.74	-1000	1100	8.5	153000	112	<530	2.92	0.8	66	660	474000	1.285	<0.086	<0.004	27.53	0.0327	0.84	2.21	0.782
SLLBMI04	19LB	LB19	Rio Blanco-Los Bronces	Los Bronces Mine	Porphyry (deposit)	San Francisco Batholith	Batholith	Quartz Monzonite	190509	1	190509_252_SL_18LB_01	r				antecryst	0.018	0.0044	0.00242	0.00018	0.10316	0.055	0.013	12.237	0.134	1.6	18.1	4.3	15.6	1.2	200	460	11.8	153000	358	<87	18.9	0.68	9.7	1382	460300	0.657	0.037	0.173	12.12	0.317	4.27	7.46	1.09
SLLBMI04	19LB	LB19	Rio Blanco-Los Bronces	Los Bronces Mine	Porphyry (deposit)	San Francisco Batholith	Batholith	Quartz Monzonite	190509	4	190509_256_SL_18LB_04	r					0.0143	0.0043	0.00201	0.0002	0.39001	0.048	0.012	12.237	0.134	1.6	14.3	4.3	12.9	1.3	70	510	9.5	153000	270	<100	4.37	0.088	30.7	468	443000	0.962	<0.083	0.155	13.17	0.071	0.5	1.19	0.405
SLLBMI04	19LB	LB19	Rio Blanco-Los Bronces	Los Bronces Mine	Porphyry (deposit)	San Francisco Batholith	Batholith	Quartz Monzonite	190509	5	190509_257_SL_18LB_05	c					0.0152	0.0046	0.00205	0.00012	-0.077635	0.054	0.017	12.237	0.134	1.6	15.2	4.5	13.23	0.79	-20	530	1.94	153000	146.5	<57	5.07	0.114	<5	535	482000	0.658	<0.013	0.0118	11.57	0.066	1.24	2.07	0.63
SLLBMI04	19LB	LB19	Rio Blanco-Los Bronces	Los Bronces Mine	Porphyry (deposit)	San Francisco Batholith	Batholith	Quartz Monzonite	190509	5	190509_258_SL_18LB_06	r					0.0159	0.0041	0.001847	7.9e-05	-0.14824	0.059	0.015	12.237	0.134	1.6	15.9	4.1	11.9	0.51	170	490	29.1	153000	102	93	5.3	0.139	47	253.9	454100	0.509	0.098	0.0065	9.02	0.0147	0.288	0.78	0.23
SLLBMI04	19LB	LB19	Rio Blanco-Los Bronces	Los Bronces Mine	Porphyry (deposit)	San Francisco Batholith	Batholith	Quartz Monzonite	190509	6	190509_259_SL_18LB_07	c					0.0132	0.0029	0.00185	0.00012	0.51817	0.052	0.011	12.237	0.134	1.6	13.3	2.9	11.92	0.75	160	420	1.76	153000	309	<90	8.6	0.36	11	2230	472200	1.62	<0.096	0.052	30.5	0.487	7.81	13.34	4.5
SLLBMI04	19LB	LB19	Rio Blanco-Los Bronces	Los Bronces Mine	Porphyry (deposit)	San Francisco Batholith	Batholith	Quartz Monzonite	190509	7	190509_262_SL_18LB_09	c					0.0127	0.0059	0.00203	0.00018	-0.10823	0.055	0.029	12.237	0.134	1.6	13.8	6.2	13.1	1.1	-650	720	2.02	153000	169	<70	6.18	0.189	<4.4	405	467900	0.599	<0.053	0.048	9.97	0.0301	0.42	1.28	0.281
SLLBMI04	19LB	LB19	Rio Blanco-Los Bronces	Los Bronces Mine	Porphyry (deposit)	San Francisco Batholith	Batholith	Quartz Monzonite	190509	8	190509_264_SL_18LB_11	c					0.0105	0.0053	0.00203	0.00014	-0.058753	0.038	0.019	12.237	0.134	1.6	10.5	5.3	13.1	0.93	-620	650	3.22	153000	163	<92	7.16	0.226	14	750	487800	0.586	<0.023	0.0069	12.69	0.112	2.06	3.81	1.086
SLLBMI04	19LB	LB19	Rio Blanco-Los Bronces	Los Bronces Mine	Porphyry (deposit)	San Francisco Batholith	Batholith	Quartz Monzonite	190509	8	190509_266_SL_18LB_12	r					0.0137	0.0076	0.00188	0.00016	-0.28775	0.056	0.032	12.237	0.134	1.6	13.7	7.5	12.09	1	-140	870	1.19	153000	124	<84	5.6	0.131	<5.8	314	503000	0.56	<0.065	<0.0014	11.29	0.0308	0.39	1	0.317
SLLBMI04	19LB	LB19	Rio Blanco-Los Bronces	Los Bronces Mine	Porphyry (deposit)	San Francisco Batholith	Batholith	Quartz Monzonite	190509	10	190509_269_SL_18LB_15	r					0.021	0.01	0.00201	0.00025	-0.064879	0.079	0.036	12.237	0.134	1.6	21	10	12.9	1.6	610	920	117	153000	183	<120	5.3	0.128	39	315.6	443400	0.6	1.22	0.088	10.48	0.054	0.58	1.23	0.25
SLLBMI04	19LB	LB19	Rio Blanco-Los Bronces	Los Bronces Mine	Porphyry (deposit)	San Francisco Batholith	Batholith	Quartz Monzonite	190509	12	190509_277_SL_18LB_17	c					0.0348	0.0098	0.00217	0.00022	0.22985	0.109	0.029	12.237	0.134	1.6	34.4	9.6	14	1.4	1310	630	11.2	153000	168	<100	4.07	0.225	24	353	416000	0.437	0.15	0.0153	7.85	0.0262	0.62	1.03	0.467
SLLBMI04	19LB	LB19	Rio Blanco-Los Bronces	Los Bronces Mine	Porphyry (deposit)	San Francisco Batholith	Batholith	Quartz Monzonite	190509	12	190509_278_SL_18LB_18	r				antecryst	0.0398	0.0063	0.002161	0.0001	0.38691	0.134	0.02	12.237	0.134	1.6	39.4	6.1	13.91	0.64	1920	250	23	153000	252	96	7.07	0.257	17	784	459300	1.27	0.36	0.38	21.7	0.183	1.77	2.79	0.883
SLLBMI04	19LB	LB19	Rio Blanco-Los Bronces	Los Bronces Mine	Porphyry (deposit)	San Francisco Batholith	Batholith	Quartz Monzonite	190509	13	190509_279_SL_18LB_19	r					0.0143	0.0043	0.00183	0.00011	-0.1914	0.063	0.02	12.237	0.134	1.6	14.3	4.3	11.81	0.73	-20	590	2.01	153000	172.8	<61	5.66	0.144	<4.3	438	463300	0.61	<0.012	<0.0031	10.34	0.0447	0.66	1.44	0.463
SLLBMI04	19LB	LB19	Rio Blanco-Los Bronces	Los Bronces Mine	Porphyry (deposit)	San Francisco Batholith	Batholith	Quartz Monzonite	190509	14	190509_282_SL_18LB_21	r					0.0138	0.002	0.001901	8.3e-05	-0.26162	0.054	0.0096	12.237	0.134	1.6	13.9	2.1	12.24	0.53	240	350	61	153000	222	<74	5.56	0.606	29.4	1414	467000	1.068	0.32	0.132	27.17	0.416	5.47	9.34	3.12
SLLBMI04	19LB	LB19	Rio Blanco-Los Bronces	Los Bronces Mine	Porphyry (deposit)	San Francisco Batholith	Batholith	Quartz Monzonite	190509	15	190509_283_SL_18LB_22	c				antecryst	0.028	0.014	0.00224	0.00036	-0.18186	0.109	0.059	12.237	0.134	1.6	28	14	14.4	2.3	300	1500	114	153000	153	410	4.6	0.49	192	270	363000	0.354	11	0.071	6.78	0.045	0.76	0.81	0.36
SLLBMI04	19LB	LB19	Rio Blanco-Los Bronces	Los Bronces Mine	Porphyry (deposit)	San Francisco Batholith	Batholith	Quartz Monzonite	190509	15	190509_284_SL_18LB_23	r					0.023	0.013	0.00206	0.00025	0.59993	0.08	0.04	12.237	0.134	1.6	23	13	13.3	1.6	530	840	5.9	153000	155	<97	12	0.24	22	529	455000	0.707	0.77	0.039	11.26	0.071	1.12	1.94	0.75
SLLBMI04	19LB	LB19	Rio Blanco-Los Bronces	Los Bronces Mine	Porphyry (deposit)	San Francisco Batholith	Batholith	Quartz Monzonite	190509	16	190509_286_SL_18LB_24	r					0.0148	0.004	0.0019	0.00012	0.055421	0.061	0.017	12.237	0.134	1.6	14.9	4	12.23	0.77	340	560	31.6	153000	153.9	<83	5.22	0.171	14.8	616	439200	1.197	0.14	0.0093	16.66	0.061	1.32	2.25	0.666
SLLBMI04	19LB	LB19	Rio Blanco-Los Bronces	Los Bronces Mine	Porphyry (deposit)	San Francisco Batholith	Batholith	Quartz Monzonite	190509	17	190509_287_SL_18LB_25	c					0.0122	0.0042	0.00187	0.00013	0.023178	0.049	0.016	12.237	0.134	1.6	13.5	4.8	12.05	0.86	-80	580	1.47	153000	223	150	5.08	0.115	<4.6	600	489000	0.612	<0.038	0.47	13.8	0.208	2.44	2.73	0.847
SLLBMI04	19LB	LB19	Rio Blanco-Los Bronces	Los Bronces Mine	Porphyry (deposit)	San Francisco Batholith	Batholith	Quartz Monzonite	190509	18	190509_289_SL_18LB_27	c					0.0125	0.0047	0.00207	0.00015	0.21517	0.044	0.015	12.237	0.134	1.6	12.5	4.6	13.33	0.96	-330	510	0.49	153000	209	<64	8	0.54	6.2	1370	468700	0.93	<0.013	0.097	16.1	0.257	3.75	6.3	1.79
SLLBMI04	19LB	LB19	Rio Blanco-Los Bronces	Los Bronces Mine	Porphyry (deposit)	San Francisco Batholith	Batholith	Quartz Monzonite	190509	19	190509_293_SL_18LB_30	r					0.0146	0.0042	0.00191	0.00012	-0.062919	0.056	0.016	12.237	0.134	1.6	14.6	4.2	12.29	0.77	150	530	5	153000	119.3	<73	5.49	0.126	137	510	499000	0.875	0.23	0.0079	13.17	0.058	0.85	1.73	0.619
SLLBMI04	19LB	LB19	Rio Blanco-Los Bronces	Los Bronces Mine	Porphyry (deposit)	San Francisco Batholith	Batholith	Quartz Monzonite	190509	20	190509_294_SL_18LB_31	c					0.0124	0.0098	0.00195	0.0002	-0.35775	0.056	0.042	12.237	0.134	1.6	12.3	9.7	12.6	1.3	-500	1100	7.3	153000	190	<110	6.4	0.304	<9	641	450800	0.78	<0.13	0.136	14.19	0.093	1.24	2.79	0.633
SLLBMI04	19LB	LB19	Rio Blanco-Los Bronces	Los Bronces Mine	Porphyry (deposit)	San Francisco Batholith	Batholith	Quartz Monzonite	190509	22	190509_298_SL_18LB_34	r					0.0234	0.0078	0.00215	0.00019	0.18203	0.079	0.027	12.237	0.134	1.6	25	8.4	13.9	1.2	300	660	76	153000	254	<78	6.66	0.261	<5	351.2	455200	0.613	0.079	0.0246	11.4	0.0242	0.58	1.26	0.367
SLLBMI04	19LB	LB19	Rio Blanco-Los Bronces	Los Bronces Mine	Porphyry (deposit)	San Francisco Batholith	Batholith	Quartz Monzonite	190509	23	190509_299_SL_18LB_35	r					0.0108	0.0019	0.001882	6.7e-05	-0.033441	0.0427	0.0078	12.237	0.134	1.6	10.9	1.9	12.12	0.43	-220	310	10.9	153000	224	<62	7.18	0.253	11.2	1030	472500	2.12	0.11	0.047	38.5	0.156	2.64	5.38	1.38
SLLBMI04	19LB	LB19	Rio Blanco-Los Bronces	Los Bronces Mine	Porphyry (deposit)	San Francisco Batholith	Batholith	Quartz Monzonite	190509	24	190509_306_SL_18LB_36	r					0.013	0.0026	0.00193	0.00011	-0.11718	0.053	0.012	12.237	0.134	1.6	13.1	2.6	12.41	0.72	20	370	1.33	153000	124.3	<65	4.02	0.098	<4	418	467800	0.704	<0.041	0.0037	11.47	0.0408	0.71	1.46	0.517
SLLBMI04	19LB	LB19	Rio Blanco-Los Bronces	Los Bronces Mine	Porphyry (deposit)	San Francisco Batholith	Batholith	Quartz Monzonite	190509	25	190509_307_SL_18LB_37	c					0.0133	0.0061	0.00199	0.00021	0.054105	0.052	0.025	12.237	0.134	1.6	13.4	6.1	12.8	1.3	-230	730	2.12	153000	139	<77	6.63	0.149	7.6	546	502000	0.526	<0.059	0.0051	10.1	0.068	1.28	2.66	0.82
SLLBMI04	19LB	LB19	Rio Blanco-Los Bronces	Los Bronces Mine	Porphyry (deposit)	San Francisco Batholith	Batholith	Quartz Monzonite	190509	26	190509_309_SL_18LB_39	c					0.0128	0.006	0.00197	0.00016	0.066234	0.049	0.022	12.237	0.134	1.6	12.8	5.9	12.7	1	-350	700	1.32	153000	193	<93	6.46	0.272	<6	460	443800	0.707	<0.071	0.032	13.02	0.044	0.65	1.39	0.451
SLLBMI04	19LB	LB19	Rio Blanco-Los Bronces	Los Bronces Mine	Porphyry (deposit)	San Francisco Batholith	Batholith	Quartz Monzonite	190509	27	190509_312_SL_18LB_41	r					0.019	0.0056	0.00193	0.00014	-0.12947	0.073	0.022	12.237	0.134	1.6	18.9	5.5	12.42	0.87	320	600	66	153000	127.6	<71	5.53	0.118	10.1	363	459300	0.578	0.41	0.029	9.48	0.0454	0.72	1.29	0.437
SLLBMI04	19LB	LB19	Rio Blanco-Los Bronces	Los Bronces Mine	Porphyry (deposit)	San Francisco Batholith	Batholith	Quartz Monzonite	190509	28	190509_313_SL_18LB_42	c					0.0124	0.0053	0.00183	0.00016	0.12556	0.047	0.022	12.237	0.134	1.6	12.4	5.3	11.78	1	-460	670	9.6	153000	159	<63	10.46	0.142	<4.5	359.2	493000	0.434	<0.044	0.0089	5.56	0.0613	0.73	1.34	0.629
SLLBMI04	19LB	LB19	Rio Blanco-Los Bronces	Los Bronces Mine	Porphyry (deposit)	San Francisco Batholith	Batholith	Quartz Monzonite	190509	28	190509_314_SL_18LB_43	r					0.022	0.012	0.00184	0.00019	0.6828	0.11	0.047	12.237	0.134	1.6	21	11	11.8	1.2	50	760	12.8	153000	103.1	<71	7.32	0.11	27.2	147.8	487300	0.32	0.048	0.071	5.21	0.025	0.238	0.421	0.187
SLLBMI04	19LB	LB19	Rio Blanco-Los Bronces	Los Bronces Mine	Porphyry (deposit)	San Francisco Batholith	Batholith	Quartz Monzonite	190509	30	190509_319_SL_18LB_47	r					0.0109	0.0041	0.0019	0.00012	0.1384	0.042	0.016	12.237	0.134	1.6	10.9	4.1	12.23	0.8	-590	540	7.1	153000	130.5	<55	4.64	0.173	11.5	441	464400	0.398	<0.058	0.0051	9.04	0.056	1.12	2.07	0.75
SLLBMI04	19LB	LB19	Rio Blanco-Los Bronces	Los Bronces Mine	Porphyry (deposit)	San Francisco Batholith	Batholith	Quartz Monzonite	190509	31	190509_321_SL_18LB_48	c					0.0125	0.0055	0.00177	0.00012	-0.28403	0.049	0.022	12.237	0.134	1.6	12.5	5.5	11.38	0.78	-210	720	0.65	153000	161.5	<78	6.65	0.183	<5.3	644	500000	0.644	<0.019	0.0043	12.46	0.083	1.6	2.8	0.691
SLLBMI04	19LB	LB19	Rio Blanco-Los Bronces	Los Bronces Mine	Porphyry (deposit)	San Francisco Batholith	Batholith	Quartz Monzonite	190509	31	190509_322_SL_18LB_49	r					0.0117	0.0038	0.00184	0.00013	0.31833	0.053	0.018	12.237	0.134	1.6	11.8	3.8	11.87	0.84	-30	560	10.7	153000	135	<120	17.7	0.23	21.5	503	429200	1.17	0.099	0.0085	16.62	0.04	0.42	1.39	0.361
SLLBMI04	19LB	LB19	Rio Blanco-Los Bronces	Los Bronces Mine	Porphyry (deposit)	San Francisco Batholith	Batholith	Quartz Monzonite	190509	34	190509_328_SL_18LB_54	r					0.0149	0.006	0.00183	0.00011	-0.18199	0.059	0.024	12.237	0.134	1.6	14.8	5.9	11.76	0.68	-330	670	29.2	153000	115	<88	6.01	0.131	46.9	231.5	432000	0.516	0.12	0.0148	8.77	0.0272	0.261	0.64	0.221
SLLBMI04	19LB	LB19	Rio Blanco-Los Bronces	Los Bronces Mine	Porphyry (deposit)	San Francisco Batholith	Batholith	Quartz Monzonite	190918	36	190918_141_19_XT02	r					0.0149	0.0048	0.00188	0.00012	0.16457	0.051	0.018	12.237	0.134	1.6	14.9	4.8	12.13	0.76	-240	570	5.8	153000	137.8	<570	6.13	0.178	8.9	455	483000	1.089	<0.11	0.072	17.75	0.055	1.15	1.65	0.471
SLLBMI04	19LB	LB19	Rio Blanco-Los Bronces	Los Bronces Mine	Porphyry (deposit)	San Francisco Batholith	Batholith	Quartz Monzonite	190918	37	190918_142_19_XT03	c					0.01	0.0086	0.00198	0.00023	-0.018758	0.043	0.038	12.237	0.134	1.6	9.8	8.5	12.7	1.5	-1300	1000	<0.99	153000	153	<550	6.35	0.302	<7.7	835	499000	0.605	<0.07	0.0109	14.06	0.114	2.13	3.99	1.14
SLLBMI04	19LB	LB19	Rio Blanco-Los Bronces	Los Bronces Mine	Porphyry (deposit)	San Francisco Batholith	Batholith	Quartz Monzonite	190918	40	190918_147_19_XT07	r					0.0148	0.0043	0.00186	0.0001	0.19997	0.057	0.017	12.237	0.134	1.6	14.8	4.2	11.97	0.64	-180	520	22.2	153000	100	<700	16	0.172	39	249.6	454000	0.756	<0.11	0.056	10.34	0.0345	0.36	0.81	0.275
SLLBMI04	19LB	LB19	Rio Blanco-Los Bronces	Los Bronces Mine	Porphyry (deposit)	San Francisco Batholith	Batholith	Quartz Monzonite	190918	42	190918_149_19_XT09	c					0.0154	0.0069	0.00181	0.0002	0.22459	0.061	0.036	12.237	0.134	1.6	15.2	6.9	11.7	1.3	-840	970	2.84	153000	185.2	<510	6.42	0.329	<7	478	478300	0.598	<0.094	0.007	10.14	0.041	0.77	1.66	0.449
SLLBMI04	19LB	LB19	Rio Blanco-Los Bronces	Los Bronces Mine	Porphyry (deposit)	San Francisco Batholith	Batholith	Quartz Monzonite	190918	42	190918_156_19_XT10	r					0.0182	0.0087	0.00188	0.0002	-0.15774	0.074	0.044	12.237	0.134	1.6	17.8	8.6	12.1	1.3	-980	960	3.9	153000	163.4	<530	6.72	0.276	<7	457.2	473600	0.756	<0.018	0.0111	11.97	0.0413	0.78	1.77	0.457
SLLBMI04	19LB	LB19	Rio Blanco-Los Bronces	Los Bronces Mine	Porphyry (deposit)	San Francisco Batholith	Batholith	Quartz Monzonite	190918	44	190918_159_19_XT13	c					0.0115	0.0057	0.002	0.00011	0.20913	0.049	0.023	12.237	0.134	1.6	11.5	5.7	12.87	0.73	-410	700	42	153000	252	<610	6	0.206	63	658	494000	1.5	1.4	0.4	25.3	0.219	2.72	3.63	1.04
SLLBMI04	19LB	LB19	Rio Blanco-Los Bronces	Los Bronces Mine	Porphyry (deposit)	San Francisco Batholith	Batholith	Quartz Monzonite	190918	44	190918_161_19_XT14	r					0.018	0.005	0.00179	0.00011	0.067934	0.073	0.02	12.237	0.134	1.6	18.1	4.9	11.52	0.69	560	580	17.3	153000	158	<790	4.54	0.228	21.8	757	455400	1.86	<0.099	0.0186	27.8	0.065	1.24	2.44	0.61
SLLBMI04	19LB	LB19	Rio Blanco-Los Bronces	Los Bronces Mine	Porphyry (deposit)	San Francisco Batholith	Batholith	Quartz Monzonite	190918	46	190918_163_19_XT16	r					0.0191	0.0063	0.00179	0.00013	0.081268	0.08	0.027	12.237	0.134	1.6	19.1	6.3	11.5	0.86	470	750	48	153000	117	<780	5.6	0.287	69	354.9	470800	0.895	<0.19	0.03	15.28	0.0367	0.84	1.06	0.409
SLLBMI04	19LB	LB19	Rio Blanco-Los Bronces	Los Bronces Mine	Porphyry (deposit)	San Francisco Batholith	Batholith	Quartz Monzonite	190918	47	190918_164_19_XT17	r					0.0124	0.0071	0.00184	0.00024	-0.16824	0.052	0.035	12.237	0.134	1.6	12.4	7.1	11.8	1.5	-300	1100	<1.3	153000	201	<730	5.6	0.144	<9.5	627	472000	0.73	<0.1	0.062	12.73	0.109	2.24	2.96	0.98
SLLBMI04	19LB	LB19	Rio Blanco-Los Bronces	Los Bronces Mine	Porphyry (deposit)	San Francisco Batholith	Batholith	Quartz Monzonite	190918	49	190918_167_19_XT19	r					0.0156	0.0069	0.00189	0.00019	0.10154	0.07	0.032	12.237	0.134	1.6	15.4	6.8	12.1	1.2	-580	840	61.5	153000	193	<750	8.14	0.508	81	743	468400	0.691	0.34	0.175	13.94	0.267	3.59	5.26	1.58
SLLBMI04	19LB	LB19	Rio Blanco-Los Bronces	Los Bronces Mine	Porphyry (deposit)	San Francisco Batholith	Batholith	Quartz Monzonite	190918	50	190918_168_19_XT20	r					0.0196	0.0053	0.00197	0.00014	0.10895	0.068	0.021	12.237	0.134	1.6	19.5	5.3	12.67	0.89	150	620	114	153000	184	<540	12.3	0.181	17.4	582	477500	1.044	0.94	0.088	14.48	0.085	0.96	1.94	0.608
SLLBMI07	20LB	LB20	Rio Blanco-Los Bronces	Los Bronces Mine	Porphyry (deposit)	Don Luis Porphyry	Porphyry (economic)	Dacite	190509	1	190509_423_SL_20LB_01	c	56.53	2.89	78.3	inherited	0.2559	0.0073	0.03592	0.00077	0.54151	0.0507	0.0012	5.158	0.048	6.2	231.2	5.9	227.5	4.8	224	52	11.6	153000	684	<59	1.99	0.092	19	3903	494300	22.55	0.03	0.027	30.39	0.069	1.76	6.07	0.26
SLLBMI07	20LB	LB20	Rio Blanco-Los Bronces	Los Bronces Mine	Porphyry (deposit)	Don Luis Porphyry	Porphyry (economic)	Dacite	190509	1	190509_424_SL_20LB_02	r	56.53	2.89	78.3	inherited	0.2187	0.0078	0.03091	0.00067	-0.2635	0.0511	0.0017	5.158	0.048	6.2	200.6	6.6	196.3	4.2	233	74	6.3	153000	427	<51	4.02	0.125	34.1	2453	453400	22.51	<0.059	0.0449	39.3	0.097	2.07	6.76	1.98
SLLBMI07	20LB	LB20	Rio Blanco-Los Bronces	Los Bronces Mine	Porphyry (deposit)	Don Luis Porphyry	Porphyry (economic)	Dacite	190509	2	190509_426_SL_20LB_03	c	56.53	2.89	78.3		0.0054	0.0027	0.000933	5.6e-05	0.1862	0.048	0.023	5.158	0.048	6.2	5.4	2.7	6.01	0.36	-720	660	<0.34	153000	58.2	<56	1.84	0.058	7.4	302	461300	0.587	<0.045	0.0033	17.9	0.0171	0.39	1	0.42
SLLBMI07	20LB	LB20	Rio Blanco-Los Bronces	Los Bronces Mine	Porphyry (deposit)	Don Luis Porphyry	Porphyry (economic)	Dacite	190509	2	190509_427_SL_20LB_04	r	56.53	2.89	78.3		0.005	0.0011	0.000725	4e-05	0.079259	0.046	0.01	5.158	0.048	6.2	5.1	1.1	4.67	0.26	-80	400	0.36	153000	70.1	<56	1.9	0.081	6.2	370.3	477300	0.874	<0.0094	<0.0021	32.44	0.0246	0.438	1.32	0.638
SLLBMI07	20LB	LB20	Rio Blanco-Los Bronces	Los Bronces Mine	Porphyry (deposit)	Don Luis Porphyry	Porphyry (economic)	Dacite	190509	3	190509_428_SL_20LB_05	c	56.53	2.89	78.3		0.0063	0.0019	0.00081	5.1e-05	0.21297	0.051	0.016	5.158	0.048	6.2	6.3	2	5.22	0.33	-200	530	37.8	153000	67.9	<61	3.04	0.26	<4.1	532.3	463300	0.995	0.32	0.085	28.85	0.0438	0.67	1.54	0.705
SLLBMI07	20LB	LB20	Rio Blanco-Los Bronces	Los Bronces Mine	Porphyry (deposit)	Don Luis Porphyry	Porphyry (economic)	Dacite	190509	3	190509_429_SL_20LB_06	r	56.53	2.89	78.3		0.0065	0.0018	0.00079	5.5e-05	0.22882	0.059	0.017	5.158	0.048	6.2	6.6	1.8	5.09	0.36	0	510	<0.39	153000	57.9	<67	1.58	0.082	<4.6	285.8	452700	0.636	<0.013	0.0037	19.6	0.0158	0.38	0.713	0.379
SLLBMI07	20LB	LB20	Rio Blanco-Los Bronces	Los Bronces Mine	Porphyry (deposit)	Don Luis Porphyry	Porphyry (economic)	Dacite	190509	4	190509_431_SL_20LB_07	c	56.53	2.89	78.3		0.0065	0.0019	0.000836	6.1e-05	0.052289	0.055	0.016	5.158	0.048	6.2	6.6	1.9	5.39	0.39	-100	490	17	153000	68.1	<53	1.59	0.087	<3.8	384	464400	0.625	0.068	0.0098	17.8	0.0334	0.73	1.27	0.615
SLLBMI07	20LB	LB20	Rio Blanco-Los Bronces	Los Bronces Mine	Porphyry (deposit)	Don Luis Porphyry	Porphyry (economic)	Dacite	190509	4	190509_432_SL_20LB_08	r	56.53	2.89	78.3		0.0051	0.001	0.000751	3.3e-05	0.052433	0.0487	0.0095	5.158	0.048	6.2	5.2	1	4.84	0.21	20	360	<0.35	153000	75.7	<59	1.72	0.097	<3.9	406	460700	1.279	<0.051	<0.003	34.1	0.0313	0.62	1.58	0.626
SLLBMI07	20LB	LB20	Rio Blanco-Los Bronces	Los Bronces Mine	Porphyry (deposit)	Don Luis Porphyry	Porphyry (economic)	Dacite	190509	5	190509_432_SL_20LB_09	c	56.53	2.89	78.3	inherited	0.116	0.026	0.0174	0.0036	0.68575	0.0532	0.0047	5.158	0.048	6.2	108	22	111	23	330	210	12.7	153000	329	110	8.85	0.57	222	1630	431000	1.83	2.72	0.175	26.3	0.376	5.9	9.7	3.59
SLLBMI07	20LB	LB20	Rio Blanco-Los Bronces	Los Bronces Mine	Porphyry (deposit)	Don Luis Porphyry	Porphyry (economic)	Dacite	190509	5	190509_434_SL_20LB_10	r	56.53	2.89	78.3		0.0145	0.0047	0.0009	0.00013	0.39634	0.119	0.035	5.158	0.048	6.2	14.6	4.7	5.83	0.82	1560	530	117	153000	234	111	2.1	0.52	62	930	443200	1.69	1.18	0.063	26.35	0.077	0.78	2.21	0.84
SLLBMI07	20LB	LB20	Rio Blanco-Los Bronces	Los Bronces Mine	Porphyry (deposit)	Don Luis Porphyry	Porphyry (economic)	Dacite	190509	6	190509_442_SL_20LB_12	r	56.53	2.89	78.3	inherited	0.039	0.0067	0.00313	0.00039	0.79442	0.09	0.012	5.158	0.048	6.2	38.5	6.5	20.1	2.5	1260	260	840	153000	157	<55	7.7	0.139	52	597	450600	1.323	3.72	0.226	27.86	0.079	1.22	2.69	0.93
SLLBMI07	20LB	LB20	Rio Blanco-Los Bronces	Los Bronces Mine	Porphyry (deposit)	Don Luis Porphyry	Porphyry (economic)	Dacite	190509	7	190509_443_SL_20LB_13	c	56.53	2.89	78.3		0.0055	0.0021	0.000716	5.2e-05	-0.056806	0.053	0.022	5.158	0.048	6.2	5.6	2.1	4.61	0.33	-360	650	1.97	153000	142	<65	2.35	0.114	9.1	566.5	466000	0.671	<0.01	0.135	20.99	0.158	1.73	2.69	1.262
SLLBMI07	20LB	LB20	Rio Blanco-Los Bronces	Los Bronces Mine	Porphyry (deposit)	Don Luis Porphyry	Porphyry (economic)	Dacite	190509	7	190509_444_SL_20LB_14	r	56.53	2.89	78.3		0.0048	0.0016	0.000691	6.6e-05	0.0023728	0.052	0.017	5.158	0.048	6.2	4.9	1.6	4.46	0.43	60	640	<0.46	153000	78	<79	2.07	0.096	<5.3	632	506100	1.43	<0.061	0.0049	43.24	0.03	0.49	1.95	0.815
SLLBMI07	20LB	LB20	Rio Blanco-Los Bronces	Los Bronces Mine	Porphyry (deposit)	Don Luis Porphyry	Porphyry (economic)	Dacite	190509	8	190509_446_SL_20LB_15	c	56.53	2.89	78.3	antecryst	0.0068	0.0028	0.001117	7.9e-05	-0.063352	0.046	0.02	5.158	0.048	6.2	6.8	2.8	7.2	0.51	-690	630	5.5	153000	106.5	<52	2.34	0.424	5.6	460	459100	0.73	<0.031	0.0393	21.1	0.0512	0.69	1.92	0.74
SLLBMI07	20LB	LB20	Rio Blanco-Los Bronces	Los Bronces Mine	Porphyry (deposit)	Don Luis Porphyry	Porphyry (economic)	Dacite	190509	8	190509_447_SL_20LB_16	r	56.53	2.89	78.3		0.0077	0.003	0.000873	7.1e-05	-0.30218	0.071	0.028	5.158	0.048	6.2	7.8	3.1	5.63	0.45	150	820	<0.51	153000	106	<92	1.87	0.084	<5.5	285.8	437900	0.568	<0.079	0.0089	22.14	0.036	0.5	1.55	0.448
SLLBMI07	20LB	LB20	Rio Blanco-Los Bronces	Los Bronces Mine	Porphyry (deposit)	Don Luis Porphyry	Porphyry (economic)	Dacite	190509	9	190509_448_SL_20LB_17	c	56.53	2.89	78.3		0.0041	0.0014	0.000862	4.3e-05	-0.037523	0.036	0.013	5.158	0.048	6.2	4.1	1.4	5.55	0.28	-640	450	<0.37	153000	76.2	<65	1.59	0.088	<4.2	479	456100	0.841	<0.039	<0.0033	25.1	0.0287	0.54	1.43	0.584
SLLBMI07	20LB	LB20	Rio Blanco-Los Bronces	Los Bronces Mine	Porphyry (deposit)	Don Luis Porphyry	Porphyry (economic)	Dacite	190509	9	190509_449_SL_20LB_18	r	56.53	2.89	78.3		0.00532	0.00054	0.000748	2.3e-05	0.14108	0.052	0.0053	5.158	0.048	6.2	5.38	0.55	4.82	0.15	220	210	0.57	153000	77.1	<63	1.97	0.135	4.2	565	454300	2.75	<0.01	0.0179	85.1	0.0646	1.11	1.53	0.511
SLLBMI07	20LB	LB20	Rio Blanco-Los Bronces	Los Bronces Mine	Porphyry (deposit)	Don Luis Porphyry	Porphyry (economic)	Dacite	190509	10	190509_451_SL_20LB_19	c	56.53	2.89	78.3		0.0065	0.0012	0.000847	5e-05	0.32468	0.0555	0.0096	5.158	0.048	6.2	6.5	1.2	5.46	0.32	310	380	81	153000	205	<100	2.49	0.5	11.9	1450	453700	2.7	0.57	0.054	117	0.12	1.82	3.89	1.11
SLLBMI07	20LB	LB20	Rio Blanco-Los Bronces	Los Bronces Mine	Porphyry (deposit)	Don Luis Porphyry	Porphyry (economic)	Dacite	190509	10	190509_452_SL_20LB_20	r	56.53	2.89	78.3		0.0043	0.0014	0.000745	9e-05	-0.29971	0.052	0.021	5.158	0.048	6.2	4.4	1.4	4.8	0.58	-130	670	0.68	153000	138	<87	3.69	0.193	22.3	1220	454000	3.15	<0.057	0.0073	76.6	0.214	4.66	10.4	3.24
SLLBMI07	20LB	LB20	Rio Blanco-Los Bronces	Los Bronces Mine	Porphyry (deposit)	Don Luis Porphyry	Porphyry (economic)	Dacite	190509	11	190509_453_SL_20LB_21	c	56.53	2.89	78.3		0.0059	0.0027	0.000882	6.5e-05	-0.088236	0.054	0.025	5.158	0.048	6.2	6	2.7	5.68	0.42	-350	710	<0.45	153000	108	<76	2.72	0.107	22.5	765	447300	1.2	<0.063	0.007	33.4	0.068	1.14	3.56	1.34
SLLBMI07	20LB	LB20	Rio Blanco-Los Bronces	Los Bronces Mine	Porphyry (deposit)	Don Luis Porphyry	Porphyry (economic)	Dacite	190509	11	190509_454_SL_20LB_22	r	56.53	2.89	78.3		0.0049	0.0015	0.000738	5.9e-05	0.1384	0.048	0.015	5.158	0.048	6.2	4.9	1.5	4.75	0.38	-180	520	<0.38	153000	60.5	<55	1.75	0.108	<3.8	345	492000	0.776	<0.014	<0.003	28.64	0.0294	0.57	1.56	0.602
SLLBMI07	20LB	LB20	Rio Blanco-Los Bronces	Los Bronces Mine	Porphyry (deposit)	Don Luis Porphyry	Porphyry (economic)	Dacite	190509	12	190509_456_SL_20LB_23	c	56.53	2.89	78.3	antecryst	0.0062	0.0021	0.001103	6.8e-05	-0.066761	0.045	0.017	5.158	0.048	6.2	6.3	2.1	7.1	0.44	-450	530	0.45	153000	93.8	<64	3.49	0.096	<3.5	344	462200	0.67	<0.0097	<0.0019	18.64	0.0304	0.55	1.48	0.552
SLLBMI07	20LB	LB20	Rio Blanco-Los Bronces	Los Bronces Mine	Porphyry (deposit)	Don Luis Porphyry	Porphyry (economic)	Dacite	190509	12	190509_457_SL_20LB_24	r	56.53	2.89	78.3		0.0028	0.0021	0.001	0.00012	-0.076964	0.023	0.017	5.158	0.048	6.2	2.9	2.2	6.44	0.76	-1000	740	1.54	153000	50.6	<60	1.61	0.068	<4.8	213.8	489000	0.429	<0.04	0.0013	16.36	0.0143	0.33	0.89	0.439
SLLBMI07	20LB	LB20	Rio Blanco-Los Bronces	Los Bronces Mine	Porphyry (deposit)	Don Luis Porphyry	Porphyry (economic)	Dacite	190509	13	190509_458_SL_20LB_25	c	56.53	2.89	78.3		0.0065	0.0021	0.000839	5.3e-05	0.2233	0.055	0.017	5.158	0.048	6.2	6.6	2.1	5.4	0.34	-230	550	1.5	153000	145	145	2.27	0.114	<4.2	448	459200	0.893	<0.056	0.48	28.1	0.166	1.13	1.38	0.61
SLLBMI07	20LB	LB20	Rio Blanco-Los Bronces	Los Bronces Mine	Porphyry (deposit)	Don Luis Porphyry	Porphyry (economic)	Dacite	190509	13	190509_459_SL_20LB_26	r	56.53	2.89	78.3		0.004	0.0012	0.000734	4.5e-05	-0.20387	0.043	0.013	5.158	0.048	6.2	4.1	1.2	4.73	0.29	-350	480	<0.45	153000	90.6	<54	1.94	0.085	<5.4	597	444000	1.65	<0.057	0.0049	50.1	0.0321	0.55	1.39	0.734
SLLBMI07	20LB	LB20	Rio Blanco-Los Bronces	Los Bronces Mine	Porphyry (deposit)	Don Luis Porphyry	Porphyry (economic)	Dacite	190509	14	190509_461_SL_20LB_27	c	56.53	2.89	78.3		0.0067	0.0022	0.000971	5.3e-05	-0.014757	0.052	0.017	5.158	0.048	6.2	6.7	2.2	6.25	0.34	-330	510	18.9	153000	189	<54	3.94	0.442	9.5	948	466600	1.33	0.19	0.0486	27.93	0.111	2.11	4.61	1.79
SLLBMI07	20LB	LB20	Rio Blanco-Los Bronces	Los Bronces Mine	Porphyry (deposit)	Don Luis Porphyry	Porphyry (economic)	Dacite	190509	14	190509_462_SL_20LB_28	r	56.53	2.89	78.3		0.0043	0.0027	0.000672	6.9e-05	0.12787	0.049	0.03	5.158	0.048	6.2	4.4	2.7	4.33	0.44	-500	920	3.5	153000	104.5	<62	4.97	0.123	<4.6	675	494200	0.775	<0.022	0.0108	28.74	0.076	1.48	3.56	1.64
SLLBMI07	20LB	LB20	Rio Blanco-Los Bronces	Los Bronces Mine	Porphyry (deposit)	Don Luis Porphyry	Porphyry (economic)	Dacite	190509	15	190509_463_SL_20LB_29	c	56.53	2.89	78.3	antecryst	0.0215	0.0026	0.002055	7e-05	0.28875	0.0757	0.0082	5.158	0.048	6.2	21.6	2.5	13.23	0.45	930	220	191	153000	230	<61	5.84	0.358	11.9	1390	465000	2.21	2.27	0.128	30.6	0.166	2.89	5.96	1.143
SLLBMI07	20LB	LB20	Rio Blanco-Los Bronces	Los Bronces Mine	Porphyry (deposit)	Don Luis Porphyry	Porphyry (economic)	Dacite	190509	15	190509_464_SL_20LB_30	r	56.53	2.89	78.3	antecryst	0.011	0.0014	0.001625	6.5e-05	-0.02092	0.0505	0.0068	5.158	0.048	6.2	11.1	1.4	10.47	0.42	80	240	<0.35	153000	92.2	<62	2.3	0.119	<3.6	615	460400	1.583	<0.03	0.0026	33.78	0.0392	0.66	1.7	0.658
SLLBMI07	20LB	LB20	Rio Blanco-Los Bronces	Los Bronces Mine	Porphyry (deposit)	Don Luis Porphyry	Porphyry (economic)	Dacite	190509	16	190509_471_SL_20LB_31	c	56.53	2.89	78.3	inherited	0.2381	0.0088	0.03416	0.00093	0.46119	0.0509	0.0016	5.158	0.048	6.2	216.5	7.2	216.5	5.8	220	71	25.4	153000	406	<58	3.44	0.72	<4	1738	462400	5.74	0.219	0.114	52.1	0.418	6.2	9.3	2.99
SLLBMI07	20LB	LB20	Rio Blanco-Los Bronces	Los Bronces Mine	Porphyry (deposit)	Don Luis Porphyry	Porphyry (economic)	Dacite	190509	16	190509_472_SL_20LB_32	r	56.53	2.89	78.3		0.0095	0.0037	0.00096	0.00011	-0.064091	0.088	0.04	5.158	0.048	6.2	9.5	3.7	6.19	0.73	-120	930	<0.41	153000	59.3	<70	1.1	<0.055	<4	113.1	451100	0.261	<0.014	0.0057	9.83	0.0082	0.161	0.259	0.152
SLLBMI07	20LB	LB20	Rio Blanco-Los Bronces	Los Bronces Mine	Porphyry (deposit)	Don Luis Porphyry	Porphyry (economic)	Dacite	190509	17	190509_473_SL_20LB_33	c	56.53	2.89	78.3		0.0091	0.0028	0.000758	6.8e-05	-0.066881	0.092	0.028	5.158	0.048	6.2	9.2	2.8	4.88	0.44	730	770	<0.37	153000	62	<62	1.36	<0.055	5.5	286	504000	0.45	<0.052	0.0027	14.7	0.0111	0.142	0.412	0.262
SLLBMI07	20LB	LB20	Rio Blanco-Los Bronces	Los Bronces Mine	Porphyry (deposit)	Don Luis Porphyry	Porphyry (economic)	Dacite	190509	17	190509_474_SL_20LB_34	r	56.53	2.89	78.3		0.0055	0.0015	0.000778	3.9e-05	0.021375	0.051	0.015	5.158	0.048	6.2	5.5	1.5	5.01	0.25	-180	500	<0.35	153000	60.7	<58	1.8	0.052	<4.1	490	460000	0.98	<0.038	0.0034	24.76	0.018	0.381	0.88	0.443
SLLBMI07	20LB	LB20	Rio Blanco-Los Bronces	Los Bronces Mine	Porphyry (deposit)	Don Luis Porphyry	Porphyry (economic)	Dacite	190509	18	190509_476_SL_20LB_35	c	56.53	2.89	78.3		0.0041	0.0019	0.000784	5e-05	-0.094018	0.04	0.019	5.158	0.048	6.2	4.5	2	5.05	0.33	-680	570	1.01	153000	80.6	<57	1.82	0.35	<4.3	690	463300	0.73	<0.042	0.0232	30.9	0.193	3.36	4.9	1.85
SLLBMI07	20LB	LB20	Rio Blanco-Los Bronces	Los Bronces Mine	Porphyry (deposit)	Don Luis Porphyry	Porphyry (economic)	Dacite	190509	18	190509_477_SL_20LB_36	r	56.53	2.89	78.3		0.0114	0.0049	0.000891	0.0001	0.0079879	0.1	0.042	5.158	0.048	6.2	11.5	4.8	5.74	0.65	430	910	58	153000	64.3	<95	2.47	0.098	15	358	432000	0.93	0.19	0.04	21.1	0.0382	1	2.26	0.81
SLLBMI07	20LB	LB20	Rio Blanco-Los Bronces	Los Bronces Mine	Porphyry (deposit)	Don Luis Porphyry	Porphyry (economic)	Dacite	190509	19	190509_478_SL_20LB_37	c	56.53	2.89	78.3		0.0064	0.0041	0.00082	0.00011	-0.037773	0.044	0.025	5.158	0.048	6.2	6.5	4.1	5.27	0.73	-270	860	<0.38	153000	71	<58	1.88	0.072	5.9	335	490000	0.434	<0.053	0.0015	14	0.0284	0.41	1.09	0.51
SLLBMI07	20LB	LB20	Rio Blanco-Los Bronces	Los Bronces Mine	Porphyry (deposit)	Don Luis Porphyry	Porphyry (economic)	Dacite	190509	19	190509_479_SL_20LB_38	r	56.53	2.89	78.3		0.005	0.0037	0.000848	8.8e-05	-0.25822	0.04	0.032	5.158	0.048	6.2	5.1	3.7	5.47	0.56	-770	880	<0.38	153000	101	<56	2.06	0.064	8.2	417	491700	0.548	<0.018	0.0054	17	0.0352	0.76	1.49	0.63
SLLBMI07	20LB	LB20	Rio Blanco-Los Bronces	Los Bronces Mine	Porphyry (deposit)	Don Luis Porphyry	Porphyry (economic)	Dacite	190509	20	190509_481_SL_20LB_39	r	56.53	2.89	78.3		0.0079	0.0016	0.000743	5.2e-05	0.19983	0.077	0.016	5.158	0.048	6.2	7.9	1.6	4.79	0.33	870	430	0.96	153000	133	<55	2.72	0.146	<4.6	558	506000	1.149	<0.044	0.0072	35	0.052	0.99	2.1	1.03
SLLBMI07	20LB	LB20	Rio Blanco-Los Bronces	Los Bronces Mine	Porphyry (deposit)	Don Luis Porphyry	Porphyry (economic)	Dacite	190509	21	190509_482_SL_20LB_40	r	56.53	2.89	78.3		0.0065	0.0025	0.000841	5.1e-05	-0.011174	0.06	0.022	5.158	0.048	6.2	6.6	2.5	5.42	0.33	-20	680	0.76	153000	102.1	<71	2.6	0.133	12.9	544	445500	0.953	<0.04	0.0067	23.71	0.0379	0.69	2.09	0.973
SLLBMI07	20LB	LB20	Rio Blanco-Los Bronces	Los Bronces Mine	Porphyry (deposit)	Don Luis Porphyry	Porphyry (economic)	Dacite	190509	22	190509_483_SL_20LB_41	r	56.53	2.89	78.3		0.0048	0.0012	0.000771	3.5e-05	-0.022383	0.044	0.011	5.158	0.048	6.2	4.8	1.2	4.97	0.23	-250	410	<0.38	153000	63	<54	1.62	0.086	7.7	406	463000	1.015	<0.03	0.0022	32.4	0.0183	0.35	0.92	0.509
SLLBMI07	20LB	LB20	Rio Blanco-Los Bronces	Los Bronces Mine	Porphyry (deposit)	Don Luis Porphyry	Porphyry (economic)	Dacite	190509	23	190509_484_SL_20LB_42	c	56.53	2.89	78.3	antecryst	0.011	0.005	0.00184	0.00015	0.12224	0.043	0.02	5.158	0.048	6.2	11	5	11.86	0.95	-600	680	5.52	153000	271	<55	8.08	0.244	<3.2	526	481900	0.547	<0.011	<0.0022	9.49	0.0317	0.74	1.83	0.373
SLLBMI07	20LB	LB20	Rio Blanco-Los Bronces	Los Bronces Mine	Porphyry (deposit)	Don Luis Porphyry	Porphyry (economic)	Dacite	190509	23	190509_486_SL_20LB_43	r	56.53	2.89	78.3	antecryst	0.0137	0.0038	0.00187	0.00011	-0.18357	0.054	0.015	5.158	0.048	6.2	13.7	3.8	12.04	0.68	-80	470	0.35	153000	221.9	<53	7.36	0.352	<4.1	591	463000	0.737	<0.0097	<0.0025	15.22	0.0406	0.84	2.27	0.466
SLLBMI07	20LB	LB20	Rio Blanco-Los Bronces	Los Bronces Mine	Porphyry (deposit)	Don Luis Porphyry	Porphyry (economic)	Dacite	190509	24	190509_487_SL_20LB_44	c	56.53	2.89	78.3		0.0065	0.0017	0.000887	5.7e-05	-0.028042	0.054	0.015	5.158	0.048	6.2	6.5	1.7	5.71	0.37	-80	450	0.34	153000	70.6	<60	2.24	0.133	<4.1	463	460800	0.953	<0.0098	0.0082	28.5	0.031	0.7	1.56	0.724
SLLBMI07	20LB	LB20	Rio Blanco-Los Bronces	Los Bronces Mine	Porphyry (deposit)	Don Luis Porphyry	Porphyry (economic)	Dacite	190509	24	190509_488_SL_20LB_45	r	56.53	2.89	78.3		0.0056	0.0015	0.000717	4.4e-05	0.045327	0.056	0.014	5.158	0.048	6.2	5.6	1.5	4.62	0.28	50	450	3.32	153000	78.6	<63	1.82	0.147	9	601.1	482300	1.472	<0.031	0.0156	38.14	0.0378	0.72	1.67	0.705
SLLBMI07	20LB	LB20	Rio Blanco-Los Bronces	Los Bronces Mine	Porphyry (deposit)	Don Luis Porphyry	Porphyry (economic)	Dacite	190509	25	190509_489_SL_20LB_46	c	56.53	2.89	78.3		0.0039	0.0014	0.000777	4.8e-05	-0.070873	0.039	0.015	5.158	0.048	6.2	3.9	1.4	5	0.31	-620	510	2.68	153000	84.6	<65	2.82	0.195	10.8	581	460600	1.033	<0.032	0.0305	31.8	0.0524	0.99	2.74	1.18
SLLBMI07	20LB	LB20	Rio Blanco-Los Bronces	Los Bronces Mine	Porphyry (deposit)	Don Luis Porphyry	Porphyry (economic)	Dacite	190509	25	190509_491_SL_20LB_47	r	56.53	2.89	78.3		0.0079	0.0029	0.000826	6.7e-05	-0.13808	0.075	0.028	5.158	0.048	6.2	7.9	2.9	5.32	0.43	10	720	1.44	153000	78.8	<78	2.55	0.097	<5.2	490	445600	0.866	<0.015	0.0162	26.58	0.0342	0.62	1.96	0.898
SLLBMI07	20LB	LB20	Rio Blanco-Los Bronces	Los Bronces Mine	Porphyry (deposit)	Don Luis Porphyry	Porphyry (economic)	Dacite	190509	26	190509_493_SL_20LB_49	r	56.53	2.89	78.3	antecryst	0.0098	0.0018	0.001478	5.9e-05	0.055144	0.0487	0.0091	5.158	0.048	6.2	9.8	1.8	9.52	0.38	10	340	1.57	153000	200.3	<74	5.45	0.31	99	782	459700	1.92	0.047	0.0139	27.11	0.046	0.9	2.1	0.297
SLLBMI07	20LB	LB20	Rio Blanco-Los Bronces	Los Bronces Mine	Porphyry (deposit)	Don Luis Porphyry	Porphyry (economic)	Dacite	190509	27	190509_494_SL_20LB_50	c	56.53	2.89	78.3		0.0073	0.0019	0.000932	6.6e-05	0.28656	0.056	0.014	5.158	0.048	6.2	7.4	1.9	6.01	0.43	170	490	5.76	153000	161	<57	2.79	0.421	104	982	482600	1.36	<0.035	0.0369	45.4	0.128	1.82	5.01	1.65
SLLBMI07	20LB	LB20	Rio Blanco-Los Bronces	Los Bronces Mine	Porphyry (deposit)	Don Luis Porphyry	Porphyry (economic)	Dacite	190509	27	190509_501_SL_20LB_51	m	56.53	2.89	78.3		0.0071	0.0014	0.000923	4.7e-05	-0.19537	0.06	0.013	5.158	0.048	6.2	7.2	1.4	5.95	0.3	140	390	<0.35	153000	89.1	<53	2.41	0.092	29.2	651	470900	1.394	<0.042	0.0041	42.3	0.0491	1.06	3.1	1.07
SLLBMI07	20LB	LB20	Rio Blanco-Los Bronces	Los Bronces Mine	Porphyry (deposit)	Don Luis Porphyry	Porphyry (economic)	Dacite	190509	27	190509_502_SL_20LB_52	r	56.53	2.89	78.3		0.0059	0.0018	0.000768	5.1e-05	0.27318	0.055	0.017	5.158	0.048	6.2	6	1.8	4.95	0.33	-130	540	<0.41	153000	49.5	<62	1.13	<0.059	8.2	162.3	465100	0.452	<0.012	<0.0043	16.67	0.0081	0.22	0.376	0.242
SLLBMI07	20LB	LB20	Rio Blanco-Los Bronces	Los Bronces Mine	Porphyry (deposit)	Don Luis Porphyry	Porphyry (economic)	Dacite	190509	28	190509_503_SL_20LB_53	c	56.53	2.89	78.3		0.006	0.002	0.000895	5e-05	-0.060895	0.05	0.018	5.158	0.048	6.2	6	2	5.77	0.32	-320	600	<0.36	153000	87.3	<60	2.51	0.085	10	590	463400	1.09	<0.051	0.0036	30.4	0.0294	0.82	2.2	0.91
SLLBMI07	20LB	LB20	Rio Blanco-Los Bronces	Los Bronces Mine	Porphyry (deposit)	Don Luis Porphyry	Porphyry (economic)	Dacite	190509	28	190509_504_SL_20LB_54	r	56.53	2.89	78.3		0.0062	0.0022	0.000853	5.9e-05	-0.09256	0.059	0.022	5.158	0.048	6.2	6.3	2.2	5.49	0.38	-290	590	7.9	153000	53.5	<51	2.2	<0.051	8.4	430	460200	0.756	0.046	0.0031	24	0.0238	0.55	1.34	0.639
SLLBMI07	20LB	LB20	Rio Blanco-Los Bronces	Los Bronces Mine	Porphyry (deposit)	Don Luis Porphyry	Porphyry (economic)	Dacite	190509	29	190509_506_SL_20LB_55	r	56.53	2.89	78.3		0.0086	0.0033	0.00087	7.2e-05	0.1072	0.064	0.026	5.158	0.048	6.2	8.6	3.4	5.6	0.47	90	840	<0.47	153000	127	<74	1.85	0.077	<5.3	487	445300	0.608	<0.02	0.0083	20.44	0.0307	0.65	1.74	0.702
SLLBMI07	20LB	LB20	Rio Blanco-Los Bronces	Los Bronces Mine	Porphyry (deposit)	Don Luis Porphyry	Porphyry (economic)	Dacite	190918	30	190918_171_20_XT02	r	56.53	2.89	78.3		0.0086	0.0032	0.000783	9.7e-05	-0.042554	0.099	0.049	5.158	0.048	6.2	8.7	3.2	5.04	0.63	-20	930	42.8	153000	126	<970	2.65	0.27	19	494	452200	1.2	0.26	0.073	31.62	0.079	0.7	1.7	0.75
SLLBMI07	20LB	LB20	Rio Blanco-Los Bronces	Los Bronces Mine	Porphyry (deposit)	Don Luis Porphyry	Porphyry (economic)	Dacite	190918	31	190918_172_20_XT03	r	56.53	2.89	78.3		0.01	0.0054	0.00096	0.00013	-0.083388	0.083	0.057	5.158	0.048	6.2	9.9	5.4	6.17	0.81	-300	1200	3.3	153000	89	<670	1.84	<0.1	<8.6	416	450300	0.691	<0.081	0.0199	19.07	0.039	0.78	1.3	0.673
SLLBMI07	20LB	LB20	Rio Blanco-Los Bronces	Los Bronces Mine	Porphyry (deposit)	Don Luis Porphyry	Porphyry (economic)	Dacite	190918	32	190918_173_20_XT04	c	56.53	2.89	78.3		0.0101	0.0082	0.00084	0.00015	0.014451	0.09	0.13	5.158	0.048	6.2	9.8	8.1	5.42	0.97	-2300	2000	<0.99	153000	35.2	<530	1.71	<0.09	<7.5	225	475300	0.367	<0.11	<0.0039	11.63	0.0246	0.35	0.82	0.347
SLLBMI07	20LB	LB20	Rio Blanco-Los Bronces	Los Bronces Mine	Porphyry (deposit)	Don Luis Porphyry	Porphyry (economic)	Dacite	190918	33	190918_176_20_XT06	c	56.53	2.89	78.3		0.0067	0.0042	0.000829	9.2e-05	0.14504	0.034	0.034	5.158	0.048	6.2	6.7	4.2	5.34	0.6	-1300	1100	12.8	153000	98.2	<570	2.25	0.146	8	512	470800	0.669	<0.092	0.067	22.3	0.0605	1.05	1.94	1.04
SLLBMI07	20LB	LB20	Rio Blanco-Los Bronces	Los Bronces Mine	Porphyry (deposit)	Don Luis Porphyry	Porphyry (economic)	Dacite	190918	33	190918_177_20_XT07	r	56.53	2.89	78.3		0.0052	0.0021	0.000729	5.9e-05	0.37072	0.051	0.021	5.158	0.048	6.2	5.3	2.1	4.7	0.38	-510	650	8.4	153000	133	<730	2.77	0.45	740	761	450200	2.64	0.53	0.0127	63.4	0.044	0.72	1.98	0.68
SLLBMI07	20LB	LB20	Rio Blanco-Los Bronces	Los Bronces Mine	Porphyry (deposit)	Don Luis Porphyry	Porphyry (economic)	Dacite	190918	35	190918_179_20_XT09	c	56.53	2.89	78.3	inherited	0.174	0.014	0.0237	0.0005	0.015589	0.0538	0.0047	5.158	0.048	6.2	161	12	151	3.1	270	170	37	153000	447	<540	13.3	0.5	68	1097	475400	2.23	0.44	0.133	23.57	0.171	1.76	3.23	1.02
SLLBMI07	20LB	LB20	Rio Blanco-Los Bronces	Los Bronces Mine	Porphyry (deposit)	Don Luis Porphyry	Porphyry (economic)	Dacite	190918	36	190918_187_20_XT11	c	56.53	2.89	78.3		0.0043	0.0023	0.000835	7.7e-05	-0.095628	0.038	0.02	5.158	0.048	6.2	4.3	2.3	5.38	0.5	-540	730	<1.1	153000	63	<600	1.46	<0.095	<8	342	456300	0.715	<0.091	0.012	24.8	0.036	0.37	0.6	0.281
SLLBMI07	20LB	LB20	Rio Blanco-Los Bronces	Los Bronces Mine	Porphyry (deposit)	Don Luis Porphyry	Porphyry (economic)	Dacite	190918	36	190918_188_20_XT12	r	56.53	2.89	78.3		0.0076	0.0026	0.00083	5.8e-05	-0.18896	0.071	0.024	5.158	0.048	6.2	7.6	2.6	5.35	0.37	20	650	5.8	153000	66	<500	2.26	0.116	<6.5	530	466600	1.237	<0.083	<0.0056	34.27	0.0312	0.67	1.71	0.791
SLLBMI07	20LB	LB20	Rio Blanco-Los Bronces	Los Bronces Mine	Porphyry (deposit)	Don Luis Porphyry	Porphyry (economic)	Dacite	190918	37	190918_189_20_XT13	r	56.53	2.89	78.3		0.0064	0.0017	0.000821	6e-05	-0.070835	0.063	0.017	5.158	0.048	6.2	6.4	1.7	5.29	0.38	30	510	1.55	153000	127	<520	2.2	0.243	23.9	584	473800	0.954	<0.11	<0.0063	26.07	0.0212	0.34	0.85	0.469
SLLBMI07	20LB	LB20	Rio Blanco-Los Bronces	Los Bronces Mine	Porphyry (deposit)	Don Luis Porphyry	Porphyry (economic)	Dacite	190918	38	190918_191_20_XT14	c	56.53	2.89	78.3		0.0075	0.0024	0.000754	6.1e-05	0.15522	0.077	0.027	5.158	0.048	6.2	7.6	2.4	4.86	0.4	130	690	27.1	153000	95	<650	2.4	3.07	582	652	461000	1.14	0.57	0.14	26.6	0.122	1.5	2.84	1.15
SLLBMI07	20LB	LB20	Rio Blanco-Los Bronces	Los Bronces Mine	Porphyry (deposit)	Don Luis Porphyry	Porphyry (economic)	Dacite	190918	40	190918_194_20_XT17	c	56.53	2.89	78.3		0.0054	0.0021	0.000833	6.9e-05	0.0087666	0.049	0.02	5.158	0.048	6.2	5.4	2.1	5.37	0.45	-500	640	<0.9	153000	81.9	<520	2.52	0.149	<6.6	587	469300	1.496	0.034	<0.0055	40.6	0.07	1.71	3.12	1.076
SLLBMI07	20LB	LB20	Rio Blanco-Los Bronces	Los Bronces Mine	Porphyry (deposit)	Don Luis Porphyry	Porphyry (economic)	Dacite	190918	40	190918_196_20_XT18	r	56.53	2.89	78.3		0.0044	0.002	0.000795	7.5e-05	0.046507	0.037	0.017	5.158	0.048	6.2	4.4	2	5.13	0.48	-610	640	4.39	153000	241	<680	1.88	0.328	16.6	822	455800	1.202	<0.13	0.023	29.25	0.043	0.91	1.61	0.85
SLLBMI07	20LB	LB20	Rio Blanco-Los Bronces	Los Bronces Mine	Porphyry (deposit)	Don Luis Porphyry	Porphyry (economic)	Dacite	190918	41	190918_197_20_XT19	c	56.53	2.89	78.3		0.0095	0.004	0.000837	8.4e-05	0.077482	0.087	0.042	5.158	0.048	6.2	9.5	4	5.39	0.54	-280	930	52.8	153000	62.7	<520	2.59	0.452	531	325.9	468200	0.732	0.51	0.201	19.82	0.088	0.35	1.03	0.476
SLLBMI07	20LB	LB20	Rio Blanco-Los Bronces	Los Bronces Mine	Porphyry (deposit)	Don Luis Porphyry	Porphyry (economic)	Dacite	190918	41	190918_198_20_XT20	r	56.53	2.89	78.3		0.0047	0.0043	0.000711	8.5e-05	0.16598	0.056	0.053	5.158	0.048	6.2	4.6	4.3	4.58	0.55	-1800	1300	19.4	153000	86	<810	2.57	0.44	1570	606	460100	1.181	0.77	0.0207	29.84	0.037	0.84	1.51	0.666
SLLBMI07	20LB	LB20	Rio Blanco-Los Bronces	Los Bronces Mine	Porphyry (deposit)	Don Luis Porphyry	Porphyry (economic)	Dacite	190918	42	190918_199_20_XT21	r	56.53	2.89	78.3		0.0044	0.0033	0.000747	8.7e-05	-0.027693	0.07	0.047	5.158	0.048	6.2	4.3	3.3	4.81	0.56	-1200	1100	17.1	153000	67.8	<520	1.95	0.233	12.5	429.3	466900	0.705	<0.088	0.105	20.73	0.069	0.6	1.26	0.661
SLLBMI07	20LB	LB20	Rio Blanco-Los Bronces	Los Bronces Mine	Porphyry (deposit)	Don Luis Porphyry	Porphyry (economic)	Dacite	190918	43	190918_201_20_XT22	r	56.53	2.89	78.3		0.0073	0.0027	0.000885	6.3e-05	0.025561	0.06	0.022	5.158	0.048	6.2	7.4	2.7	5.7	0.4	-90	670	6.23	153000	102	<600	3.31	0.224	88	705	451000	2.02	<0.025	0.0154	50.9	0.069	1.35	3.87	1.5
SLLBMI07	20LB	LB20	Rio Blanco-Los Bronces	Los Bronces Mine	Porphyry (deposit)	Don Luis Porphyry	Porphyry (economic)	Dacite	190918	44	190918_202_20_XT23	r	56.53	2.89	78.3		0.0101	0.0034	0.0008	5.8e-05	-0.15483	0.097	0.036	5.158	0.048	6.2	10.1	3.4	5.15	0.38	250	710	32.5	153000	129	1710	3.65	4.47	61.5	587	467300	1.265	0.57	0.145	31.13	0.075	1.22	2.45	0.926
SLLBMI08	21LB	LB21	Rio Blanco-Los Bronces	Los Bronces Mine	Porphyry (deposit)	La Copa Diatreme	Post-ore	Rhyolite	190509	1	190509_507_SL_21LB_01	c	70.92	0.29	96.9		0.0047	0.0049	0.000685	8.9e-05	0.070816	0.022	0.077	4.556	0.057	9.27	4.6	4.9	4.42	0.57	-3000	1800	1.5	153000	207	<61	8.69	0.122	6.7	1136	460400	0.824	<0.046	0.0022	13.44	0.0526	1.16	3.29	2.29
SLLBMI08	21LB	LB21	Rio Blanco-Los Bronces	Los Bronces Mine	Porphyry (deposit)	La Copa Diatreme	Post-ore	Rhyolite	190509	1	190509_508_SL_21LB_02	r	70.92	0.29	96.9		0.0069	0.003	0.000665	5.6e-05	0.14139	0.07	0.033	4.556	0.057	9.27	7	3	4.28	0.36	-440	840	3.24	153000	153.4	<61	4.36	0.089	<4.1	525	464400	0.724	<0.039	<0.00049	12.74	0.0284	0.74	2.75	1.54
SLLBMI08	21LB	LB21	Rio Blanco-Los Bronces	Los Bronces Mine	Porphyry (deposit)	La Copa Diatreme	Post-ore	Rhyolite	190509	2	190509_509_SL_21LB_03	c	70.92	0.29	96.9	antecryst	0.0117	0.0032	0.001923	9.3e-05	0.17614	0.041	0.011	4.556	0.057	9.27	11.8	3.2	12.39	0.6	-350	420	19	153000	317.5	<65	13.5	0.783	<4.3	1301	453400	1.242	0.057	0.0136	20.97	0.161	2.79	5.11	0.972
SLLBMI08	21LB	LB21	Rio Blanco-Los Bronces	Los Bronces Mine	Porphyry (deposit)	La Copa Diatreme	Post-ore	Rhyolite	190509	2	190509_511_SL_21LB_04	r	70.92	0.29	96.9	antecryst	0.0122	0.0022	0.001801	6.8e-05	-0.0025455	0.0497	0.0088	4.556	0.057	9.27	12.3	2.2	11.6	0.44	10	310	1.11	153000	320.2	<53	12.09	0.573	<3.5	1083	474800	1.521	<0.045	0.0053	29.7	0.137	2.5	4.61	0.9
SLLBMI08	21LB	LB21	Rio Blanco-Los Bronces	Los Bronces Mine	Porphyry (deposit)	La Copa Diatreme	Post-ore	Rhyolite	190509	3	190509_512_SL_21LB_05	r	70.92	0.29	96.9	antecryst	0.0133	0.0037	0.001929	9.8e-05	0.070441	0.051	0.015	4.556	0.057	9.27	13.4	3.7	12.42	0.63	-230	450	1.45	153000	193.9	<60	8.53	0.289	<3.6	486.6	461100	0.668	<0.049	<0.0019	14.11	0.0342	0.66	1.76	0.34
SLLBMI08	21LB	LB21	Rio Blanco-Los Bronces	Los Bronces Mine	Porphyry (deposit)	La Copa Diatreme	Post-ore	Rhyolite	190509	5	190509_517_SL_21LB_09	c	70.92	0.29	96.9	antecryst	0.009	0.0035	0.00107	0.00011	0.15238	0.062	0.024	4.556	0.057	9.27	9.1	3.5	6.91	0.73	90	720	0.7	153000	141.7	<57	3.66	0.157	5.7	675	498500	0.769	<0.04	0.0163	23.34	0.096	1.99	3.61	1.28
SLLBMI08	21LB	LB21	Rio Blanco-Los Bronces	Los Bronces Mine	Porphyry (deposit)	La Copa Diatreme	Post-ore	Rhyolite	190509	6	190509_518_SL_21LB_10	r	70.92	0.29	96.9		0.0064	0.0027	0.000825	7.7e-05	0.2022	0.063	0.026	4.556	0.057	9.27	6.5	2.7	5.32	0.49	-120	710	15	153000	60.2	<51	2.39	0.069	6.9	291	485000	0.638	<0.034	0.024	19.6	0.0306	0.41	1.21	0.517
SLLBMI08	21LB	LB21	Rio Blanco-Los Bronces	Los Bronces Mine	Porphyry (deposit)	La Copa Diatreme	Post-ore	Rhyolite	190509	7	190509_519_SL_21LB_11	c	70.92	0.29	96.9		0.0074	0.0035	0.000764	9.4e-05	0.33309	0.072	0.03	4.556	0.057	9.27	7.4	3.6	4.92	0.61	570	750	21	153000	658	<100	5	0.163	47	1630	415000	2.16	0.21	0.03	36.3	0.04	1.07	4.12	0.94
SLLBMI08	21LB	LB21	Rio Blanco-Los Bronces	Los Bronces Mine	Porphyry (deposit)	La Copa Diatreme	Post-ore	Rhyolite	190509	7	190509_521_SL_21LB_12	r	70.92	0.29	96.9		0.004	0.0012	0.000657	5.5e-05	0.056968	0.046	0.013	4.556	0.057	9.27	4.1	1.2	4.23	0.36	-140	510	7.59	153000	553	<94	3.87	0.26	36.9	2730	446800	6.89	<0.085	<0.0051	83.5	0.052	2.03	6.51	1.46
SLLBMI08	21LB	LB21	Rio Blanco-Los Bronces	Los Bronces Mine	Porphyry (deposit)	La Copa Diatreme	Post-ore	Rhyolite	190509	8	190509_522_SL_21LB_13	c	70.92	0.29	96.9	inherited	0.211	0.015	0.0299	0.0017	0.77364	0.0512	0.0023	4.556	0.057	9.27	193	13	190	11	225	99	0.88	153000	256.3	<53	4.74	<0.052	<3.9	1263	464500	7.13	<0.0099	0.004	16.44	0.0801	1.97	4.74	0.154
SLLBMI08	21LB	LB21	Rio Blanco-Los Bronces	Los Bronces Mine	Porphyry (deposit)	La Copa Diatreme	Post-ore	Rhyolite	190509	8	190509_523_SL_21LB_14	r	70.92	0.29	96.9		0.0048	0.00075	0.000671	2.9e-05	-0.034139	0.0536	0.0087	4.556	0.057	9.27	4.86	0.76	4.33	0.19	120	310	25.6	153000	244	<63	1.94	0.165	14.6	1216	456000	5.37	0.191	0.0065	55	0.0268	0.97	3.39	0.833
SLLBMI08	21LB	LB21	Rio Blanco-Los Bronces	Los Bronces Mine	Porphyry (deposit)	La Copa Diatreme	Post-ore	Rhyolite	190509	9	190509_524_SL_21LB_15	c	70.92	0.29	96.9		0.00494	0.00097	0.000827	4.6e-05	0.0025113	0.0441	0.0087	4.556	0.057	9.27	5	0.98	5.33	0.3	-80	360	8.71	153000	134	<79	2.78	0.497	<5.3	974	445400	2.97	<0.066	0.0237	48	0.067	1.09	2.21	0.72
SLLBMI08	21LB	LB21	Rio Blanco-Los Bronces	Los Bronces Mine	Porphyry (deposit)	La Copa Diatreme	Post-ore	Rhyolite	190509	9	190509_531_SL_21LB_16	r	70.92	0.29	96.9		0.00492	0.00078	0.000702	2.5e-05	-0.16722	0.0519	0.0085	4.556	0.057	9.27	4.98	0.79	4.52	0.16	120	310	15.2	153000	156.5	<54	3.13	0.456	41.5	852	466000	2.9	0.11	0.074	42.95	0.0709	1.15	2.7	1.065
SLLBMI08	21LB	LB21	Rio Blanco-Los Bronces	Los Bronces Mine	Porphyry (deposit)	La Copa Diatreme	Post-ore	Rhyolite	190509	10	190509_532_SL_21LB_17	c	70.92	0.29	96.9		0.0078	0.0026	0.000813	7.4e-05	-0.06438	0.073	0.026	4.556	0.057	9.27	7.8	2.6	5.24	0.48	240	650	23.1	153000	65	<60	2.04	0.138	30.1	382	468700	0.764	0.184	0.0408	18.9	0.0427	0.51	0.81	0.44
SLLBMI08	21LB	LB21	Rio Blanco-Los Bronces	Los Bronces Mine	Porphyry (deposit)	La Copa Diatreme	Post-ore	Rhyolite	190509	10	190509_533_SL_21LB_18	r	70.92	0.29	96.9		0.0068	0.0054	0.00092	0.0002	0.50463	0.087	0.047	4.556	0.057	9.27	6.8	5.4	5.9	1.3	300	1200	5.8	153000	69.6	<100	1.74	0.3	31.8	349	439700	0.481	0.23	0.013	17.89	0.066	0.67	0.87	0.5
SLLBMI08	21LB	LB21	Rio Blanco-Los Bronces	Los Bronces Mine	Porphyry (deposit)	La Copa Diatreme	Post-ore	Rhyolite	190509	11	190509_534_SL_21LB_19	c	70.92	0.29	96.9		0.0062	0.0021	0.000785	5.4e-05	0.063374	0.065	0.023	4.556	0.057	9.27	6.3	2.1	5.06	0.35	-130	640	<0.38	153000	157	<59	1.91	0.112	8.5	590	462100	0.735	<0.012	<0.0021	23.1	0.0315	0.49	1.76	0.682
SLLBMI08	21LB	LB21	Rio Blanco-Los Bronces	Los Bronces Mine	Porphyry (deposit)	La Copa Diatreme	Post-ore	Rhyolite	190509	11	190509_536_SL_21LB_20	r	70.92	0.29	96.9		0.0053	0.0013	0.000583	4.1e-05	-0.18757	0.069	0.02	4.556	0.057	9.27	5.4	1.3	3.75	0.27	520	560	14.6	153000	318	<71	2.59	0.391	19.5	1665	500000	5.5	<0.068	0.0119	59.4	0.0502	1.09	4.87	0.954
SLLBMI08	21LB	LB21	Rio Blanco-Los Bronces	Los Bronces Mine	Porphyry (deposit)	La Copa Diatreme	Post-ore	Rhyolite	190509	12	190509_537_SL_21LB_21	c	70.92	0.29	96.9	inherited	0.248	0.011	0.03424	0.001	0.6427	0.0524	0.0017	4.556	0.057	9.27	224.5	8.7	217	6.3	288	72	169	153000	382	<54	6.41	0.48	200	1560	466500	9.3	0.52	0.534	53	0.187	1.74	3.21	0.392
SLLBMI08	21LB	LB21	Rio Blanco-Los Bronces	Los Bronces Mine	Porphyry (deposit)	La Copa Diatreme	Post-ore	Rhyolite	190509	12	190509_538_SL_21LB_22	r	70.92	0.29	96.9	antecryst	0.0146	0.0065	0.00134	0.00017	0.4556	0.074	0.023	4.556	0.057	9.27	14.6	6.4	8.7	1.1	670	750	10.2	153000	185	<110	2.54	0.36	22.5	1059	421800	3.46	0.35	0.0188	33.9	0.0347	0.83	2.23	0.67
SLLBMI08	21LB	LB21	Rio Blanco-Los Bronces	Los Bronces Mine	Porphyry (deposit)	La Copa Diatreme	Post-ore	Rhyolite	190509	14	190509_542_SL_21LB_25	c	70.92	0.29	96.9	antecryst	0.014	0.0051	0.0017	0.00012	-0.034573	0.061	0.023	4.556	0.057	9.27	13.9	5.1	10.93	0.79	-230	640	8.05	153000	245	<57	16.93	0.521	<3.7	523	481100	0.487	<0.0091	0.0059	10.55	0.0737	1.21	2.84	0.51
SLLBMI08	21LB	LB21	Rio Blanco-Los Bronces	Los Bronces Mine	Porphyry (deposit)	La Copa Diatreme	Post-ore	Rhyolite	190509	14	190509_543_SL_21LB_26	r	70.92	0.29	96.9	antecryst	0.0138	0.0058	0.00168	0.00012	-0.039638	0.059	0.028	4.556	0.057	9.27	13.7	5.7	10.83	0.77	-480	690	13.3	153000	251	58	15.47	0.461	<3.9	429	459100	0.48	0.093	0.303	11.78	0.148	1.51	2.23	0.474
SLLBMI08	21LB	LB21	Rio Blanco-Los Bronces	Los Bronces Mine	Porphyry (deposit)	La Copa Diatreme	Post-ore	Rhyolite	190509	15	190509_544_SL_21LB_27	c	70.92	0.29	96.9	antecryst	0.0157	0.0063	0.00173	0.00017	-0.018313	0.089	0.036	4.556	0.057	9.27	15.6	6.2	11.1	1.1	-50	800	15.5	153000	145.7	<82	11.59	0.507	12.3	603	449100	0.423	0.202	0.034	9.79	0.118	2.13	3.7	0.654
SLLBMI08	21LB	LB21	Rio Blanco-Los Bronces	Los Bronces Mine	Porphyry (deposit)	La Copa Diatreme	Post-ore	Rhyolite	190509	15	190509_546_SL_21LB_28	r	70.92	0.29	96.9	antecryst	0.0138	0.0054	0.00168	0.00017	-0.15724	0.064	0.028	4.556	0.057	9.27	13.8	5.4	10.8	1.1	100	780	<0.53	153000	228	<86	14.4	0.79	5.5	1144	444700	0.596	<0.057	0.0208	13.15	0.287	4.85	8.3	1.54
SLLBMI08	21LB	LB21	Rio Blanco-Los Bronces	Los Bronces Mine	Porphyry (deposit)	La Copa Diatreme	Post-ore	Rhyolite	190509	16	190509_547_SL_21LB_29	c	70.92	0.29	96.9		0.0053	0.0024	0.000868	6.8e-05	-0.02158	0.045	0.018	4.556	0.057	9.27	5.4	2.4	5.6	0.44	-530	600	<0.38	153000	103.5	<63	1.73	0.078	<3.9	472	466400	0.519	<0.033	0.0039	17.47	0.047	1.02	2.07	0.786
SLLBMI08	21LB	LB21	Rio Blanco-Los Bronces	Los Bronces Mine	Porphyry (deposit)	La Copa Diatreme	Post-ore	Rhyolite	190509	16	190509_548_SL_21LB_30	r	70.92	0.29	96.9		0.00483	0.0009	0.000658	4.3e-05	-0.048908	0.054	0.011	4.556	0.057	9.27	4.89	0.91	4.24	0.27	190	400	2.51	153000	215	<65	1.99	0.215	8.9	1216	479400	5.09	<0.062	<0.0028	65	0.036	1.04	4.19	0.972
SLLBMI08	21LB	LB21	Rio Blanco-Los Bronces	Los Bronces Mine	Porphyry (deposit)	La Copa Diatreme	Post-ore	Rhyolite	190509	17	190509_549_SL_21LB_31	c	70.92	0.29	96.9		0.0048	0.0016	0.000805	6.5e-05	0.067851	0.044	0.016	4.556	0.057	9.27	4.8	1.6	5.19	0.42	-310	580	17.5	153000	103.6	<68	2.43	0.358	74.3	700	443700	1.69	0.08	0.055	36.7	0.056	0.73	1.38	0.711
SLLBMI08	21LB	LB21	Rio Blanco-Los Bronces	Los Bronces Mine	Porphyry (deposit)	La Copa Diatreme	Post-ore	Rhyolite	190509	17	190509_551_SL_21LB_32	r	70.92	0.29	96.9		0.00448	0.00096	0.000683	3.8e-05	0.035293	0.052	0.012	4.556	0.057	9.27	4.53	0.97	4.4	0.25	0	410	4.29	153000	156.2	<67	2.13	0.219	18.4	974	461400	3.55	<0.041	0.0074	53	0.0313	0.89	2.88	0.838
SLLBMI08	21LB	LB21	Rio Blanco-Los Bronces	Los Bronces Mine	Porphyry (deposit)	La Copa Diatreme	Post-ore	Rhyolite	190509	18	190509_553_SL_21LB_34	r	70.92	0.29	96.9	antecryst	0.0118	0.0055	0.00176	0.00019	-0.14634	0.057	0.026	4.556	0.057	9.27	11.8	5.5	11.3	1.2	-310	740	<0.45	153000	168.3	<68	9.91	0.4	<5.9	482	446600	0.437	<0.056	0.0044	10.52	0.057	1.11	2.39	0.493
SLLBMI08	21LB	LB21	Rio Blanco-Los Bronces	Los Bronces Mine	Porphyry (deposit)	La Copa Diatreme	Post-ore	Rhyolite	190509	19	190509_554_SL_21LB_35	c	70.92	0.29	96.9		0.0064	0.0028	0.000782	6.3e-05	0.079045	0.062	0.027	4.556	0.057	9.27	6.5	2.8	5.04	0.4	-110	740	10.3	153000	78.4	<61	1.85	0.198	13.8	454	483000	1.09	0.085	0.0114	19.9	0.0204	0.38	0.82	0.431
SLLBMI08	21LB	LB21	Rio Blanco-Los Bronces	Los Bronces Mine	Porphyry (deposit)	La Copa Diatreme	Post-ore	Rhyolite	190509	19	190509_561_SL_21LB_36	r	70.92	0.29	96.9		0.0062	0.0018	0.000606	4.3e-05	-0.041069	0.076	0.024	4.556	0.057	9.27	6.3	1.8	3.91	0.28	580	600	11.9	153000	316	<60	3.62	0.296	9.2	1383	497000	4.38	0.068	0.0156	57.2	0.056	1.62	4.88	1.15
SLLBMI08	21LB	LB21	Rio Blanco-Los Bronces	Los Bronces Mine	Porphyry (deposit)	La Copa Diatreme	Post-ore	Rhyolite	190509	20	190509_562_SL_21LB_37	c	70.92	0.29	96.9	antecryst	0.013	0.003	0.00187	8.9e-05	0.095131	0.054	0.013	4.556	0.057	9.27	13	3	12.04	0.57	10	440	3.13	153000	303	<63	11.94	1.151	9.8	2190	460500	1.19	0.06	0.345	28.4	0.516	7.63	13.2	2.32
SLLBMI08	21LB	LB21	Rio Blanco-Los Bronces	Los Bronces Mine	Porphyry (deposit)	La Copa Diatreme	Post-ore	Rhyolite	190509	21	190509_564_SL_21LB_39	c	70.92	0.29	96.9	inherited	0.211	0.027	0.02938	0.001	-0.0015077	0.0522	0.0068	4.556	0.057	9.27	193	23	186.6	6.4	250	290	11.9	153000	307	<110	3.51	0.086	<7.2	898	471800	1.64	<0.074	0.073	18.07	0.059	0.78	1.82	0.538
SLLBMI08	21LB	LB21	Rio Blanco-Los Bronces	Los Bronces Mine	Porphyry (deposit)	La Copa Diatreme	Post-ore	Rhyolite	190509	21	190509_566_SL_21LB_40	m	70.92	0.29	96.9	inherited	0.1019	0.0092	0.01468	0.00046	0.16215	0.0505	0.0046	4.556	0.057	9.27	98.2	8.4	93.9	2.9	160	180	10.8	153000	297	<64	3.43	0.117	<4.9	945	470900	2.55	0.066	0.127	20.53	0.082	0.7	1.44	0.364
SLLBMI08	21LB	LB21	Rio Blanco-Los Bronces	Los Bronces Mine	Porphyry (deposit)	La Copa Diatreme	Post-ore	Rhyolite	190509	21	190509_567_SL_21LB_41	m2	70.92	0.29	96.9	inherited	0.248	0.027	0.0356	0.0012	0.32636	0.0529	0.0057	4.556	0.057	9.27	223	22	225.7	7.6	260	220	4.6	153000	404	<89	3.67	0.103	<6.1	1099	447800	2.21	<0.026	0.0048	21.4	0.0319	0.59	2.02	0.474
SLLBMI08	21LB	LB21	Rio Blanco-Los Bronces	Los Bronces Mine	Porphyry (deposit)	La Copa Diatreme	Post-ore	Rhyolite	190509	21	190509_568_SL_21LB_42	r	70.92	0.29	96.9	inherited	0.224	0.031	0.0336	0.0012	0.74928	0.0484	0.0054	4.556	0.057	9.27	204	26	213.1	7.8	100	240	0.96	153000	996	<150	3.7	0.202	<10	2990	449400	11.15	<0.075	0.09	42.8	0.085	1.11	4.04	0.62
SLLBMI08	21LB	LB21	Rio Blanco-Los Bronces	Los Bronces Mine	Porphyry (deposit)	La Copa Diatreme	Post-ore	Rhyolite	190509	22	190509_569_SL_21LB_43	c	70.92	0.29	96.9		0.0076	0.0029	0.000917	7.5e-05	-0.015035	0.054	0.023	4.556	0.057	9.27	7.6	2.9	5.91	0.48	-340	650	<0.39	153000	105	<69	1.74	0.062	<4.4	409	462100	0.431	<0.057	<0.0022	16.6	0.0246	0.49	1.25	0.537
SLLBMI08	21LB	LB21	Rio Blanco-Los Bronces	Los Bronces Mine	Porphyry (deposit)	La Copa Diatreme	Post-ore	Rhyolite	190509	22	190509_571_SL_21LB_44	mr	70.92	0.29	96.9		0.0045	0.0021	0.0009	7.8e-05	0.18601	0.037	0.018	4.556	0.057	9.27	4.5	2.1	5.8	0.5	-640	640	<0.55	153000	86	<83	2.62	0.148	<6.4	494	443500	0.96	<0.068	<0.0012	35.72	0.044	0.84	2.29	0.898
SLLBMI08	21LB	LB21	Rio Blanco-Los Bronces	Los Bronces Mine	Porphyry (deposit)	La Copa Diatreme	Post-ore	Rhyolite	190509	22	190509_572_SL_21LB_45	r	70.92	0.29	96.9		0.0037	0.0012	0.000748	4.2e-05	-0.10499	0.039	0.013	4.556	0.057	9.27	3.8	1.3	4.82	0.27	-540	450	1.63	153000	132.7	<58	2.7	0.163	6.8	715	462100	2.69	<0.058	0.0055	41.3	0.0333	0.86	2.52	0.76
SLLBMI08	21LB	LB21	Rio Blanco-Los Bronces	Los Bronces Mine	Porphyry (deposit)	La Copa Diatreme	Post-ore	Rhyolite	190509	23	190509_573_SL_21LB_46	c	70.92	0.29	96.9	antecryst	0.0102	0.0025	0.001687	8e-05	0.01784	0.045	0.011	4.556	0.057	9.27	10.3	2.5	10.87	0.51	-280	400	1.36	153000	260	<57	16.39	0.876	<4	1688	459700	0.767	<0.048	0.0403	13.95	0.352	5.4	8.74	1.67
SLLBMI08	21LB	LB21	Rio Blanco-Los Bronces	Los Bronces Mine	Porphyry (deposit)	La Copa Diatreme	Post-ore	Rhyolite	190509	25	190509_578_SL_21LB_50	c	70.92	0.29	96.9		0.00451	0.00084	0.00068	3.5e-05	-0.05892	0.05	0.01	4.556	0.057	9.27	4.56	0.85	4.38	0.23	-20	350	0.8	153000	231	<50	1.98	0.153	<4	1431	460000	5.88	<0.039	0.0061	43.7	0.0216	0.7	3.07	0.812
SLLBMI08	21LB	LB21	Rio Blanco-Los Bronces	Los Bronces Mine	Porphyry (deposit)	La Copa Diatreme	Post-ore	Rhyolite	190509	25	190509_579_SL_21LB_51	r	70.92	0.29	96.9		0.0047	0.0034	0.00088	0.00012	-0.049997	0.059	0.034	4.556	0.057	9.27	4.7	3.4	5.64	0.79	-580	860	2.44	153000	150.8	<83	6.5	0.256	<4.9	804	450700	1.26	<0.016	0.0106	21.8	0.062	1.19	3.86	1.11
SLLBMI08	21LB	LB21	Rio Blanco-Los Bronces	Los Bronces Mine	Porphyry (deposit)	La Copa Diatreme	Post-ore	Rhyolite	190509	26	190509_582_SL_21LB_53	r	70.92	0.29	96.9		0.0045	0.0011	0.000742	3.6e-05	0.021531	0.041	0.011	4.556	0.057	9.27	4.5	1.2	4.78	0.23	-290	450	1.17	153000	109.7	<66	2.2	0.142	6.7	830	468500	2.58	<0.037	<0.003	44.8	0.0312	0.7	2.42	0.878
SLLBMI08	21LB	LB21	Rio Blanco-Los Bronces	Los Bronces Mine	Porphyry (deposit)	La Copa Diatreme	Post-ore	Rhyolite	190509	27	190509_584_SL_21LB_55	r	70.92	0.29	96.9		0.0069	0.0013	0.000749	4.6e-05	-0.12862	0.069	0.014	4.556	0.057	9.27	6.9	1.3	4.83	0.29	630	420	114	153000	395	<96	4	0.252	48.9	1483	441200	5.95	1.25	0.0091	50.22	0.057	1.18	4.73	1.109
SLLBMI08	21LB	LB21	Rio Blanco-Los Bronces	Los Bronces Mine	Porphyry (deposit)	La Copa Diatreme	Post-ore	Rhyolite	190918	28	190918_203_21_XT01	r	70.92	0.29	96.9	antecryst	0.0248	0.0045	0.00185	0.0001	0.089857	0.104	0.02	4.556	0.057	9.27	24.7	4.5	11.93	0.66	1120	410	367	153000	369	<730	14.7	0.68	47	1392	460200	2.41	1.09	0.518	45.4	0.265	2.93	6.33	0.86
SLLBMI08	21LB	LB21	Rio Blanco-Los Bronces	Los Bronces Mine	Porphyry (deposit)	La Copa Diatreme	Post-ore	Rhyolite	190918	29	190918_206_21_XT03	r	70.92	0.29	96.9		0.0049	0.0011	0.000628	3.1e-05	0.14274	0.056	0.013	4.556	0.057	9.27	4.9	1.1	4.05	0.2	20	420	35.6	153000	870	<690	3.68	0.598	113	3934	464900	18.35	0.45	0.258	92.1	0.132	1.89	8.26	1.05
SLLBMI08	21LB	LB21	Rio Blanco-Los Bronces	Los Bronces Mine	Porphyry (deposit)	La Copa Diatreme	Post-ore	Rhyolite	190918	30	190918_207_21_XT04	c	70.92	0.29	96.9	antecryst	0.017	0.012	0.0017	0.00022	-0.031362	0.113	0.081	4.556	0.057	9.27	16	11	11	1.4	-1600	1300	<0.93	153000	171	<540	11.74	0.373	<6.6	458	478100	0.488	<0.076	<0.0072	11.72	0.057	0.98	2.31	0.444
SLLBMI08	21LB	LB21	Rio Blanco-Los Bronces	Los Bronces Mine	Porphyry (deposit)	La Copa Diatreme	Post-ore	Rhyolite	190918	30	190918_208_21_XT05	r	70.92	0.29	96.9	antecryst	0.0072	0.0093	0.00184	0.00021	0.12274	0.013	0.043	4.556	0.057	9.27	6.6	9.2	11.9	1.4	-2600	1200	2.76	153000	211	<510	9.22	0.399	<6.5	490	475300	0.557	<0.018	<0.0053	10.54	0.0326	0.69	1.8	0.358
SLLBMI08	21LB	LB21	Rio Blanco-Los Bronces	Los Bronces Mine	Porphyry (deposit)	La Copa Diatreme	Post-ore	Rhyolite	190918	31	190918_216_21_XT07	r	70.92	0.29	96.9		0.0055	0.0027	0.000617	7.4e-05	-0.024766	0.068	0.035	4.556	0.057	9.27	5.5	2.7	3.98	0.47	160	970	21.2	153000	509	<1000	3.2	0.53	59	2298	440800	7.68	<0.21	0.048	68.9	0.068	1.93	5.43	1.34
SLLBMI08	21LB	LB21	Rio Blanco-Los Bronces	Los Bronces Mine	Porphyry (deposit)	La Copa Diatreme	Post-ore	Rhyolite	190918	32	190918_217_21_XT08	r	70.92	0.29	96.9		0.0108	0.0037	0.0007	7.6e-05	0.32272	0.098	0.034	4.556	0.057	9.27	10.9	3.7	4.51	0.49	860	900	13.5	153000	157	<820	2.12	0.38	64	1155	484000	3.81	<0.11	0.028	62.8	0.056	1.65	3.49	1.24
SLLBMI08	21LB	LB21	Rio Blanco-Los Bronces	Los Bronces Mine	Porphyry (deposit)	La Copa Diatreme	Post-ore	Rhyolite	190918	33	190918_218_21_XT09	c	70.92	0.29	96.9	antecryst	0.0163	0.0022	0.002363	8.7e-05	-0.20459	0.0506	0.0075	4.556	0.057	9.27	16.4	2.2	15.21	0.56	140	280	10.4	153000	608	<830	5.5	0.35	<10	1998	464900	23.88	0.23	0.024	23.33	0.094	1.12	2.96	1.12
SLLBMI08	21LB	LB21	Rio Blanco-Los Bronces	Los Bronces Mine	Porphyry (deposit)	La Copa Diatreme	Post-ore	Rhyolite	190918	33	190918_219_21_XT10	r	70.92	0.29	96.9	antecryst	0.0108	0.0027	0.001498	7.8e-05	-0.26765	0.054	0.014	4.556	0.057	9.27	10.9	2.7	9.65	0.5	140	490	10.6	153000	576	<800	3.8	0.142	20.2	2601	452000	17.05	0.14	0.022	22.6	0.075	1.33	5.48	1.53
SLLBMI08	21LB	LB21	Rio Blanco-Los Bronces	Los Bronces Mine	Porphyry (deposit)	La Copa Diatreme	Post-ore	Rhyolite	190918	34	190918_221_21_XT11	c	70.92	0.29	96.9		0.0066	0.0031	0.000684	5.9e-05	0.13135	0.07	0.036	4.556	0.057	9.27	6.6	3.1	4.41	0.38	-820	900	52	153000	219	<510	2.35	0.333	129	827	471400	1.89	0.34	0.134	29.79	0.083	1.01	2.43	0.823
SLLBMI08	21LB	LB21	Rio Blanco-Los Bronces	Los Bronces Mine	Porphyry (deposit)	La Copa Diatreme	Post-ore	Rhyolite	190918	34	190918_222_21_XT12	r	70.92	0.29	96.9		0.0074	0.0053	0.000705	9e-05	0.022761	0.102	0.081	4.556	0.057	9.27	7.4	5.3	4.55	0.58	-900	1500	51.3	153000	216	<1300	2.3	0.57	30	1149	433900	4.11	1.05	0.099	49.1	0.168	1.61	4.56	1.42
SLLBMI08	21LB	LB21	Rio Blanco-Los Bronces	Los Bronces Mine	Porphyry (deposit)	La Copa Diatreme	Post-ore	Rhyolite	190918	35	190918_223_21_XT13	c	70.92	0.29	96.9		0.0044	0.0025	0.000748	6.4e-05	0.020186	0.053	0.031	4.556	0.057	9.27	4.4	2.5	4.82	0.41	-970	800	<0.94	153000	83.5	<520	1.47	0.19	<7.1	490.5	477400	0.889	<0.076	0.0067	30.49	0.0334	0.53	1.55	0.625
SLLBMI08	21LB	LB21	Rio Blanco-Los Bronces	Los Bronces Mine	Porphyry (deposit)	La Copa Diatreme	Post-ore	Rhyolite	190918	35	190918_224_21_XT14	r	70.92	0.29	96.9		0.004	0.0024	0.000744	5.8e-05	0.13765	0.029	0.022	4.556	0.057	9.27	4	2.4	4.8	0.37	-1130	740	4.52	153000	100.2	<520	1.94	0.148	7.2	612.3	473700	1.66	<0.058	0.0152	35.49	0.0346	0.58	2.02	0.576
SLLBMI08	21LB	LB21	Rio Blanco-Los Bronces	Los Bronces Mine	Porphyry (deposit)	La Copa Diatreme	Post-ore	Rhyolite	190918	36	190918_226_21_XT15	c	70.92	0.29	96.9	antecryst	0.0141	0.006	0.00208	0.00015	0.0069597	0.05	0.023	4.556	0.057	9.27	13.9	6	13.37	0.99	-460	640	<0.89	153000	202.6	<490	13.3	0.56	<6.5	1331	471900	0.612	<0.1	0.0166	14.92	0.318	5.5	8.92	1.314
SLLBMI08	21LB	LB21	Rio Blanco-Los Bronces	Los Bronces Mine	Porphyry (deposit)	La Copa Diatreme	Post-ore	Rhyolite	190918	36	190918_227_21_XT16	r	70.92	0.29	96.9	antecryst	0.0161	0.0064	0.00218	0.00017	-0.23508	0.06	0.025	4.556	0.057	9.27	16	6.3	14.1	1.1	-340	620	<0.93	153000	316	<530	15.46	0.354	<6.9	749	475600	0.721	<0.019	0.011	14.89	0.106	1.81	3.93	0.55
SLLBMI08	21LB	LB21	Rio Blanco-Los Bronces	Los Bronces Mine	Porphyry (deposit)	La Copa Diatreme	Post-ore	Rhyolite	190918	37	190918_229_21_XT18	r	70.92	0.29	96.9	antecryst	0.0186	0.0055	0.00255	0.00025	-0.048901	0.059	0.021	4.556	0.057	9.27	18.7	5.5	16.4	1.6	240	570	<1.4	153000	303	<730	4.1	0.22	31	1560	510000	6.52	<0.17	0.016	77.6	0.093	2.44	8.13	1.64
SLLLBPS01	17LB	LB17	Rio Blanco-Los Bronces	LaPaloma-Los Sulfatos	Porphyry (deposit)	Main Intermineral Porphyry	Porphyry (economic)	Dacite	190509	1	190509_168_SL_17LB_01	c	60.58	0.97	92.3		0.0098	0.008	0.00138	0.00017	0.17319	0.019	0.049	7.765	0.113	1.33	9.4	8	8.9	1.1	-2300	1500	3.19	153000	93.5	<55	7.68	0.242	<4.1	303	460200	0.274	<0.0097	<0.0026	8.31	0.036	0.63	1.63	0.599
SLLLBPS01	17LB	LB17	Rio Blanco-Los Bronces	LaPaloma-Los Sulfatos	Porphyry (deposit)	Main Intermineral Porphyry	Porphyry (economic)	Dacite	190509	1	190509_169_SL_17LB_02	r	60.58	0.97	92.3		0.0174	0.0066	0.0012	0.00011	0.087757	0.109	0.044	7.765	0.113	1.33	17.3	6.6	7.76	0.73	100	1000	6.85	153000	110.7	<67	6.68	0.264	<5	234	458000	0.437	<0.035	0.0131	10.02	0.0263	0.37	1.03	0.386
SLLLBPS01	17LB	LB17	Rio Blanco-Los Bronces	LaPaloma-Los Sulfatos	Porphyry (deposit)	Main Intermineral Porphyry	Porphyry (economic)	Dacite	190509	2	190509_171_SL_17LB_03	c	60.58	0.97	92.3	antecryst	0.0121	0.0015	0.00181	0.0001	0.31606	0.0497	0.0059	7.765	0.113	1.33	12.2	1.5	11.66	0.67	70	230	7	153000	266.9	<55	5.34	0.516	<4.2	1031	471400	3.69	0.075	0.0072	19.8	0.0456	0.86	2.61	0.34
SLLLBPS01	17LB	LB17	Rio Blanco-Los Bronces	LaPaloma-Los Sulfatos	Porphyry (deposit)	Main Intermineral Porphyry	Porphyry (economic)	Dacite	190509	2	190509_172_SL_17LB_04	r	60.58	0.97	92.3		0.0134	0.0098	0.00122	0.00019	-0.043027	0.13	0.1	7.765	0.113	1.33	13	9.7	7.9	1.2	-800	1600	6.36	153000	112.2	<60	7.98	0.247	<4.2	179.9	470000	0.362	<0.012	<0.0021	8.6	0.0145	0.275	0.78	0.312
SLLLBPS01	17LB	LB17	Rio Blanco-Los Bronces	LaPaloma-Los Sulfatos	Porphyry (deposit)	Main Intermineral Porphyry	Porphyry (economic)	Dacite	190509	3	190509_173_SL_17LB_05	c	60.58	0.97	92.3		0.0088	0.0052	0.0012	0.00015	-0.11992	0.075	0.039	7.765	0.113	1.33	8.7	5.2	7.71	0.97	-760	950	3.04	153000	171.8	<64	10.82	0.384	<4.3	464.6	466900	0.493	<0.01	0.0056	12.03	0.101	1.89	3.42	0.831
SLLLBPS01	17LB	LB17	Rio Blanco-Los Bronces	LaPaloma-Los Sulfatos	Porphyry (deposit)	Main Intermineral Porphyry	Porphyry (economic)	Dacite	190509	3	190509_174_SL_17LB_06	r	60.58	0.97	92.3		0.0094	0.0024	0.001185	6.5e-05	0.1383	0.058	0.015	7.765	0.113	1.33	9.4	2.4	7.64	0.42	10	450	2.37	153000	88.9	<54	3.97	0.186	5.7	294.9	464400	0.73	<0.048	0.0064	12.71	0.0236	0.426	1.04	0.384
SLLLBPS01	17LB	LB17	Rio Blanco-Los Bronces	LaPaloma-Los Sulfatos	Porphyry (deposit)	Main Intermineral Porphyry	Porphyry (economic)	Dacite	190509	4	190509_177_SL_17LB_08	r	60.58	0.97	92.3		0.0109	0.0072	0.00115	0.00012	-0.045655	0.061	0.044	7.765	0.113	1.33	10.8	7.2	7.43	0.76	-900	1200	25	153000	190	170	6.6	0.8	25.1	214.3	421000	0.474	<0.089	0.092	10.34	0.071	0.52	1	0.345
SLLLBPS01	17LB	LB17	Rio Blanco-Los Bronces	LaPaloma-Los Sulfatos	Porphyry (deposit)	Main Intermineral Porphyry	Porphyry (economic)	Dacite	190509	5	190509_179_SL_17LB_10	r	60.58	0.97	92.3		0.0142	0.0063	0.00112	0.00012	-0.32217	0.11	0.059	7.765	0.113	1.33	14	6.3	7.2	0.8	200	1100	15	153000	123.4	<87	7.11	0.3	<5.9	197.4	446000	0.365	0.117	0.047	9.97	0.0388	0.41	0.98	0.334
SLLLBPS01	17LB	LB17	Rio Blanco-Los Bronces	LaPaloma-Los Sulfatos	Porphyry (deposit)	Main Intermineral Porphyry	Porphyry (economic)	Dacite	190509	6	190509_186_SL_17LB_11	c	60.58	0.97	92.3	antecryst	0.0083	0.0076	0.00139	0.00017	-0.031716	0.086	0.072	7.765	0.113	1.33	9.5	8	8.9	1.1	-1700	1400	5.31	153000	122.6	<64	8.52	0.272	<4.2	328	454500	0.31	<0.039	0.0109	8.98	0.067	1.27	2.58	0.79
SLLLBPS01	17LB	LB17	Rio Blanco-Los Bronces	LaPaloma-Los Sulfatos	Porphyry (deposit)	Main Intermineral Porphyry	Porphyry (economic)	Dacite	190509	6	190509_187_SL_17LB_12	r	60.58	0.97	92.3		0.0137	0.0049	0.00113	0.00012	-0.20432	0.113	0.042	7.765	0.113	1.33	13.6	4.8	7.29	0.75	170	790	8.36	153000	104.5	<62	7.55	0.243	<5	196.4	461600	0.4	<0.033	0.015	9.76	0.0242	0.431	0.91	0.298
SLLLBPS01	17LB	LB17	Rio Blanco-Los Bronces	LaPaloma-Los Sulfatos	Porphyry (deposit)	Main Intermineral Porphyry	Porphyry (economic)	Dacite	190509	7	190509_188_SL_17LB_13	c	60.58	0.97	92.3		0.017	0.011	0.00121	0.00016	0.31756	0.087	0.063	7.765	0.113	1.33	16	11	7.8	1.1	-800	1500	2.31	153000	98.6	<72	6.78	0.327	<5.2	278	456700	0.356	<0.053	0.0073	8.39	0.046	0.77	1.6	0.67
SLLLBPS01	17LB	LB17	Rio Blanco-Los Bronces	LaPaloma-Los Sulfatos	Porphyry (deposit)	Main Intermineral Porphyry	Porphyry (economic)	Dacite	190509	7	190509_189_SL_17LB_14	r	60.58	0.97	92.3	antecryst	0.0078	0.0043	0.00138	0.00011	0.027742	0.039	0.022	7.765	0.113	1.33	7.7	4.3	8.9	0.72	-910	700	8	153000	102.3	<59	6.58	0.255	<5.3	188.9	447000	0.373	<0.044	0.029	9.68	0.0212	0.384	0.98	0.29
SLLLBPS01	17LB	LB17	Rio Blanco-Los Bronces	LaPaloma-Los Sulfatos	Porphyry (deposit)	Main Intermineral Porphyry	Porphyry (economic)	Dacite	190509	8	190509_191_SL_17LB_15	c	60.58	0.97	92.3		0.0105	0.0044	0.00121	0.00012	0.090129	0.065	0.028	7.765	0.113	1.33	11.6	4.8	7.8	0.76	-140	780	1.73	153000	168.9	<49	11.41	0.345	<4.9	567	456700	0.524	<0.013	0.0126	12.43	0.154	2.36	3.56	1.26
SLLLBPS01	17LB	LB17	Rio Blanco-Los Bronces	LaPaloma-Los Sulfatos	Porphyry (deposit)	Main Intermineral Porphyry	Porphyry (economic)	Dacite	190509	8	190509_192_SL_17LB_16	r	60.58	0.97	92.3		0.0072	0.0042	0.00115	0.00011	0.064779	0.03	0.026	7.765	0.113	1.33	7.1	4.2	7.39	0.71	-1100	860	10.56	153000	125.3	<80	7.9	0.538	<4.8	202.4	453100	0.396	<0.037	0.0189	9.37	0.034	0.64	1.08	0.43
SLLLBPS01	17LB	LB17	Rio Blanco-Los Bronces	LaPaloma-Los Sulfatos	Porphyry (deposit)	Main Intermineral Porphyry	Porphyry (economic)	Dacite	190509	9	190509_193_SL_17LB_17	c	60.58	0.97	92.3		0.0124	0.0069	0.00127	0.00015	0.042477	0.104	0.069	7.765	0.113	1.33	12.2	6.8	8.19	0.94	-800	1300	3.43	153000	130	<54	9.81	0.508	<4.3	337	452600	0.43	<0.0097	0.0094	9.97	0.0483	0.98	2.16	0.686
SLLLBPS01	17LB	LB17	Rio Blanco-Los Bronces	LaPaloma-Los Sulfatos	Porphyry (deposit)	Main Intermineral Porphyry	Porphyry (economic)	Dacite	190509	9	190509_194_SL_17LB_18	r	60.58	0.97	92.3		0.0044	0.0084	0.00101	0.00016	0.056236	0.006	0.047	7.765	0.113	1.33	4.3	8.3	6.5	1	-2200	1600	4.09	153000	82.1	<63	6.06	0.126	<4.8	129.7	454000	0.4	<0.021	0.0079	8.4	0.017	0.29	0.514	0.24
SLLLBPS01	17LB	LB17	Rio Blanco-Los Bronces	LaPaloma-Los Sulfatos	Porphyry (deposit)	Main Intermineral Porphyry	Porphyry (economic)	Dacite	190509	10	190509_196_SL_17LB_19	c	60.58	0.97	92.3		0.0092	0.0054	0.00124	0.00015	0.16042	0.056	0.047	7.765	0.113	1.33	9.1	5.4	8	0.94	-1200	1300	1.19	153000	105.7	<62	7.69	0.318	<4.5	476	459900	0.314	0.048	0.0042	10.99	0.078	1.8	3.63	1.14
SLLLBPS01	17LB	LB17	Rio Blanco-Los Bronces	LaPaloma-Los Sulfatos	Porphyry (deposit)	Main Intermineral Porphyry	Porphyry (economic)	Dacite	190509	10	190509_197_SL_17LB_20	r	60.58	0.97	92.3		0.0085	0.0024	0.001205	7.2e-05	0.18187	0.055	0.016	7.765	0.113	1.33	8.5	2.4	7.76	0.46	-130	480	65	153000	191	<57	9.08	0.38	<4.5	959	453200	1.47	0.4	0.0087	43.6	0.122	2.26	5.44	1.66
SLLLBPS01	17LB	LB17	Rio Blanco-Los Bronces	LaPaloma-Los Sulfatos	Porphyry (deposit)	Main Intermineral Porphyry	Porphyry (economic)	Dacite	190509	11	190509_198_SL_17LB_21	c	60.58	0.97	92.3		0.0092	0.0049	0.00114	0.00012	-0.12772	0.065	0.037	7.765	0.113	1.33	9.1	4.9	7.33	0.79	-700	1000	4.19	153000	129.5	<58	8.19	0.258	<4.2	451	452800	0.339	<0.039	0.0057	10.3	0.129	2.58	4.4	1.327
SLLLBPS01	17LB	LB17	Rio Blanco-Los Bronces	LaPaloma-Los Sulfatos	Porphyry (deposit)	Main Intermineral Porphyry	Porphyry (economic)	Dacite	190509	11	190509_199_SL_17LB_22	r	60.58	0.97	92.3		0.009	0.0063	0.00132	0.00014	0.013359	0.053	0.043	7.765	0.113	1.33	8.8	6.3	8.47	0.9	-1460	990	6.02	153000	127	<57	7.28	0.192	<4.7	284	457800	0.341	<0.0098	<0.002	8.39	0.0533	0.94	1.71	0.558
SLLLBPS01	17LB	LB17	Rio Blanco-Los Bronces	LaPaloma-Los Sulfatos	Porphyry (deposit)	Main Intermineral Porphyry	Porphyry (economic)	Dacite	190509	12	190509_201_SL_17LB_23	c	60.58	0.97	92.3		0.0072	0.003	0.0012	7.9e-05	-0.17775	0.044	0.02	7.765	0.113	1.33	7.2	3	7.73	0.51	-650	600	<0.36	153000	270	<56	11.9	0.534	<4.5	910	453200	1.52	<0.03	0.0051	19.7	0.085	1.41	3.23	1.109
SLLLBPS01	17LB	LB17	Rio Blanco-Los Bronces	LaPaloma-Los Sulfatos	Porphyry (deposit)	Main Intermineral Porphyry	Porphyry (economic)	Dacite	190509	12	190509_202_SL_17LB_24	r	60.58	0.97	92.3		0.0067	0.0067	0.00109	0.00014	0.080587	0.06	0.067	7.765	0.113	1.33	6.5	6.7	7	0.89	-2500	1700	5.62	153000	128	<62	9.15	0.312	<4.5	231	458100	0.355	<0.03	<0.0026	9.73	0.0346	0.59	1.23	0.38
SLLLBPS01	17LB	LB17	Rio Blanco-Los Bronces	LaPaloma-Los Sulfatos	Porphyry (deposit)	Main Intermineral Porphyry	Porphyry (economic)	Dacite	190509	13	190509_203_SL_17LB_25	r	60.58	0.97	92.3		0.0096	0.0065	0.00121	0.00014	0.34887	0.047	0.041	7.765	0.113	1.33	9.5	6.4	7.79	0.89	-1400	1200	6.3	153000	127.5	<55	9.02	0.291	<4.4	247.4	487000	0.396	<0.013	<0.0027	11.12	0.0335	0.62	1.64	0.505
SLLLBPS01	17LB	LB17	Rio Blanco-Los Bronces	LaPaloma-Los Sulfatos	Porphyry (deposit)	Main Intermineral Porphyry	Porphyry (economic)	Dacite	190509	14	190509_204_SL_17LB_26	r	60.58	0.97	92.3		0.0036	0.0067	0.00126	0.00017	0.21834	0.037	0.057	7.765	0.113	1.33	3.3	6.7	8.1	1.1	-2800	1400	6.08	153000	110.3	<58	7.51	0.171	<4	200.8	451000	0.349	<0.045	<0.0015	8.28	0.0236	0.5	1.05	0.392
SLLLBPS01	17LB	LB17	Rio Blanco-Los Bronces	LaPaloma-Los Sulfatos	Porphyry (deposit)	Main Intermineral Porphyry	Porphyry (economic)	Dacite	190509	15	190509_206_SL_17LB_27	c	60.58	0.97	92.3		0.0049	0.0048	0.00128	0.00015	0.067306	0.042	0.035	7.765	0.113	1.33	4.8	4.8	8.22	0.96	-1500	1000	4.81	153000	163.7	61	10.22	0.331	<4.4	367.4	452300	0.441	0.016	0.0026	9.41	0.0589	1.2	2.34	0.714
SLLLBPS01	17LB	LB17	Rio Blanco-Los Bronces	LaPaloma-Los Sulfatos	Porphyry (deposit)	Main Intermineral Porphyry	Porphyry (economic)	Dacite	190509	15	190509_207_SL_17LB_28	r	60.58	0.97	92.3		0.0141	0.0084	0.00131	0.00023	0.47647	0.066	0.043	7.765	0.113	1.33	14	8.3	8.4	1.5	-500	1300	35	153000	112.3	<64	6.58	0.28	16	243	488800	0.413	0.28	0.0206	8.52	0.0381	0.68	1.18	0.415
SLLLBPS01	17LB	LB17	Rio Blanco-Los Bronces	LaPaloma-Los Sulfatos	Porphyry (deposit)	Main Intermineral Porphyry	Porphyry (economic)	Dacite	190509	16	190509_209_SL_17LB_30	r	60.58	0.97	92.3		0.0113	0.0088	0.00113	0.00018	0.029093	0.079	0.08	7.765	0.113	1.33	11	8.7	7.3	1.1	-2100	1800	5.64	153000	126.6	<62	8.16	0.32	<4.9	254.6	449900	0.389	<0.014	<0.0027	9.95	0.0229	0.62	1.32	0.5
SLLLBPS01	17LB	LB17	Rio Blanco-Los Bronces	LaPaloma-Los Sulfatos	Porphyry (deposit)	Main Intermineral Porphyry	Porphyry (economic)	Dacite	190509	17	190509_216_SL_17LB_31	c	60.58	0.97	92.3		0.0062	0.0055	0.00115	0.00017	-0.22462	0.075	0.059	7.765	0.113	1.33	6.1	5.5	7.4	1.1	-1300	1200	8.33	153000	170.7	<54	9.59	0.277	<4.4	363.5	469000	0.406	<0.011	0.0035	9.97	0.0596	1.11	2.22	0.726
SLLLBPS01	17LB	LB17	Rio Blanco-Los Bronces	LaPaloma-Los Sulfatos	Porphyry (deposit)	Main Intermineral Porphyry	Porphyry (economic)	Dacite	190509	17	190509_217_SL_17LB_32	r	60.58	0.97	92.3		0.0119	0.0049	0.00131	0.00014	-0.16932	0.071	0.039	7.765	0.113	1.33	11.8	4.9	8.47	0.93	-200	880	7.61	153000	117.6	<52	8.09	0.351	<4.5	229	473400	0.352	<0.0098	0.0072	9.48	0.0257	0.46	1.33	0.428
SLLLBPS01	17LB	LB17	Rio Blanco-Los Bronces	LaPaloma-Los Sulfatos	Porphyry (deposit)	Main Intermineral Porphyry	Porphyry (economic)	Dacite	190509	18	190509_218_SL_17LB_33	c	60.58	0.97	92.3		0.0101	0.0063	0.00128	0.00021	0.14378	0.057	0.045	7.765	0.113	1.33	10	6.3	8.2	1.3	-900	1300	3.57	153000	122.1	<62	9.2	0.318	<4.1	378	463000	0.327	<0.013	0.006	9.87	0.12	2.05	3.32	1.086
SLLLBPS01	17LB	LB17	Rio Blanco-Los Bronces	LaPaloma-Los Sulfatos	Porphyry (deposit)	Main Intermineral Porphyry	Porphyry (economic)	Dacite	190509	18	190509_219_SL_17LB_34	r	60.58	0.97	92.3		0.012	0.0031	0.001117	8.6e-05	0.33948	0.086	0.024	7.765	0.113	1.33	12	3.1	7.2	0.56	540	560	12.7	153000	130.4	<69	7.75	0.333	<5.2	211.5	454800	0.432	<0.037	0.0301	9.91	0.0278	0.47	1.02	0.304
SLLLBPS01	17LB	LB17	Rio Blanco-Los Bronces	LaPaloma-Los Sulfatos	Porphyry (deposit)	Main Intermineral Porphyry	Porphyry (economic)	Dacite	190509	19	190509_221_SL_17LB_35	c	60.58	0.97	92.3		0.0062	0.0045	0.00131	0.00013	0.0038274	0.038	0.033	7.765	0.113	1.33	6.1	4.5	8.41	0.82	-1450	890	11.4	153000	173	<58	8.41	0.153	<4.4	429	457400	0.413	<0.0098	0.0126	7.38	0.141	2.15	2.69	1.117
SLLLBPS01	17LB	LB17	Rio Blanco-Los Bronces	LaPaloma-Los Sulfatos	Porphyry (deposit)	Main Intermineral Porphyry	Porphyry (economic)	Dacite	190509	19	190509_222_SL_17LB_36	r	60.58	0.97	92.3		-0.0034	0.006	0.00118	0.00016	0.14569	-0.08	0.1	7.765	0.113	1.33	-3.8	6	7.6	1	-4800	1700	6.81	153000	98.9	<48	7.09	0.184	<3.9	164.9	459600	0.317	<0.049	<0.0031	6.78	0.0148	0.276	0.766	0.3
SLLLBPS01	17LB	LB17	Rio Blanco-Los Bronces	LaPaloma-Los Sulfatos	Porphyry (deposit)	Main Intermineral Porphyry	Porphyry (economic)	Dacite	190509	20	190509_223_SL_17LB_37	c	60.58	0.97	92.3		0.0125	0.0072	0.00119	0.00016	0.10397	0.089	0.066	7.765	0.113	1.33	12.3	7.2	7.7	1	-1700	1700	10.87	153000	148.9	<54	9.2	0.217	<4.4	272.9	459800	0.31	<0.039	<0.002	7.21	0.0484	0.91	1.51	0.599
SLLLBPS01	17LB	LB17	Rio Blanco-Los Bronces	LaPaloma-Los Sulfatos	Porphyry (deposit)	Main Intermineral Porphyry	Porphyry (economic)	Dacite	190509	20	190509_224_SL_17LB_38	r	60.58	0.97	92.3	antecryst	0.021	0.01	0.00154	0.00018	0.24742	0.115	0.064	7.765	0.113	1.33	20.2	9.9	9.9	1.1	-200	1200	6.4	153000	129	<57	6.55	0.137	<4.4	276.5	455600	0.4	0.24	0.0074	8.47	0.0492	0.74	1.58	0.578
SLLLBPS01	17LB	LB17	Rio Blanco-Los Bronces	LaPaloma-Los Sulfatos	Porphyry (deposit)	Main Intermineral Porphyry	Porphyry (economic)	Dacite	190509	21	190509_226_SL_17LB_39	c	60.58	0.97	92.3		0.0148	0.0075	0.00117	0.00014	-0.076726	0.081	0.052	7.765	0.113	1.33	14.6	7.5	7.57	0.89	-600	1100	8.05	153000	161.1	3000	11.57	0.77	12.3	330.6	470200	0.461	<0.012	0.0051	11.5	0.0509	0.81	2.12	0.641
SLLLBPS01	17LB	LB17	Rio Blanco-Los Bronces	LaPaloma-Los Sulfatos	Porphyry (deposit)	Main Intermineral Porphyry	Porphyry (economic)	Dacite	190509	21	190509_227_SL_17LB_40	r	60.58	0.97	92.3		0.0111	0.0067	0.00124	0.00012	0.12527	0.07	0.052	7.765	0.113	1.33	10.9	6.6	7.97	0.76	-1200	1100	3.66	153000	138.1	<50	8.81	0.386	<4.2	270.3	457300	0.473	<0.045	<0.002	11.03	0.0238	0.44	1.4	0.406
SLLLBPS01	17LB	LB17	Rio Blanco-Los Bronces	LaPaloma-Los Sulfatos	Porphyry (deposit)	Main Intermineral Porphyry	Porphyry (economic)	Dacite	190509	22	190509_228_SL_17LB_41	r	60.58	0.97	92.3		0.0072	0.0063	0.00115	0.00014	0.0078848	0.041	0.055	7.765	0.113	1.33	7	6.3	7.43	0.9	-2000	1300	9	153000	131.8	<56	8.88	0.292	<4.3	233.7	453900	0.355	<0.045	<0.0023	10.84	0.0247	0.465	1.39	0.436
SLLLBPS01	17LB	LB17	Rio Blanco-Los Bronces	LaPaloma-Los Sulfatos	Porphyry (deposit)	Main Intermineral Porphyry	Porphyry (economic)	Dacite	190509	23	190509_229_SL_17LB_42	c	60.58	0.97	92.3		0.0061	0.0067	0.00125	0.00014	0.12547	0.032	0.048	7.765	0.113	1.33	5.9	6.6	8.04	0.91	-2700	1300	5.9	153000	146.3	<62	10.61	0.328	<4.4	327	453600	0.425	<0.03	<0.0015	9.59	0.0342	0.67	1.55	0.524
SLLLBPS01	17LB	LB17	Rio Blanco-Los Bronces	LaPaloma-Los Sulfatos	Porphyry (deposit)	Main Intermineral Porphyry	Porphyry (economic)	Dacite	190509	24	190509_232_SL_17LB_44	c	60.58	0.97	92.3		0.0044	0.0064	0.00117	0.00013	-0.25304	0.022	0.056	7.765	0.113	1.33	4.1	6.4	7.57	0.85	-2000	1200	8.12	153000	110.4	<61	7.75	0.145	<4.1	193.8	461600	0.289	<0.0098	<0.003	6.65	0.0243	0.511	0.99	0.419
SLLLBPS01	17LB	LB17	Rio Blanco-Los Bronces	LaPaloma-Los Sulfatos	Porphyry (deposit)	Main Intermineral Porphyry	Porphyry (economic)	Dacite	190509	24	190509_233_SL_17LB_45	r	60.58	0.97	92.3		0.0056	0.009	0.00114	0.00023	0.26896	0.036	0.065	7.765	0.113	1.33	5.4	8.9	7.4	1.5	-2500	1800	5.7	153000	114.3	<64	8.03	0.276	<4.3	252.4	465000	0.348	<0.015	<0.003	8.57	0.0306	0.69	1.32	0.439
SLLLBPS01	17LB	LB17	Rio Blanco-Los Bronces	LaPaloma-Los Sulfatos	Porphyry (deposit)	Main Intermineral Porphyry	Porphyry (economic)	Dacite	190509	25	190509_234_SL_17LB_46	c	60.58	0.97	92.3	antecryst	0.0054	0.0047	0.00133	0.00017	0.11745	0.032	0.03	7.765	0.113	1.33	5.4	4.7	8.6	1.1	-1200	1000	<0.45	153000	302	<74	11.14	0.6	<5.3	731	446100	0.465	<0.044	0.092	9.63	0.17	2.51	4.44	1.02
SLLLBPS01	17LB	LB17	Rio Blanco-Los Bronces	LaPaloma-Los Sulfatos	Porphyry (deposit)	Main Intermineral Porphyry	Porphyry (economic)	Dacite	190509	25	190509_236_SL_17LB_47	m	60.58	0.97	92.3	antecryst	0.0134	0.0058	0.00143	0.00011	0.0062682	0.072	0.033	7.765	0.113	1.33	13.3	5.7	9.2	0.71	-280	820	4.27	153000	232	<58	9.81	0.238	<4.3	469.4	456300	0.59	<0.038	0.0029	8.34	0.0318	0.72	1.93	0.39
SLLLBPS01	17LB	LB17	Rio Blanco-Los Bronces	LaPaloma-Los Sulfatos	Porphyry (deposit)	Main Intermineral Porphyry	Porphyry (economic)	Dacite	190509	25	190509_237_SL_17LB_48	r	60.58	0.97	92.3	antecryst	0.0094	0.0023	0.001334	7.9e-05	-0.012699	0.055	0.014	7.765	0.113	1.33	9.5	2.3	8.6	0.51	-20	460	2.99	153000	164.5	<56	5.18	0.171	4.1	491.9	468100	0.987	<0.03	0.0029	13.49	0.0223	0.44	1.44	0.303
SLLLBPS01	17LB	LB17	Rio Blanco-Los Bronces	LaPaloma-Los Sulfatos	Porphyry (deposit)	Main Intermineral Porphyry	Porphyry (economic)	Dacite	190509	26	190509_238_SL_17LB_49	c	60.58	0.97	92.3		0.0043	0.0059	0.00118	0.00014	0.14836	0.022	0.049	7.765	0.113	1.33	4.1	5.9	7.63	0.9	-2400	1300	8.44	153000	160.5	<55	11.23	0.394	<4.3	293.4	455300	0.441	<0.0097	0.0033	11.83	0.0385	0.82	1.8	0.58
SLLLBPS01	17LB	LB17	Rio Blanco-Los Bronces	LaPaloma-Los Sulfatos	Porphyry (deposit)	Main Intermineral Porphyry	Porphyry (economic)	Dacite	190509	26	190509_239_SL_17LB_50	r	60.58	0.97	92.3		0.0089	0.0078	0.00114	0.00015	-0.035775	0.082	0.077	7.765	0.113	1.33	8.6	7.8	7.31	0.95	-2300	1300	6.04	153000	119.5	<53	8.73	0.235	<4.4	204.3	457500	0.315	<0.038	<0.0019	9.35	0.0245	0.57	1.19	0.389
SLLLBPS01	17LB	LB17	Rio Blanco-Los Bronces	LaPaloma-Los Sulfatos	Porphyry (deposit)	Main Intermineral Porphyry	Porphyry (economic)	Dacite	190509	27	190509_246_SL_17LB_51	c	60.58	0.97	92.3	antecryst	0.0095	0.0061	0.00134	0.00012	-0.12131	0.056	0.044	7.765	0.113	1.33	9.3	6.1	8.62	0.76	-1180	930	5.04	153000	157.2	<54	11.24	0.354	<3.8	391.2	450900	0.439	<0.0095	0.0044	8.35	0.079	1.32	2.54	0.84
SLLLBPS01	17LB	LB17	Rio Blanco-Los Bronces	LaPaloma-Los Sulfatos	Porphyry (deposit)	Main Intermineral Porphyry	Porphyry (economic)	Dacite	190509	27	190509_247_SL_17LB_52	r	60.58	0.97	92.3		0.016	0.01	0.00123	0.00016	0.085362	0.068	0.069	7.765	0.113	1.33	15.7	9.8	7.9	1	-2000	1600	4.02	153000	112	<60	8.63	0.225	<4.3	247.9	454900	0.331	<0.0096	0.0032	7.83	0.03	0.44	1.3	0.417
SLLLBPS01	17LB	LB17	Rio Blanco-Los Bronces	LaPaloma-Los Sulfatos	Porphyry (deposit)	Main Intermineral Porphyry	Porphyry (economic)	Dacite	190509	28	190509_248_SL_17LB_53	c	60.58	0.97	92.3		0.0108	0.0039	0.001127	9.7e-05	-0.056777	0.079	0.032	7.765	0.113	1.33	10.8	3.9	7.26	0.63	100	730	4.49	153000	143	<58	8.95	0.401	16	628	453900	0.617	<0.0098	0.0203	15.8	0.157	2.67	4.2	1.82
SLLLBPS01	17LB	LB17	Rio Blanco-Los Bronces	LaPaloma-Los Sulfatos	Porphyry (deposit)	Main Intermineral Porphyry	Porphyry (economic)	Dacite	190509	28	190509_249_SL_17LB_54	m	60.58	0.97	92.3		0.0153	0.0075	0.0011	0.00011	-0.03654	0.115	0.059	7.765	0.113	1.33	15	7.4	7.07	0.72	-500	1000	2.37	153000	109.8	<56	6.52	0.215	<4.3	226.9	460900	0.351	<0.0098	<0.002	8.73	0.0242	0.378	0.93	0.387
SLLLBPS01	17LB	LB17	Rio Blanco-Los Bronces	LaPaloma-Los Sulfatos	Porphyry (deposit)	Main Intermineral Porphyry	Porphyry (economic)	Dacite	190509	28	190509_251_SL_17LB_55	r	60.58	0.97	92.3	antecryst	0.0158	0.0068	0.00145	0.00013	-0.040274	0.082	0.036	7.765	0.113	1.33	15.6	6.7	9.32	0.81	-250	820	5.61	153000	115.8	<54	7.45	0.21	<3.9	195.5	452100	0.357	0.053	<0.0019	8.68	0.019	0.328	1.04	0.38
SLLLBPS01	17LB	LB17	Rio Blanco-Los Bronces	LaPaloma-Los Sulfatos	Porphyry (deposit)	Main Intermineral Porphyry	Porphyry (economic)	Dacite	190918	29	190918_051_17_XT01	r	60.58	0.97	92.3		-0.005	0.013	0.0014	0.00029	-0.081824	-0.06	0.23	7.765	0.113	1.33	-6	13	9	1.9	-11300	6300	1.5	153000	127	<650	7.15	0.433	<8.6	321.9	456500	0.507	<0.064	<0.0081	10.07	0.0287	0.69	1.43	0.51
SLLLBPS01	17LB	LB17	Rio Blanco-Los Bronces	LaPaloma-Los Sulfatos	Porphyry (deposit)	Main Intermineral Porphyry	Porphyry (economic)	Dacite	190918	30	190918_052_17_XT02	r	60.58	0.97	92.3		0.008	0.015	0.00114	0.00025	0.10131	0.11	0.17	7.765	0.113	1.33	6	15	7.3	1.6	-3900	2800	6.06	153000	125.4	<670	9.64	0.29	<8.1	214.7	456300	0.405	<0.096	<0.0042	9.98	0.0166	0.39	1.15	0.384
SLLLBPS01	17LB	LB17	Rio Blanco-Los Bronces	LaPaloma-Los Sulfatos	Porphyry (deposit)	Main Intermineral Porphyry	Porphyry (economic)	Dacite	190918	32	190918_054_17_XT04	c	60.58	0.97	92.3		0.008	0.015	0.00135	0.00022	-0.11024	0.04	0.17	7.765	0.113	1.33	7	15	8.7	1.4	-4800	2100	9.7	153000	173	<610	9.73	0.238	<8	436	455000	0.474	<0.02	0.0095	10	0.082	1.3	2.4	0.864
SLLLBPS01	17LB	LB17	Rio Blanco-Los Bronces	LaPaloma-Los Sulfatos	Porphyry (deposit)	Main Intermineral Porphyry	Porphyry (economic)	Dacite	190918	32	190918_056_17_XT05	r	60.58	0.97	92.3		0.003	0.013	0.0014	0.00026	-0.059712	-0.02	0.17	7.765	0.113	1.33	2	13	9	1.7	-7800	4600	6.6	153000	124	<620	8.77	0.233	<7.7	201.8	462900	0.328	<0.02	<0.0047	9.26	0.0371	0.83	1.29	0.425
SLLLBPS01	17LB	LB17	Rio Blanco-Los Bronces	LaPaloma-Los Sulfatos	Porphyry (deposit)	Main Intermineral Porphyry	Porphyry (economic)	Dacite	190918	33	190918_057_17_XT06	r	60.58	0.97	92.3		0.013	0.017	0.00131	0.00026	0.091635	0.07	0.19	7.765	0.113	1.33	12	16	8.4	1.6	-8000	5600	4.02	153000	106.3	<640	7.73	0.317	<8.1	304.4	460100	0.343	<0.11	<0.0064	9.22	0.077	1.67	2.95	1.003
SLLLBPS01	17LB	LB17	Rio Blanco-Los Bronces	LaPaloma-Los Sulfatos	Porphyry (deposit)	Main Intermineral Porphyry	Porphyry (economic)	Dacite	190918	34	190918_058_17_XT07	c	60.58	0.97	92.3		0.002	0.013	0.00132	0.00029	-0.025872	0.11	0.21	7.765	0.113	1.33	1	13	8.5	1.8	-2300	2400	9.23	153000	139.5	<600	9.52	0.18	<8.1	245.6	454600	0.343	<0.089	<0.006	9.59	0.071	1.05	1.59	0.63
SLLLBPS01	17LB	LB17	Rio Blanco-Los Bronces	LaPaloma-Los Sulfatos	Porphyry (deposit)	Main Intermineral Porphyry	Porphyry (economic)	Dacite	190918	34	190918_059_17_XT08	r	60.58	0.97	92.3		0.02	0.017	0.00146	0.00026	0.29391	-0.02	0.14	7.765	0.113	1.33	19	16	9.4	1.7	-3200	2600	8.42	153000	144.8	<600	10.28	0.248	<7.5	253.1	455900	0.332	<0.061	<0.0069	9.59	0.058	0.87	1.67	0.601
SLLLBPS01	17LB	LB17	Rio Blanco-Los Bronces	LaPaloma-Los Sulfatos	Porphyry (deposit)	Main Intermineral Porphyry	Porphyry (economic)	Dacite	190918	35	190918_066_17_XT09	r	60.58	0.97	92.3		0.001	0.011	0.00115	0.00023	0.081816	-0.08	0.17	7.765	0.113	1.33	0	11	7.4	1.5	-9300	5100	4.9	153000	104.5	<550	7.86	0.243	<6.9	183.5	462700	0.354	<0.053	<0.0058	9.28	0.0192	0.26	0.84	0.267
SLLLBPS01	17LB	LB17	Rio Blanco-Los Bronces	LaPaloma-Los Sulfatos	Porphyry (deposit)	Main Intermineral Porphyry	Porphyry (economic)	Dacite	190918	37	190918_068_17_XT11	r	60.58	0.97	92.3		0.008	0.013	0.00141	0.00022	0.03942	-0.07	0.16	7.765	0.113	1.33	3	11	9.1	1.4	-7000	4000	5.95	153000	105.5	<540	7.42	0.244	<7.3	205.6	455400	0.394	<0.052	<0.0041	9.08	0.0164	0.4	1.11	0.383
SLLLBPS01	17LB	LB17	Rio Blanco-Los Bronces	LaPaloma-Los Sulfatos	Porphyry (deposit)	Main Intermineral Porphyry	Porphyry (economic)	Dacite	190918	38	190918_069_17_XT12	r	60.58	0.97	92.3		0.004	0.0053	0.00127	0.00014	0.20373	0.019	0.036	7.765	0.113	1.33	3.9	5.3	8.16	0.92	-2200	1200	5	153000	213	<560	11.44	0.34	<7.4	562.4	465000	0.706	<0.084	<0.0048	13.53	0.084	1.27	2.6	0.825
SLLLBPS01	17LB	LB17	Rio Blanco-Los Bronces	LaPaloma-Los Sulfatos	Porphyry (deposit)	Main Intermineral Porphyry	Porphyry (economic)	Dacite	190918	39	190918_071_17_XT13	c	60.58	0.97	92.3		0.001	0.012	0.00114	0.00022	0.063188	-0.02	0.16	7.765	0.113	1.33	0	12	7.3	1.4	-5700	2700	5.03	153000	122	<630	8.17	0.232	<8	452.8	455700	0.319	<0.11	0.0096	10.2	0.184	3.41	4.4	1.46
SLLLBPS01	17LB	LB17	Rio Blanco-Los Bronces	LaPaloma-Los Sulfatos	Porphyry (deposit)	Main Intermineral Porphyry	Porphyry (economic)	Dacite	190918	39	190918_072_17_XT14	r	60.58	0.97	92.3		0	0.018	0.00153	0.00036	-0.02785	0.02	0.23	7.765	0.113	1.33	-2	17	9.9	2.3	-5100	2900	6.54	153000	101	<620	8.4	0.182	<7.5	185.6	454700	0.343	<0.064	<0.0033	8.88	0.0283	0.51	1.12	0.432
SLLLBPS01	17LB	LB17	Rio Blanco-Los Bronces	LaPaloma-Los Sulfatos	Porphyry (deposit)	Main Intermineral Porphyry	Porphyry (economic)	Dacite	190918	40	190918_073_17_XT15	r	60.58	0.97	92.3		0.005	0.013	0.00126	0.00021	0.090929	-0.04	0.14	7.765	0.113	1.33	6	14	8.1	1.3	-5500	2300	3.72	153000	127.3	<600	8.1	0.343	<7.6	404	462100	0.363	<0.076	0.0066	10.44	0.109	1.93	3.47	0.9
SLLLBPS01	17LB	LB17	Rio Blanco-Los Bronces	LaPaloma-Los Sulfatos	Porphyry (deposit)	Main Intermineral Porphyry	Porphyry (economic)	Dacite	190918	41	190918_074_17_XT16	r	60.58	0.97	92.3		0.011	0.012	0.0014	0.00021	0.046472	0.01	0.14	7.765	0.113	1.33	10	11	9	1.3	-2800	1800	9.09	153000	120.1	<590	8.64	0.112	<7.2	245.1	458600	0.378	<0.075	0.0141	7.3	0.0365	0.76	1.4	0.466
SLLLBPS01	17LB	LB17	Rio Blanco-Los Bronces	LaPaloma-Los Sulfatos	Porphyry (deposit)	Main Intermineral Porphyry	Porphyry (economic)	Dacite	190918	42	190918_076_17_XT17	r	60.58	0.97	92.3	cont?	0.0093	0.0053	0.00082	0.00011	0.028809	0.087	0.057	7.765	0.113	1.33	9.3	5.3	5.29	0.7	-700	1300	4.8	153000	64	<710	1.65	0.31	16.4	639	445900	0.593	<0.12	0.041	25.7	0.175	2.16	4.13	1.47
SLLLBPS01	17LB	LB17	Rio Blanco-Los Bronces	LaPaloma-Los Sulfatos	Porphyry (deposit)	Main Intermineral Porphyry	Porphyry (economic)	Dacite	190918	43	190918_077_17_XT18	r	60.58	0.97	92.3		0.016	0.01	0.00135	0.0002	0.02421	0.13	0.12	7.765	0.113	1.33	17	10	8.7	1.3	-2200	1800	6.8	153000	105.3	<590	8.47	0.291	8.9	263.9	473000	0.453	<0.097	0.035	9.93	0.042	0.74	1.25	0.448
SLLLBPS01	17LB	LB17	Rio Blanco-Los Bronces	LaPaloma-Los Sulfatos	Porphyry (deposit)	Main Intermineral Porphyry	Porphyry (economic)	Dacite	190823	45	190823_163_17_LT02	c	60.58	0.97	92.3		0.0082	0.0052	0.00116	0.00013	-0.044314	0.054	0.048	7.765	0.113	1.33	8.1	5.2	7.45	0.84	-1100	1100	3.3	153000	127.5	<420	7.03	0.172	<4.9	374	469100	0.418	<0.062	0.024	9.36	0.062	1.29	2.09	0.678
SLLLBPS01	17LB	LB17	Rio Blanco-Los Bronces	LaPaloma-Los Sulfatos	Porphyry (deposit)	Main Intermineral Porphyry	Porphyry (economic)	Dacite	190823	45	190823_164_17_LT03	r	60.58	0.97	92.3		0.0069	0.0062	0.00124	0.00013	0.15774	0.017	0.044	7.765	0.113	1.33	6.8	6.2	8	0.85	-1800	1100	2.8	153000	198	<500	7.32	0.202	<6.4	282	457000	0.449	<0.083	0.045	8.82	0.0327	0.69	1.21	0.411
SLLLBPS01	17LB	LB17	Rio Blanco-Los Bronces	LaPaloma-Los Sulfatos	Porphyry (deposit)	Main Intermineral Porphyry	Porphyry (economic)	Dacite	190823	46	190823_165_17_LT04	r	60.58	0.97	92.3		0.0087	0.0066	0.00136	0.00015	-0.25603	0.092	0.08	7.765	0.113	1.33	8.5	6.6	8.75	0.97	-1400	1000	<1.6	153000	146.7	<410	8.15	0.288	<5.7	364	462300	0.491	<0.048	<0.0041	9.91	0.0294	0.89	1.86	0.492
SLLLBPS01	17LB	LB17	Rio Blanco-Los Bronces	LaPaloma-Los Sulfatos	Porphyry (deposit)	Main Intermineral Porphyry	Porphyry (economic)	Dacite	190823	47	190823_167_17_LT05	c	60.58	0.97	92.3		0.0134	0.0089	0.00134	0.00016	0.26523	0.049	0.057	7.765	0.113	1.33	12.9	8.8	8.6	1	-2300	1600	4.94	153000	168.7	<400	12.54	0.398	21.3	322	472300	0.422	<0.047	0.0044	10.22	0.0439	1.08	1.88	0.478
SLLLBPS01	17LB	LB17	Rio Blanco-Los Bronces	LaPaloma-Los Sulfatos	Porphyry (deposit)	Main Intermineral Porphyry	Porphyry (economic)	Dacite	190823	48	190823_169_17_LT07	r	60.58	0.97	92.3		0.0053	0.0053	0.00134	0.00015	0.21556	0.067	0.043	7.765	0.113	1.33	5	5.3	8.6	1	-2300	1100	5.15	153000	108.6	<370	9.31	0.29	<4.8	219.9	495000	0.405	<0.051	<0.0021	10.22	0.0224	0.48	1.25	0.414
SLLLBPS01	17LB	LB17	Rio Blanco-Los Bronces	LaPaloma-Los Sulfatos	Porphyry (deposit)	Main Intermineral Porphyry	Porphyry (economic)	Dacite	190823	49	190823_170_17_LT08	r	60.58	0.97	92.3		0.0068	0.0058	0.00117	0.00018	-0.38868	0.045	0.053	7.765	0.113	1.33	6.6	5.7	7.5	1.2	-1100	1100	7.4	153000	157.2	<380	9.76	0.197	7.1	326.7	501000	0.379	<0.048	<0.0039	10.59	0.062	1.15	1.81	0.669
SLLLBPS03	18LB	LB18	Rio Blanco-Los Bronces	LaPaloma-Los Sulfatos	Porphyry (deposit)	Postmineral Porphyry	Porphyry (economic)	Quartz Monzonite	190509	1	190509_336_SL_19LB_01	c	62.13	1.01	98.8		0.0146	0.0045	0.001219	8.6e-05	0.020415	0.08	0.024	7.195	0.082	1.68	14.6	4.5	7.85	0.55	630	660	35.8	153000	84	<88	4	0.296	38.5	133	464700	0.234	0.19	0.0091	3.89	0.0147	0.36	0.66	0.196
SLLLBPS03	18LB	LB18	Rio Blanco-Los Bronces	LaPaloma-Los Sulfatos	Porphyry (deposit)	Postmineral Porphyry	Porphyry (economic)	Quartz Monzonite	190509	1	190509_337_SL_19LB_02	m	62.13	1.01	98.8	antecryst	0.0049	0.0064	0.00142	0.00016	0.29037	0.022	0.04	7.195	0.082	1.68	4.8	6.4	9.1	1	-2200	1200	4.05	153000	141.2	<74	10.14	0.445	<4.1	420	481100	0.466	<0.036	0.0083	11.58	0.095	1.59	2.83	0.767
SLLLBPS03	18LB	LB18	Rio Blanco-Los Bronces	LaPaloma-Los Sulfatos	Porphyry (deposit)	Postmineral Porphyry	Porphyry (economic)	Quartz Monzonite	190509	1	190509_338_SL_19LB_03	r	62.13	1.01	98.8		0.0086	0.0075	0.00129	0.00017	-0.064331	0.064	0.068	7.195	0.082	1.68	8.3	7.4	8.3	1.1	-2000	1400	2.73	153000	124	<57	7.65	0.398	<4.6	248.6	472100	0.389	<0.011	<0.0027	10.01	0.014	0.4	1.06	0.35
SLLLBPS03	18LB	LB18	Rio Blanco-Los Bronces	LaPaloma-Los Sulfatos	Porphyry (deposit)	Postmineral Porphyry	Porphyry (economic)	Quartz Monzonite	190509	2	190509_339_SL_19LB_04	c	62.13	1.01	98.8		0.013	0.012	0.0013	0.00032	-0.034459	0.06	0.1	7.195	0.082	1.68	13	12	8.4	2.1	-800	2000	18.3	153000	318	126	9.2	0.274	<6.8	271.1	447100	0.363	0.27	0.31	8.58	0.144	0.86	1.74	0.494
SLLLBPS03	18LB	LB18	Rio Blanco-Los Bronces	LaPaloma-Los Sulfatos	Porphyry (deposit)	Postmineral Porphyry	Porphyry (economic)	Quartz Monzonite	190509	2	190509_341_SL_19LB_05	m	62.13	1.01	98.8		0.006	0.0059	0.00119	0.00014	0.11596	0.049	0.049	7.195	0.082	1.68	5.8	5.9	7.66	0.9	-2100	1300	5.96	153000	87.6	<65	5.08	0.083	<4.8	114.1	467100	0.28	<0.042	<0.0028	6.62	0.0143	0.18	0.387	0.193
SLLLBPS03	18LB	LB18	Rio Blanco-Los Bronces	LaPaloma-Los Sulfatos	Porphyry (deposit)	Postmineral Porphyry	Porphyry (economic)	Quartz Monzonite	190509	2	190509_342_SL_19LB_06	r	62.13	1.01	98.8		0.0081	0.0033	0.001075	7.2e-05	0.11547	0.057	0.024	7.195	0.082	1.68	8.1	3.3	6.93	0.46	-430	660	1.9	153000	101.7	<62	3.86	0.126	<4.6	285.2	465200	0.609	<0.056	0.0143	17.12	0.0342	0.61	1.34	0.52
SLLLBPS03	18LB	LB18	Rio Blanco-Los Bronces	LaPaloma-Los Sulfatos	Porphyry (deposit)	Postmineral Porphyry	Porphyry (economic)	Quartz Monzonite	190509	3	190509_343_SL_19LB_07	c	62.13	1.01	98.8		0.0092	0.0066	0.00115	0.00014	-0.022365	0.067	0.049	7.195	0.082	1.68	9.2	6.5	7.39	0.9	-700	1100	3.75	153000	136.1	<69	8.07	0.242	<4.6	390	503000	0.484	<0.061	0.0108	11.05	0.063	1.49	2.01	0.759
SLLLBPS03	18LB	LB18	Rio Blanco-Los Bronces	LaPaloma-Los Sulfatos	Porphyry (deposit)	Postmineral Porphyry	Porphyry (economic)	Quartz Monzonite	190509	3	190509_344_SL_19LB_08	r	62.13	1.01	98.8		0.0093	0.0059	0.00123	0.00014	0.16313	0.048	0.041	7.195	0.082	1.68	9.1	5.9	7.95	0.92	-1600	1100	4.33	153000	92.2	<60	4.77	0.097	<4.5	138.7	471000	0.287	<0.011	<0.0032	7.53	0.0159	0.285	0.59	0.241
SLLLBPS03	18LB	LB18	Rio Blanco-Los Bronces	LaPaloma-Los Sulfatos	Porphyry (deposit)	Postmineral Porphyry	Porphyry (economic)	Quartz Monzonite	190509	4	190509_347_SL_19LB_10	r	62.13	1.01	98.8		0.0052	0.0021	0.001104	7.6e-05	-0.21552	0.038	0.015	7.195	0.082	1.68	5.2	2.1	7.12	0.49	-670	500	1.93	153000	162.1	<59	6.73	0.246	5.3	751	467900	0.933	<0.011	0.0049	28.19	0.087	1.5	3.4	1.42
SLLLBPS03	18LB	LB18	Rio Blanco-Los Bronces	LaPaloma-Los Sulfatos	Porphyry (deposit)	Postmineral Porphyry	Porphyry (economic)	Quartz Monzonite	190509	5	190509_348_SL_19LB_11	c	62.13	1.01	98.8		0.0069	0.004	0.001124	0.0001	0.0024726	0.05	0.034	7.195	0.082	1.68	6.9	4	7.24	0.65	-550	850	15.5	153000	103	<68	4.42	0.314	<5	339	467800	0.563	0.25	0.0152	14.8	0.0449	0.76	1.66	0.7
SLLLBPS03	18LB	LB18	Rio Blanco-Los Bronces	LaPaloma-Los Sulfatos	Porphyry (deposit)	Postmineral Porphyry	Porphyry (economic)	Quartz Monzonite	190509	5	190509_349_SL_19LB_12	r	62.13	1.01	98.8		0.0181	0.0076	0.00113	0.00012	0.27081	0.097	0.05	7.195	0.082	1.68	17.9	7.5	7.26	0.76	-500	1200	7.3	153000	130	<61	4.06	0.142	<5.5	338	457700	0.466	0.066	0.0074	10.29	0.0446	0.71	1.45	0.619
SLLLBPS03	18LB	LB18	Rio Blanco-Los Bronces	LaPaloma-Los Sulfatos	Porphyry (deposit)	Postmineral Porphyry	Porphyry (economic)	Quartz Monzonite	190509	6	190509_351_SL_19LB_13	c	62.13	1.01	98.8		0.0109	0.0057	0.00119	0.00013	-0.021932	0.071	0.036	7.195	0.082	1.68	10.9	5.7	7.64	0.86	-130	940	0.75	153000	115.4	<100	3.76	0.136	<7.3	410	460800	0.689	<0.072	0.0045	15.89	0.036	0.89	1.6	0.63
SLLLBPS03	18LB	LB18	Rio Blanco-Los Bronces	LaPaloma-Los Sulfatos	Porphyry (deposit)	Postmineral Porphyry	Porphyry (economic)	Quartz Monzonite	190509	6	190509_352_SL_19LB_14	r	62.13	1.01	98.8		0.0074	0.0029	0.001071	0.0001	-0.18836	0.059	0.027	7.195	0.082	1.68	7.4	2.9	6.9	0.65	-400	630	0.95	153000	115.8	<72	4.07	0.134	<4.7	366	471100	0.591	<0.051	0.023	16.94	0.0434	0.79	1.46	0.594
SLLLBPS03	18LB	LB18	Rio Blanco-Los Bronces	LaPaloma-Los Sulfatos	Porphyry (deposit)	Postmineral Porphyry	Porphyry (economic)	Quartz Monzonite	190509	7	190509_353_SL_19LB_15	c	62.13	1.01	98.8		0.0135	0.0061	0.00111	0.00014	0.0029225	0.107	0.053	7.195	0.082	1.68	13.3	6	7.13	0.87	-600	1100	2.95	153000	165.5	<75	3.59	0.091	7.8	488	467800	0.432	<0.045	0.0062	13.22	0.0608	1.14	2.11	0.979
SLLLBPS03	18LB	LB18	Rio Blanco-Los Bronces	LaPaloma-Los Sulfatos	Porphyry (deposit)	Postmineral Porphyry	Porphyry (economic)	Quartz Monzonite	190509	7	190509_354_SL_19LB_16	r	62.13	1.01	98.8		0.006	0.0027	0.001062	9.4e-05	0.11041	0.045	0.023	7.195	0.082	1.68	6.1	2.8	6.84	0.61	-780	680	1.61	153000	127.4	<71	5.03	0.114	7.2	631	461800	0.908	<0.011	<0.0029	20.8	0.0432	1.13	2.1	0.908
SLLLBPS03	18LB	LB18	Rio Blanco-Los Bronces	LaPaloma-Los Sulfatos	Porphyry (deposit)	Postmineral Porphyry	Porphyry (economic)	Quartz Monzonite	190509	8	190509_356_SL_19LB_17	c	62.13	1.01	98.8		0.0073	0.0031	0.001125	9e-05	-0.035727	0.046	0.022	7.195	0.082	1.68	7.3	3.1	7.25	0.58	-630	620	3.6	153000	135.5	<66	4.39	0.163	6.8	693	482000	0.71	0.015	0.015	20	0.135	2.63	4.45	1.51
SLLLBPS03	18LB	LB18	Rio Blanco-Los Bronces	LaPaloma-Los Sulfatos	Porphyry (deposit)	Postmineral Porphyry	Porphyry (economic)	Quartz Monzonite	190509	8	190509_357_SL_19LB_18	r	62.13	1.01	98.8		0.007	0.0031	0.001071	7.9e-05	-0.0071694	0.056	0.024	7.195	0.082	1.68	7	3.1	6.9	0.51	-560	620	1.16	153000	103.2	<62	3.65	0.118	<4.4	305.7	463000	0.575	<0.011	<0.0028	17.65	0.0329	0.63	1.52	0.575
SLLLBPS03	18LB	LB18	Rio Blanco-Los Bronces	LaPaloma-Los Sulfatos	Porphyry (deposit)	Postmineral Porphyry	Porphyry (economic)	Quartz Monzonite	190509	9	190509_358_SL_19LB_19	c	62.13	1.01	98.8		0.0149	0.0088	0.00115	0.00014	0.052537	0.12	0.1	7.195	0.082	1.68	14.5	8.7	7.42	0.89	-700	1400	4.19	153000	95.5	<72	5.85	0.118	<4.6	268	466600	0.228	<0.052	<0.0026	7.22	0.0566	1.22	2.42	0.99
SLLLBPS03	18LB	LB18	Rio Blanco-Los Bronces	LaPaloma-Los Sulfatos	Porphyry (deposit)	Postmineral Porphyry	Porphyry (economic)	Quartz Monzonite	190509	10	190509_366_SL_19LB_21	c	62.13	1.01	98.8		0.0125	0.0038	0.001093	0.0001	0.3337	0.081	0.028	7.195	0.082	1.68	13.3	4.1	7.04	0.65	300	710	10.2	153000	127.9	<63	2.93	0.258	11.7	522	467200	0.602	0.086	0.086	18.2	0.099	1.54	2.8	0.966
SLLLBPS03	18LB	LB18	Rio Blanco-Los Bronces	LaPaloma-Los Sulfatos	Porphyry (deposit)	Postmineral Porphyry	Porphyry (economic)	Quartz Monzonite	190509	10	190509_367_SL_19LB_22	r	62.13	1.01	98.8		0.0107	0.0043	0.00122	0.00012	0.19931	0.058	0.022	7.195	0.082	1.68	10.7	4.3	7.87	0.75	-80	680	82	153000	142.9	<66	4.2	0.198	23.9	799	485900	1.39	0.95	0.048	33.7	0.086	1.46	3.46	1.28
SLLLBPS03	18LB	LB18	Rio Blanco-Los Bronces	LaPaloma-Los Sulfatos	Porphyry (deposit)	Postmineral Porphyry	Porphyry (economic)	Quartz Monzonite	190509	11	190509_368_SL_19LB_23	c	62.13	1.01	98.8		0.0035	0.004	0.00116	0.00015	0.04788	0.017	0.027	7.195	0.082	1.68	3.5	4	7.46	0.94	-1600	1000	1.83	153000	108.7	<83	3.75	0.198	<5.8	519	463000	0.561	<0.048	0.0051	15.42	0.085	1.7	3.18	1.15
SLLLBPS03	18LB	LB18	Rio Blanco-Los Bronces	LaPaloma-Los Sulfatos	Porphyry (deposit)	Postmineral Porphyry	Porphyry (economic)	Quartz Monzonite	190509	11	190509_369_SL_19LB_24	r	62.13	1.01	98.8		0.0062	0.0034	0.00118	0.00012	0.077995	0.041	0.026	7.195	0.082	1.68	6.2	3.4	7.62	0.79	-870	740	26	153000	91.7	<66	3.75	0.098	<4.6	260	469400	0.501	0.23	0.0035	14.62	0.0254	0.5	1.03	0.427
SLLLBPS03	18LB	LB18	Rio Blanco-Los Bronces	LaPaloma-Los Sulfatos	Porphyry (deposit)	Postmineral Porphyry	Porphyry (economic)	Quartz Monzonite	190509	12	190509_371_SL_19LB_25	c	62.13	1.01	98.8		0.0059	0.0042	0.00115	0.00012	0.33423	0.035	0.028	7.195	0.082	1.68	6	4.3	7.43	0.76	-940	900	5.3	153000	188	<65	3.72	0.074	<4.4	999	492400	1.003	<0.088	0.0105	23	0.113	2.21	4.32	1.83
SLLLBPS03	18LB	LB18	Rio Blanco-Los Bronces	LaPaloma-Los Sulfatos	Porphyry (deposit)	Postmineral Porphyry	Porphyry (economic)	Quartz Monzonite	190509	12	190509_372_SL_19LB_26	r	62.13	1.01	98.8		0.0056	0.0015	0.001109	7e-05	-0.023354	0.038	0.011	7.195	0.082	1.68	5.6	1.5	7.14	0.45	-450	410	<0.51	153000	185	<78	5.79	0.229	13.7	1344	461100	3.37	<0.065	0.0099	69.4	0.126	2.75	6.41	2.7
SLLLBPS03	18LB	LB18	Rio Blanco-Los Bronces	LaPaloma-Los Sulfatos	Porphyry (deposit)	Postmineral Porphyry	Porphyry (economic)	Quartz Monzonite	190509	13	190509_373_SL_19LB_27	c	62.13	1.01	98.8	antecryst	0.0138	0.0097	0.00143	0.00016	0.00063935	0.073	0.058	7.195	0.082	1.68	13.7	9.6	9.22	1	0	1100	<0.75	153000	320	<130	4.6	0.265	127	552	451000	0.729	<0.054	0.09	18.1	0.078	0.77	2.06	0.86
SLLLBPS03	18LB	LB18	Rio Blanco-Los Bronces	LaPaloma-Los Sulfatos	Porphyry (deposit)	Postmineral Porphyry	Porphyry (economic)	Quartz Monzonite	190509	13	190509_374_SL_19LB_28	r	62.13	1.01	98.8		0.0185	0.0058	0.0011	0.00011	-0.021737	0.14	0.056	7.195	0.082	1.68	18.4	5.7	7.1	0.72	1020	890	10.8	153000	112.5	75	3.28	0.49	97	462	454000	0.747	0.048	0.0171	17.4	0.0369	0.82	1.66	0.675
SLLLBPS03	18LB	LB18	Rio Blanco-Los Bronces	LaPaloma-Los Sulfatos	Porphyry (deposit)	Postmineral Porphyry	Porphyry (economic)	Quartz Monzonite	190509	14	190509_376_SL_19LB_29	c	62.13	1.01	98.8		0.0101	0.0056	0.00123	0.00012	0.82809	0.069	0.04	7.195	0.082	1.68	10	5.6	7.9	0.78	-400	840	210	153000	143	<61	14.3	1.37	270	674	482800	0.8	0.47	0.0189	21	0.16	2.39	5.27	1.83
SLLLBPS03	18LB	LB18	Rio Blanco-Los Bronces	LaPaloma-Los Sulfatos	Porphyry (deposit)	Postmineral Porphyry	Porphyry (economic)	Quartz Monzonite	190509	14	190509_377_SL_19LB_30	r	62.13	1.01	98.8		0.0113	0.0033	0.00113	9.2e-05	-0.014002	0.071	0.021	7.195	0.082	1.68	11.3	3.3	7.28	0.59	210	630	25	153000	111.5	<63	4.56	0.169	6.5	429.4	463500	0.706	0.29	0.011	16.75	0.0456	0.68	1.74	0.778
SLLLBPS03	18LB	LB18	Rio Blanco-Los Bronces	LaPaloma-Los Sulfatos	Porphyry (deposit)	Postmineral Porphyry	Porphyry (economic)	Quartz Monzonite	190509	15	190509_378_SL_19LB_31	c	62.13	1.01	98.8		0.0058	0.0031	0.001121	9.4e-05	0.12218	0.037	0.022	7.195	0.082	1.68	5.8	3.1	7.22	0.6	-1050	740	6.5	153000	126.1	<63	3.71	0.34	9.5	642	468200	0.705	0.114	0.051	22	0.179	2.94	5.1	1.79
SLLLBPS03	18LB	LB18	Rio Blanco-Los Bronces	LaPaloma-Los Sulfatos	Porphyry (deposit)	Postmineral Porphyry	Porphyry (economic)	Quartz Monzonite	190509	15	190509_379_SL_19LB_32	r	62.13	1.01	98.8		0.006	0.003	0.001106	9e-05	0.017411	0.035	0.02	7.195	0.082	1.68	6	3	7.13	0.58	-840	680	1.02	153000	105.6	<66	4.19	0.155	<4.8	446.9	464800	0.643	<0.044	0.0041	21.2	0.0517	0.98	2.11	0.91
SLLLBPS03	18LB	LB18	Rio Blanco-Los Bronces	LaPaloma-Los Sulfatos	Porphyry (deposit)	Postmineral Porphyry	Porphyry (economic)	Quartz Monzonite	190509	16	190509_382_SL_19LB_34	r	62.13	1.01	98.8		0.0047	0.0033	0.0011	0.00011	0.098599	0.036	0.026	7.195	0.082	1.68	5.5	3.7	7.1	0.72	-1190	780	2.19	153000	85.2	<68	2.63	0.126	<4.3	306	473000	0.607	<0.013	<0.0027	15.53	0.0202	0.49	0.98	0.432
SLLLBPS03	18LB	LB18	Rio Blanco-Los Bronces	LaPaloma-Los Sulfatos	Porphyry (deposit)	Postmineral Porphyry	Porphyry (economic)	Quartz Monzonite	190509	17	190509_383_SL_19LB_35	c	62.13	1.01	98.8		0.0069	0.002	0.001101	5.3e-05	0.44417	0.045	0.012	7.195	0.082	1.68	7	2	7.09	0.34	-180	450	1.7	153000	176	<94	4.22	0.255	<6.2	937	473000	1.7	<0.06	0.0065	35.72	0.079	1.47	3.81	1.51
SLLLBPS03	18LB	LB18	Rio Blanco-Los Bronces	LaPaloma-Los Sulfatos	Porphyry (deposit)	Postmineral Porphyry	Porphyry (economic)	Quartz Monzonite	190509	17	190509_384_SL_19LB_36	r	62.13	1.01	98.8		0.0063	0.0069	0.00133	0.00015	-0.064217	0.062	0.053	7.195	0.082	1.68	6.3	6.9	8.56	0.99	-1100	1200	3.12	153000	87.1	<75	4.07	0.103	<4.9	249	490600	0.44	<0.053	<0.0027	9.95	0.0241	0.52	1.23	0.478
SLLLBPS03	18LB	LB18	Rio Blanco-Los Bronces	LaPaloma-Los Sulfatos	Porphyry (deposit)	Postmineral Porphyry	Porphyry (economic)	Quartz Monzonite	190509	18	190509_386_SL_19LB_37	c	62.13	1.01	98.8		0.0082	0.0029	0.00112	7.1e-05	-0.14116	0.054	0.019	7.195	0.082	1.68	8.3	2.9	7.21	0.46	-210	590	6	153000	174	<57	3.34	0.16	12.3	807	467100	0.845	<0.043	0.0108	24.2	0.113	2.47	4.67	1.67
SLLLBPS03	18LB	LB18	Rio Blanco-Los Bronces	LaPaloma-Los Sulfatos	Porphyry (deposit)	Postmineral Porphyry	Porphyry (economic)	Quartz Monzonite	190509	19	190509_388_SL_19LB_39	c	62.13	1.01	98.8		0.0094	0.004	0.00099	0.00011	-0.19158	0.071	0.032	7.195	0.082	1.68	9.4	4	6.41	0.72	-20	850	4.3	153000	105.6	<71	3.93	0.131	<4.3	572	495700	0.488	<0.036	0.029	14.71	0.146	2.47	4.13	1.38
SLLLBPS03	18LB	LB18	Rio Blanco-Los Bronces	LaPaloma-Los Sulfatos	Porphyry (deposit)	Postmineral Porphyry	Porphyry (economic)	Quartz Monzonite	190509	19	190509_389_SL_19LB_40	r	62.13	1.01	98.8		0.0116	0.0037	0.001034	7.4e-05	-0.04444	0.087	0.029	7.195	0.082	1.68	11.6	3.7	6.66	0.48	510	660	2.58	153000	88.4	<64	2.84	0.106	<4.5	312.2	484400	0.844	<0.06	<0.0019	21.61	0.0309	0.51	1.73	0.591
SLLLBPS03	18LB	LB18	Rio Blanco-Los Bronces	LaPaloma-Los Sulfatos	Porphyry (deposit)	Postmineral Porphyry	Porphyry (economic)	Quartz Monzonite	190509	20	190509_396_SL_19LB_41	r	62.13	1.01	98.8		0.0081	0.0064	0.00109	0.00015	0.48962	0.048	0.04	7.195	0.082	1.68	8.2	6.5	6.99	0.95	-400	1500	18.4	153000	242	<200	6.4	0.33	47	1300	388000	2.13	<0.18	0.036	55.7	0.128	1.75	4.5	1.65
SLLLBPS03	18LB	LB18	Rio Blanco-Los Bronces	LaPaloma-Los Sulfatos	Porphyry (deposit)	Postmineral Porphyry	Porphyry (economic)	Quartz Monzonite	190509	21	190509_397_SL_19LB_42	r	62.13	1.01	98.8		0.0241	0.0076	0.00127	0.00012	0.14396	0.123	0.037	7.195	0.082	1.68	24	7.5	8.17	0.79	1400	710	111	153000	258	<99	5.2	0.5	103	933	451000	1.06	0.86	0.101	35.9	0.157	2.52	4.89	1.79
SLLLBPS03	18LB	LB18	Rio Blanco-Los Bronces	LaPaloma-Los Sulfatos	Porphyry (deposit)	Postmineral Porphyry	Porphyry (economic)	Quartz Monzonite	190509	23	190509_399_SL_19LB_44	c	62.13	1.01	98.8		0.0059	0.0023	0.001147	6.7e-05	0.19469	0.04	0.017	7.195	0.082	1.68	5.9	2.3	7.39	0.43	-680	540	1.13	153000	137.9	<57	4.9	0.144	<4	532	466800	0.723	<0.011	0.0078	19.3	0.087	1.4	2.97	1.08
SLLLBPS03	18LB	LB18	Rio Blanco-Los Bronces	LaPaloma-Los Sulfatos	Porphyry (deposit)	Postmineral Porphyry	Porphyry (economic)	Quartz Monzonite	190509	23	190509_401_SL_19LB_45	r	62.13	1.01	98.8		0.0148	0.0046	0.001079	8.5e-05	-0.045299	0.101	0.032	7.195	0.082	1.68	14.8	4.5	6.95	0.55	580	700	24.4	153000	93.6	<65	3.66	0.135	6.3	223.9	482400	0.573	0.228	0.0152	13.53	0.0309	0.527	1.12	0.385
SLLLBPS03	18LB	LB18	Rio Blanco-Los Bronces	LaPaloma-Los Sulfatos	Porphyry (deposit)	Postmineral Porphyry	Porphyry (economic)	Quartz Monzonite	190509	24	190509_402_SL_19LB_46	c	62.13	1.01	98.8	inherited	0.316	0.016	0.04535	0.0011	0.18945	0.0504	0.0025	7.195	0.082	1.68	278	12	285.9	6.6	190	110	13	153000	277	<72	7.35	0.203	10.6	1078	462000	1.413	0.101	0.102	12.56	0.123	2.09	3.99	0.922
SLLLBPS03	18LB	LB18	Rio Blanco-Los Bronces	LaPaloma-Los Sulfatos	Porphyry (deposit)	Postmineral Porphyry	Porphyry (economic)	Quartz Monzonite	190509	24	190509_403_SL_19LB_47	r	62.13	1.01	98.8		0.009	0.0048	0.00114	0.00011	0.1659	0.062	0.035	7.195	0.082	1.68	8.9	4.8	7.35	0.69	-980	860	0.71	153000	94.7	<58	3.28	0.114	<4.5	283.7	468200	0.484	<0.034	0.0032	13.57	0.0228	0.47	1.13	0.444
SLLLBPS03	18LB	LB18	Rio Blanco-Los Bronces	LaPaloma-Los Sulfatos	Porphyry (deposit)	Postmineral Porphyry	Porphyry (economic)	Quartz Monzonite	190509	25	190509_404_SL_19LB_48	c	62.13	1.01	98.8		0.0087	0.0065	0.0012	0.00013	-0.099662	0.048	0.047	7.195	0.082	1.68	8.5	6.4	7.72	0.85	-1800	1200	1.63	153000	113.7	<57	6.64	0.289	<4.2	424	469900	0.337	<0.011	0.0061	10.24	0.099	2.12	3.68	1.241
SLLLBPS03	18LB	LB18	Rio Blanco-Los Bronces	LaPaloma-Los Sulfatos	Porphyry (deposit)	Postmineral Porphyry	Porphyry (economic)	Quartz Monzonite	190509	25	190509_406_SL_19LB_49	r	62.13	1.01	98.8		0.007	0.0015	0.001098	6.2e-05	0.075252	0.048	0.011	7.195	0.082	1.68	7.1	1.6	7.08	0.4	-190	380	1.33	153000	78.8	<62	3.62	0.111	<4.3	267.6	470400	1.16	<0.044	0.0029	23.11	0.0289	0.57	0.99	0.368
SLLLBPS03	18LB	LB18	Rio Blanco-Los Bronces	LaPaloma-Los Sulfatos	Porphyry (deposit)	Postmineral Porphyry	Porphyry (economic)	Quartz Monzonite	190509	26	190509_407_SL_19LB_50	c	62.13	1.01	98.8		0.0034	0.0056	0.00128	0.00012	0.032368	0.008	0.033	7.195	0.082	1.68	3.2	5.6	8.23	0.79	-2600	1100	1.82	153000	147	<71	8.41	0.392	<4.6	351	467600	0.453	<0.011	<0.0022	9.66	0.0369	0.77	1.62	0.55
SLLLBPS03	18LB	LB18	Rio Blanco-Los Bronces	LaPaloma-Los Sulfatos	Porphyry (deposit)	Postmineral Porphyry	Porphyry (economic)	Quartz Monzonite	190509	26	190509_408_SL_19LB_51	m	62.13	1.01	98.8		0.0077	0.0042	0.00126	0.00011	-0.073561	0.046	0.028	7.195	0.082	1.68	7.7	4.2	8.12	0.74	-940	820	1.81	153000	86.2	<62	4.61	0.127	<4.6	229	465300	0.495	<0.05	<0.0022	11.21	0.0174	0.297	0.9	0.301
SLLLBPS03	18LB	LB18	Rio Blanco-Los Bronces	LaPaloma-Los Sulfatos	Porphyry (deposit)	Postmineral Porphyry	Porphyry (economic)	Quartz Monzonite	190509	26	190509_409_SL_19LB_52	r	62.13	1.01	98.8		0.0088	0.0027	0.001202	8.9e-05	0.24878	0.053	0.017	7.195	0.082	1.68	8.9	2.8	7.74	0.57	-270	550	0.43	153000	65.5	<57	2.26	0.107	<4.3	216	461000	0.552	<0.042	<0.0025	13.15	0.0139	0.273	0.718	0.234
SLLLBPS03	18LB	LB18	Rio Blanco-Los Bronces	LaPaloma-Los Sulfatos	Porphyry (deposit)	Postmineral Porphyry	Porphyry (economic)	Quartz Monzonite	190509	27	190509_412_SL_19LB_54	m	62.13	1.01	98.8		0.0136	0.0035	0.00114	0.0001	-0.066941	0.084	0.022	7.195	0.082	1.68	13.6	3.5	7.32	0.67	820	590	0.5	153000	138.4	<67	4.27	0.319	34.7	1031	495900	1.93	<0.074	0.0041	35.3	0.0596	1.09	3.11	1.365
SLLLBPS03	18LB	LB18	Rio Blanco-Los Bronces	LaPaloma-Los Sulfatos	Porphyry (deposit)	Postmineral Porphyry	Porphyry (economic)	Quartz Monzonite	190509	27	190509_413_SL_19LB_55	r	62.13	1.01	98.8		0.0063	0.0024	0.001093	7.4e-05	-0.193	0.038	0.018	7.195	0.082	1.68	6.3	2.5	7.04	0.48	-660	590	<0.4	153000	117.9	<65	3.51	0.098	18.2	837.3	469100	1.772	<0.035	<0.0033	29.29	0.0497	0.99	2.57	1.096
SLLLBPS03	18LB	LB18	Rio Blanco-Los Bronces	LaPaloma-Los Sulfatos	Porphyry (deposit)	Postmineral Porphyry	Porphyry (economic)	Quartz Monzonite	190918	39	190918_079_18_XT02	r	62.13	1.01	98.8		0.0064	0.0056	0.00105	0.00014	0.063468	0.064	0.052	7.195	0.082	1.68	7.4	6	6.76	0.87	-1800	1300	10.1	153000	97.6	<650	4.07	0.284	14	390.6	470500	0.782	0.128	0.0115	17.59	0.049	0.68	1.62	0.605
SLLLBPS03	18LB	LB18	Rio Blanco-Los Bronces	LaPaloma-Los Sulfatos	Porphyry (deposit)	Postmineral Porphyry	Porphyry (economic)	Quartz Monzonite	190918	30	190918_081_18_XT03	c	62.13	1.01	98.8		0.0089	0.0043	0.00108	0.0001	0.16047	0.055	0.033	7.195	0.082	1.68	8.9	4.3	6.96	0.67	-530	930	29	153000	320	<720	6.9	0.259	40	1276	459500	2.74	1.43	0.066	34.02	0.114	1.51	4.44	1.62
SLLLBPS03	18LB	LB18	Rio Blanco-Los Bronces	LaPaloma-Los Sulfatos	Porphyry (deposit)	Postmineral Porphyry	Porphyry (economic)	Quartz Monzonite	190918	30	190918_082_18_XT04	r	62.13	1.01	98.8		0.022	0.02	0.00102	0.0002	0.37263	0.17	0.22	7.195	0.082	1.68	20	19	6.6	1.3	-4300	4900	39.5	153000	118	<1500	5.6	0.59	135	498	429000	1.08	0.28	0.033	29.6	0.089	1.38	2.99	1.15
SLLLBPS03	18LB	LB18	Rio Blanco-Los Bronces	LaPaloma-Los Sulfatos	Porphyry (deposit)	Postmineral Porphyry	Porphyry (economic)	Quartz Monzonite	190918	31	190918_083_18_XT05	r	62.13	1.01	98.8		0.0151	0.0078	0.00099	0.00014	0.00022415	0.142	0.09	7.195	0.082	1.68	14.8	7.8	6.39	0.89	-600	1400	35.4	153000	147	<820	3.81	0.383	33.6	630	464500	0.947	0.26	0.024	23.33	0.051	1.14	2.36	0.95
SLLLBPS03	18LB	LB18	Rio Blanco-Los Bronces	LaPaloma-Los Sulfatos	Porphyry (deposit)	Postmineral Porphyry	Porphyry (economic)	Quartz Monzonite	190918	33	190918_086_18_XT07	r	62.13	1.01	98.8		0.0007	0.0053	0.00102	0.00016	-0.36117	0.047	0.075	7.195	0.082	1.68	0.5	5.3	6.6	1	-2400	1500	17.3	153000	124	<1300	4.5	0.21	153	1006	441900	2.6	<0.18	<0.012	50.7	0.095	1.87	5.06	1.89
SLLLBPS03	18LB	LB18	Rio Blanco-Los Bronces	LaPaloma-Los Sulfatos	Porphyry (deposit)	Postmineral Porphyry	Porphyry (economic)	Quartz Monzonite	190918	34	190918_087_18_XT08	r	62.13	1.01	98.8		0.0207	0.0062	0.00112	0.00012	0.066361	0.147	0.053	7.195	0.082	1.68	20.5	6.1	7.2	0.8	560	960	33.2	153000	122	<1100	4.5	0.54	17.6	667	451000	1.58	0.24	<0.0094	41.4	0.07	1.7	3.9	1.44
SLLLBPS03	18LB	LB18	Rio Blanco-Los Bronces	LaPaloma-Los Sulfatos	Porphyry (deposit)	Postmineral Porphyry	Porphyry (economic)	Quartz Monzonite	190918	35	190918_088_18_XT09	r	62.13	1.01	98.8	antecryst	0.0114	0.0037	0.001242	9e-05	-0.21384	0.075	0.027	7.195	0.082	1.68	11.4	3.7	8	0.58	30	630	86	153000	148.3	<530	4.59	0.295	11.8	675	472500	1.64	0.94	0.0208	35.9	0.118	2.47	4.04	1.37
SLLLBPS03	18LB	LB18	Rio Blanco-Los Bronces	LaPaloma-Los Sulfatos	Porphyry (deposit)	Postmineral Porphyry	Porphyry (economic)	Quartz Monzonite	190918	37	190918_096_18_XT11	r	62.13	1.01	98.8		0.011	0.015	0.0011	0.00025	0.17598	0.042	0.096	7.195	0.082	1.68	11	15	7.1	1.6	-2600	2400	25.2	153000	245	<1000	3.6	0.22	26.3	751	452500	0.88	0.18	0.52	27.51	0.321	3.24	4.6	1.82
SLLLBPS03	18LB	LB18	Rio Blanco-Los Bronces	LaPaloma-Los Sulfatos	Porphyry (deposit)	Postmineral Porphyry	Porphyry (economic)	Quartz Monzonite	190918	38	190918_097_18_XT12	r	62.13	1.01	98.8		0.0028	0.0055	0.00107	0.00011	0.11703	0.024	0.044	7.195	0.082	1.68	2.7	5.5	6.89	0.68	-2100	1300	18.3	153000	147	<1100	5.1	0.19	28.4	896	465100	1.88	<0.12	0.019	47.7	0.093	1.49	4.27	1.6
SLLLBPS03	18LB	LB18	Rio Blanco-Los Bronces	LaPaloma-Los Sulfatos	Porphyry (deposit)	Postmineral Porphyry	Porphyry (economic)	Quartz Monzonite	190918	40	190918_099_18_XT14	r	62.13	1.01	98.8	inherited	0.0738	0.0085	0.01011	0.00034	0.29409	0.053	0.0059	7.195	0.082	1.68	71.9	8	64.9	2.2	200	220	4.08	153000	309	<560	5.29	0.092	<7.3	1184	468000	1.786	<0.059	0.158	12.26	0.133	1.63	3.43	1.15
SLLLBPS03	18LB	LB18	Rio Blanco-Los Bronces	LaPaloma-Los Sulfatos	Porphyry (deposit)	Postmineral Porphyry	Porphyry (economic)	Quartz Monzonite	190918	42	190918_102_18_XT16	r	62.13	1.01	98.8		0.004	0.0044	0.00109	0.00014	-0.17213	0.064	0.059	7.195	0.082	1.68	3.9	4.4	7	0.9	-1500	1100	49.1	153000	141	<740	23	0.53	1058	587	466200	1.224	0.86	0.018	28.08	0.066	0.78	2.2	0.788
SLLLBPS03	18LB	LB18	Rio Blanco-Los Bronces	LaPaloma-Los Sulfatos	Porphyry (deposit)	Postmineral Porphyry	Porphyry (economic)	Quartz Monzonite	190918	43	190918_103_18_XT17	r	62.13	1.01	98.8		0.013	0.01	0.0011	0.00024	-0.14086	0.07	0.17	7.195	0.082	1.68	12.6	9.9	7.1	1.6	-2200	2900	51	153000	159	<1500	6.1	0.53	37	421.9	425800	0.8	0.85	<0.021	22.42	0.061	1.01	1.76	0.8
SLLLBPS03	18LB	LB18	Rio Blanco-Los Bronces	LaPaloma-Los Sulfatos	Porphyry (deposit)	Postmineral Porphyry	Porphyry (economic)	Quartz Monzonite	190918	44	190918_104_18_XT18	r	62.13	1.01	98.8		0.013	0.011	0.00126	0.00017	-0.0095255	0.05	0.1	7.195	0.082	1.68	13	10	8.1	1.1	-2200	1900	20.4	153000	85	<530	3.93	0.109	<7.5	220.2	465600	0.446	0.19	0.0188	11	0.0289	0.42	1.01	0.37
SLLLBPS03	18LB	LB18	Rio Blanco-Los Bronces	LaPaloma-Los Sulfatos	Porphyry (deposit)	Postmineral Porphyry	Porphyry (economic)	Quartz Monzonite	190918	45	190918_107_18_XT20	r	62.13	1.01	98.8		0.017	0.015	0.00091	0.00016	0.058653	0.04	0.16	7.195	0.082	1.68	16	14	5.8	1	-7700	5100	52.7	153000	379	<2100	5.1	4.13	47	953	428200	1.49	<0.22	0.04	36.45	0.137	2.03	3.46	1.53
SLLLBPS03	18LB	LB18	Rio Blanco-Los Bronces	LaPaloma-Los Sulfatos	Porphyry (deposit)	Postmineral Porphyry	Porphyry (economic)	Quartz Monzonite	190918	46	190918_108_18_XT21	c	62.13	1.01	98.8		0.0088	0.0048	0.001018	9.1e-05	0.069823	0.058	0.035	7.195	0.082	1.68	8.7	4.8	6.56	0.59	-790	940	<0.91	153000	164.2	<520	4.77	0.113	43.6	999	476400	1.168	<0.11	0.0094	36.71	0.147	2.43	5.14	2.24
SLLLBPS03	18LB	LB18	Rio Blanco-Los Bronces	LaPaloma-Los Sulfatos	Porphyry (deposit)	Postmineral Porphyry	Porphyry (economic)	Quartz Monzonite	190918	46	190918_109_18_XT22	r	62.13	1.01	98.8		0.0054	0.0026	0.001122	8.3e-05	-0.28279	0.046	0.021	7.195	0.082	1.68	5.4	2.6	7.23	0.53	-740	600	3.85	153000	125.7	<510	5.61	0.227	22.3	874	477100	2.014	<0.079	0.0079	56.61	0.107	2.46	5.61	2.21
SLLLBPS03	18LB	LB18	Rio Blanco-Los Bronces	LaPaloma-Los Sulfatos	Porphyry (deposit)	Postmineral Porphyry	Porphyry (economic)	Quartz Monzonite	190918	47	190918_111_18_XT23	r	62.13	1.01	98.8		0.013	0.013	0.001	0.00017	-0.017915	0.12	0.18	7.195	0.082	1.68	15	14	6.4	1.1	-1600	1800	8.2	153000	113	<920	3.5	0.198	<13	811	456500	0.51	<0.1	0.0153	22.21	0.274	4.24	7.71	2.38
SLLLBPS03	18LB	LB18	Rio Blanco-Los Bronces	LaPaloma-Los Sulfatos	Porphyry (deposit)	Postmineral Porphyry	Porphyry (economic)	Quartz Monzonite	190918	48	190918_112_18_XT24	c	62.13	1.01	98.8	xenocryst	0.0175	0.0039	0.00245	0.00013	0.065386	0.054	0.012	7.195	0.082	1.68	17.5	3.8	15.78	0.87	10	400	<0.89	153000	192	<530	5.61	0.231	10.4	1075	486500	1.194	<0.056	0.0088	18.49	0.087	1.59	3.7	0.962
SLLLBPS03	18LB	LB18	Rio Blanco-Los Bronces	LaPaloma-Los Sulfatos	Porphyry (deposit)	Postmineral Porphyry	Porphyry (economic)	Quartz Monzonite	190918	48	190918_113_18_XT25	r	62.13	1.01	98.8	xenocryst	0.0131	0.0044	0.00241	0.00013	-0.022176	0.039	0.013	7.195	0.082	1.68	13.1	4.4	15.51	0.8	-510	480	27.3	153000	195	<620	4.39	0.159	32.7	479	481800	0.997	<0.12	<0.0064	16.63	0.0337	0.52	1.44	0.437
SLLLBPS03	18LB	LB18	Rio Blanco-Los Bronces	LaPaloma-Los Sulfatos	Porphyry (deposit)	Postmineral Porphyry	Porphyry (economic)	Quartz Monzonite	190918	49	190918_114_18_XT26	r	62.13	1.01	98.8	antecryst	0.0086	0.0076	0.00131	0.00016	-0.085894	0.096	0.079	7.195	0.082	1.68	8.3	7.6	8.5	1	-1500	1200	28.4	153000	156	<680	7.4	0.37	19.8	409.4	473300	0.606	<0.11	0.0226	12.37	0.0476	0.74	1.63	0.63
SLLLBPS03	18LB	LB18	Rio Blanco-Los Bronces	LaPaloma-Los Sulfatos	Porphyry (deposit)	Postmineral Porphyry	Porphyry (economic)	Quartz Monzonite	190918	51	190918_117_18_XT28	c	62.13	1.01	98.8		0.0067	0.0048	0.00116	0.00012	0.23263	0.047	0.034	7.195	0.082	1.68	6.6	4.8	7.48	0.78	-1230	990	<0.89	153000	139.4	<500	4.79	0.184	<6.8	727	486000	0.766	<0.095	0.0105	21.74	0.164	2.73	4.93	1.79
SLLLBPS03	18LB	LB18	Rio Blanco-Los Bronces	LaPaloma-Los Sulfatos	Porphyry (deposit)	Postmineral Porphyry	Porphyry (economic)	Quartz Monzonite	190918	51	190918_118_18_XT29	r	62.13	1.01	98.8		0.006	0.0032	0.00106	8.1e-05	-0.063266	0.043	0.024	7.195	0.082	1.68	6	3.2	6.83	0.52	-930	750	0.97	153000	230	<500	4.08	0.171	12.2	743	473600	1.414	<0.068	0.81	38.1	0.3	2.18	3.5	1.16
SLLLBPS03	18LB	LB18	Rio Blanco-Los Bronces	LaPaloma-Los Sulfatos	Porphyry (deposit)	Postmineral Porphyry	Porphyry (economic)	Quartz Monzonite	190918	53	190918_126_18_XT31	r	62.13	1.01	98.8		0.0066	0.0031	0.001079	9.1e-05	-0.0538	0.043	0.023	7.195	0.082	1.68	6.6	3.1	6.95	0.59	-720	710	46	153000	176	<500	4.02	0.195	19.5	1120	475000	2.45	0.41	0.027	43.6	0.078	1.54	4.02	1.54
SLLLBPS04	16LB	LB16	Rio Blanco-Los Bronces	LaPaloma-Los Sulfatos	Porphyry (deposit)	San Francisco Batholith	Batholith	Monzonite	190627	1	190627_687_SL_16LB_02	r	62.46	1.96	140.5		0.00892	0.00091	0.001334	4e-05	0.17028	0.0485	0.0048	8.9	0.076	2.2	9.01	0.91	8.6	0.26	100	210	7.4	153000	249	<110	5.9	0.281	14.5	1398	437000	7.77	<0.077	0.0078	79.3	0.148	2.39	4.86	0.648
SLLLBPS04	16LB	LB16	Rio Blanco-Los Bronces	LaPaloma-Los Sulfatos	Porphyry (deposit)	San Francisco Batholith	Batholith	Monzonite	190627	2	190627_690_SL_16LB_04	r	62.46	1.96	140.5		0.0087	0.0023	0.001367	7e-05	-0.089715	0.05	0.013	8.9	0.076	2.2	8.8	2.3	8.8	0.45	-170	440	11.7	153000	144.4	<91	4.69	0.144	5	588	432000	1.85	0.033	0.0113	23.18	0.0549	0.9	1.81	0.505
SLLLBPS04	16LB	LB16	Rio Blanco-Los Bronces	LaPaloma-Los Sulfatos	Porphyry (deposit)	San Francisco Batholith	Batholith	Monzonite	190627	3	190627_691_SL_16LB_05	c	62.46	1.96	140.5		0.0113	0.0056	0.0014	0.00014	-0.012651	0.052	0.033	8.9	0.076	2.2	11.2	5.6	9.03	0.9	-690	880	1.44	153000	201.4	<84	12.17	0.406	<3.8	619	446900	0.78	<0.037	0.0127	9.74	0.09	1.42	2.54	0.802
SLLLBPS04	16LB	LB16	Rio Blanco-Los Bronces	LaPaloma-Los Sulfatos	Porphyry (deposit)	San Francisco Batholith	Batholith	Monzonite	190627	3	190627_692_SL_16LB_06	r	62.46	1.96	140.5		0.0114	0.0077	0.00134	0.00014	-0.30917	0.067	0.043	8.9	0.076	2.2	11.2	7.6	8.64	0.9	-1200	1100	6.2	153000	132.2	<76	9.3	0.162	<3.7	243.6	449200	0.568	<0.035	0.0018	7.68	0.0223	0.284	0.97	0.359
SLLLBPS04	16LB	LB16	Rio Blanco-Los Bronces	LaPaloma-Los Sulfatos	Porphyry (deposit)	San Francisco Batholith	Batholith	Monzonite	190627	4	190627_694_SL_16LB_07	c	62.46	1.96	140.5		0.0085	0.0037	0.00137	0.00012	0.22549	0.043	0.019	8.9	0.076	2.2	8.5	3.7	8.86	0.8	-680	640	0.74	153000	267	<85	15.6	0.794	<3.6	1244	451400	0.856	<0.044	0.0329	13.58	0.331	5.73	8.25	1.603
SLLLBPS04	16LB	LB16	Rio Blanco-Los Bronces	LaPaloma-Los Sulfatos	Porphyry (deposit)	San Francisco Batholith	Batholith	Monzonite	190627	5	190627_696_SL_16LB_09	c	62.46	1.96	140.5		0.007	0.0044	0.00123	0.00014	0.14268	0.057	0.037	8.9	0.076	2.2	7	4.4	7.9	0.9	-880	910	11.5	153000	240.2	<87	23.5	0.611	5.9	875	452500	0.631	<0.066	0.0142	10.56	0.241	3.91	6	1.24
SLLLBPS04	16LB	LB16	Rio Blanco-Los Bronces	LaPaloma-Los Sulfatos	Porphyry (deposit)	San Francisco Batholith	Batholith	Monzonite	190627	5	190627_697_SL_16LB_10	r	62.46	1.96	140.5		0.0115	0.0057	0.00154	0.00014	0.036826	0.068	0.035	8.9	0.076	2.2	11.4	5.7	9.9	0.91	-610	870	9.3	153000	173.8	<77	12.6	0.404	<3.9	354.7	450700	0.781	<0.012	<0.0018	9.08	0.025	0.431	1.39	0.294
SLLLBPS04	16LB	LB16	Rio Blanco-Los Bronces	LaPaloma-Los Sulfatos	Porphyry (deposit)	San Francisco Batholith	Batholith	Monzonite	190627	6	190627_699_SL_16LB_11	c	62.46	1.96	140.5		0.0028	0.0087	0.00134	0.00022	0.061519	0.061	0.079	8.9	0.076	2.2	2.4	8.6	8.6	1.4	-2300	1300	26	153000	178.8	<78	27.7	0.44	3.9	533	450300	0.535	<0.012	0.0056	7.44	0.097	1.69	3.17	0.94
SLLLBPS04	16LB	LB16	Rio Blanco-Los Bronces	LaPaloma-Los Sulfatos	Porphyry (deposit)	San Francisco Batholith	Batholith	Monzonite	190627	6	190627_700_SL_16LB_12	r	62.46	1.96	140.5		0.0093	0.0087	0.00137	0.00019	0.13005	0.025	0.065	8.9	0.076	2.2	8.9	8.6	8.8	1.2	-2500	1400	11.7	153000	148.1	<89	18.4	0.334	6.9	320.4	455500	0.577	<0.012	<0.0022	7	0.0331	0.5	1.34	0.465
SLLLBPS04	16LB	LB16	Rio Blanco-Los Bronces	LaPaloma-Los Sulfatos	Porphyry (deposit)	San Francisco Batholith	Batholith	Monzonite	190627	7	190627_701_SL_16LB_13	c	62.46	1.96	140.5		0.0114	0.0082	0.00139	0.00016	0.072999	0.061	0.044	8.9	0.076	2.2	11.4	8.2	8.9	1	-500	1200	3.04	153000	253	<99	15.8	0.55	<4.9	956	495000	1.16	<0.029	0.0065	13.12	0.118	1.81	3.71	1.118
SLLLBPS04	16LB	LB16	Rio Blanco-Los Bronces	LaPaloma-Los Sulfatos	Porphyry (deposit)	San Francisco Batholith	Batholith	Monzonite	190627	8	190627_704_SL_16LB_15	c	62.46	1.96	140.5		0.0051	0.0049	0.00137	0.00013	-0.047718	0.034	0.031	8.9	0.076	2.2	5.1	4.8	8.83	0.87	-1480	820	5.65	153000	223.1	<78	14.2	0.276	<3.9	533	453700	0.78	<0.058	0.0103	10.11	0.068	0.9	2.09	0.685
SLLLBPS04	16LB	LB16	Rio Blanco-Los Bronces	LaPaloma-Los Sulfatos	Porphyry (deposit)	San Francisco Batholith	Batholith	Monzonite	190627	8	190627_705_SL_16LB_16	r	62.46	1.96	140.5		0.0111	0.007	0.00151	0.00017	0.081669	0.058	0.042	8.9	0.076	2.2	10.9	6.9	9.7	1.1	-1400	1000	6.16	153000	139.6	<77	10.89	0.137	<3.5	254	448400	0.582	<0.063	0.0019	7.68	0.0281	0.5	1.02	0.369
SLLLBPS04	16LB	LB16	Rio Blanco-Los Bronces	LaPaloma-Los Sulfatos	Porphyry (deposit)	San Francisco Batholith	Batholith	Monzonite	190627	9	190627_706_SL_16LB_17	c	62.46	1.96	140.5		0.0162	0.0078	0.00138	0.00013	-0.00060288	0.082	0.045	8.9	0.076	2.2	16	7.7	8.88	0.84	-200	1100	4.11	153000	161	<87	11.6	0.255	16.1	424.9	484000	0.772	<0.051	0.0067	7.52	0.0462	0.62	1.52	0.538
SLLLBPS04	16LB	LB16	Rio Blanco-Los Bronces	LaPaloma-Los Sulfatos	Porphyry (deposit)	San Francisco Batholith	Batholith	Monzonite	190627	10	190627_714_SL_16LB_19	c	62.46	1.96	140.5		0.022	0.012	0.00161	0.00021	0.22326	0.123	0.07	8.9	0.076	2.2	22	12	10.4	1.3	-100	1100	7.04	153000	293	<86	17.4	0.659	<4	764	483000	0.909	<0.019	0.0076	11.51	0.123	2.28	4.39	0.913
SLLLBPS04	16LB	LB16	Rio Blanco-Los Bronces	LaPaloma-Los Sulfatos	Porphyry (deposit)	San Francisco Batholith	Batholith	Monzonite	190627	10	190627_715_SL_16LB_20	r	62.46	1.96	140.5		0.0066	0.0037	0.00143	0.00014	0.18124	0.031	0.021	8.9	0.076	2.2	6.6	3.7	9.18	0.92	-870	760	1.7	153000	170.5	<84	9.7	0.329	<3.9	447	479000	1.025	<0.015	<0.0028	13.29	0.0271	0.58	1.63	0.306
SLLLBPS04	16LB	LB16	Rio Blanco-Los Bronces	LaPaloma-Los Sulfatos	Porphyry (deposit)	San Francisco Batholith	Batholith	Monzonite	190627	11	190627_716_SL_16LB_21	c	62.46	1.96	140.5		0.0097	0.0024	0.001511	8.3e-05	0.17514	0.047	0.011	8.9	0.076	2.2	9.8	2.4	9.73	0.53	-90	440	2.35	153000	261	<82	7.22	0.268	<4.1	1070	491000	2.44	<0.064	0.0088	29.1	0.138	2.28	4.55	0.92
SLLLBPS04	16LB	LB16	Rio Blanco-Los Bronces	LaPaloma-Los Sulfatos	Porphyry (deposit)	San Francisco Batholith	Batholith	Monzonite	190627	12	190627_719_SL_16LB_23	c	62.46	1.96	140.5		0.0143	0.0072	0.00131	0.00017	-0.0023399	0.104	0.079	8.9	0.076	2.2	14.1	7.1	8.4	1.1	-400	1300	0.66	153000	164.5	<74	12.22	0.217	<3.5	437	453600	0.62	<0.044	0.009	8	0.0457	0.75	1.81	0.534
SLLLBPS04	16LB	LB16	Rio Blanco-Los Bronces	LaPaloma-Los Sulfatos	Porphyry (deposit)	San Francisco Batholith	Batholith	Monzonite	190627	12	190627_720_SL_16LB_24	r	62.46	1.96	140.5		0.0082	0.0015	0.001403	5.1e-05	-0.12792	0.0428	0.0081	8.9	0.076	2.2	8.2	1.5	9.04	0.33	-230	310	14.4	153000	204.2	<86	5.21	0.183	<3.5	895	451500	2.95	0.053	0.0162	39	0.0892	1.42	3.03	0.792
SLLLBPS04	16LB	LB16	Rio Blanco-Los Bronces	LaPaloma-Los Sulfatos	Porphyry (deposit)	San Francisco Batholith	Batholith	Monzonite	190627	13	190627_721_SL_16LB_25	c	62.46	1.96	140.5		0.0065	0.0043	0.00135	0.00012	-0.089187	0.059	0.038	8.9	0.076	2.2	6.5	4.3	8.68	0.8	-1060	850	4.3	153000	200.9	<81	13.75	0.231	<3.5	572	454000	0.816	<0.061	0.0106	9.58	0.0769	1.22	2.15	0.645
SLLLBPS04	16LB	LB16	Rio Blanco-Los Bronces	LaPaloma-Los Sulfatos	Porphyry (deposit)	San Francisco Batholith	Batholith	Monzonite	190627	13	190627_722_SL_16LB_26	r	62.46	1.96	140.5		0.0025	0.0051	0.0015	0.0002	0.10965	0.022	0.038	8.9	0.076	2.2	2.4	5.2	9.7	1.3	-2210	970	6.2	153000	181.2	<76	12.1	0.275	<3.7	403	467000	0.691	<0.047	<0.0033	8.9	0.0461	0.77	1.76	0.599
SLLLBPS04	16LB	LB16	Rio Blanco-Los Bronces	LaPaloma-Los Sulfatos	Porphyry (deposit)	San Francisco Batholith	Batholith	Monzonite	190627	14	190627_724_SL_16LB_27	c	62.46	1.96	140.5		0.0058	0.0078	0.00142	0.00017	0.12978	0	0.055	8.9	0.076	2.2	5.4	7.7	9.2	1.1	-2800	1200	8.71	153000	138.7	<75	8.38	0.101	<3.4	249.6	459500	0.473	<0.04	<0.0023	5.37	0.0193	0.372	0.759	0.329
SLLLBPS04	16LB	LB16	Rio Blanco-Los Bronces	LaPaloma-Los Sulfatos	Porphyry (deposit)	San Francisco Batholith	Batholith	Monzonite	190627	14	190627_725_SL_16LB_28	r	62.46	1.96	140.5		0.008	0.0052	0.00148	0.0002	-0.22985	0.059	0.04	8.9	0.076	2.2	7.9	5.2	9.5	1.3	-1000	1000	4.69	153000	105.9	<98	6.89	0.115	<3.9	185	451600	0.54	<0.049	<0.0019	6.3	0.0144	0.32	0.556	0.261
SLLLBPS04	16LB	LB16	Rio Blanco-Los Bronces	LaPaloma-Los Sulfatos	Porphyry (deposit)	San Francisco Batholith	Batholith	Monzonite	190627	15	190627_726_SL_16LB_29	c	62.46	1.96	140.5		0.019	0.012	0.00149	0.00022	0.18497	0.12	0.09	8.9	0.076	2.2	18	12	9.6	1.4	-1200	1400	3.12	153000	113.2	<79	10.12	0.271	<3.8	365	446700	0.553	<0.013	0.0031	6.76	0.0292	0.52	1.38	0.372
SLLLBPS04	16LB	LB16	Rio Blanco-Los Bronces	LaPaloma-Los Sulfatos	Porphyry (deposit)	San Francisco Batholith	Batholith	Monzonite	190627	15	190627_727_SL_16LB_30	r	62.46	1.96	140.5		0.0132	0.0077	0.00115	0.00013	0.19895	0.104	0.07	8.9	0.076	2.2	13	7.6	7.39	0.84	-400	1100	4.69	153000	154.1	<82	11.51	0.385	<3.9	357.2	454400	0.649	<0.013	0.0105	8	0.0448	0.82	1.61	0.493
SLLLBPS04	16LB	LB16	Rio Blanco-Los Bronces	LaPaloma-Los Sulfatos	Porphyry (deposit)	San Francisco Batholith	Batholith	Monzonite	190627	16	190627_729_SL_16LB_31	c	62.46	1.96	140.5		0.0079	0.0046	0.00147	0.00015	0.032536	0.052	0.034	8.9	0.076	2.2	7.9	4.6	9.48	0.94	-910	860	5.96	153000	201.1	<88	12.24	0.249	<4.3	693	454500	0.772	<0.013	0.0133	9.66	0.131	2.19	3.3	1.02
SLLLBPS04	16LB	LB16	Rio Blanco-Los Bronces	LaPaloma-Los Sulfatos	Porphyry (deposit)	San Francisco Batholith	Batholith	Monzonite	190627	16	190627_730_SL_16LB_32	r	62.46	1.96	140.5		0.0081	0.0065	0.00139	0.00015	-0.17408	0.06	0.056	8.9	0.076	2.2	7.9	6.5	8.97	0.94	-1600	1000	4.84	153000	129.2	<81	8.72	0.176	<4	263.1	446600	0.594	<0.056	0.0012	8.48	0.0178	0.446	0.97	0.339
SLLLBPS04	16LB	LB16	Rio Blanco-Los Bronces	LaPaloma-Los Sulfatos	Porphyry (deposit)	San Francisco Batholith	Batholith	Monzonite	190627	17	190627_731_SL_16LB_33	c	62.46	1.96	140.5		0.0095	0.0052	0.00141	0.00012	0.090924	0.043	0.026	8.9	0.076	2.2	9.5	5.2	9.07	0.8	-590	830	3.03	153000	258	<89	11.6	0.447	50.6	916	473000	0.993	<0.053	0.0123	14.06	0.143	2.44	4.82	0.78
SLLLBPS04	16LB	LB16	Rio Blanco-Los Bronces	LaPaloma-Los Sulfatos	Porphyry (deposit)	San Francisco Batholith	Batholith	Monzonite	190627	17	190627_732_SL_16LB_34	r	62.46	1.96	140.5		0.0121	0.0045	0.00146	0.00014	0.090534	0.066	0.028	8.9	0.076	2.2	12.1	4.5	9.42	0.88	-340	800	4.31	153000	140.2	<79	6.32	0.235	31.8	404.1	456900	0.814	<0.032	0.0105	9.19	0.058	0.64	1.6	0.476
SLLLBPS04	16LB	LB16	Rio Blanco-Los Bronces	LaPaloma-Los Sulfatos	Porphyry (deposit)	San Francisco Batholith	Batholith	Monzonite	190627	18	190627_734_SL_16LB_35	c	62.46	1.96	140.5		0.0055	0.0043	0.00128	0.00015	0.031111	0.039	0.032	8.9	0.076	2.2	5.5	4.3	8.27	0.97	-1420	880	2.67	153000	167.9	<80	11.1	0.202	<3.8	686	454000	0.691	<0.038	0.0102	9.92	0.163	2.44	3.38	1.172
SLLLBPS04	16LB	LB16	Rio Blanco-Los Bronces	LaPaloma-Los Sulfatos	Porphyry (deposit)	San Francisco Batholith	Batholith	Monzonite	190627	18	190627_735_SL_16LB_36	r	62.46	1.96	140.5		0.0092	0.0063	0.0014	0.00016	-0.15648	0.051	0.04	8.9	0.076	2.2	9	6.2	9	1	-1280	960	2.97	153000	124	<88	6.57	0.109	<3.9	318.1	447800	0.664	<0.048	0.0027	7.66	0.0238	0.4	1.12	0.371
SLLLBPS04	16LB	LB16	Rio Blanco-Los Bronces	LaPaloma-Los Sulfatos	Porphyry (deposit)	San Francisco Batholith	Batholith	Monzonite	190627	19	190627_736_SL_16LB_37	c	62.46	1.96	140.5		0.0068	0.0045	0.00144	0.00011	-0.20431	0.052	0.035	8.9	0.076	2.2	6.7	4.5	9.24	0.73	-920	820	4.4	153000	210	<83	11.73	0.899	<3.9	670	452000	0.755	0.043	0.078	11.62	0.088	1.51	3.47	0.64
SLLLBPS04	16LB	LB16	Rio Blanco-Los Bronces	LaPaloma-Los Sulfatos	Porphyry (deposit)	San Francisco Batholith	Batholith	Monzonite	190627	19	190627_737_SL_16LB_38	r	62.46	1.96	140.5		0.0121	0.0072	0.00125	0.00015	0.049956	0.056	0.053	8.9	0.076	2.2	11.9	7.1	8.04	0.96	-1100	1100	3.93	153000	126.1	<85	7.83	0.252	<3.7	259	446300	0.636	<0.013	0.00068	7.83	0.011	0.48	0.89	0.28
SLLLBPS04	16LB	LB16	Rio Blanco-Los Bronces	LaPaloma-Los Sulfatos	Porphyry (deposit)	San Francisco Batholith	Batholith	Monzonite	190627	21	190627_746_SL_16LB_41	r	62.46	1.96	140.5		0.00945	0.00078	0.001363	3.5e-05	-0.014916	0.0511	0.0044	8.9	0.076	2.2	9.55	0.79	8.78	0.23	220	180	2.61	153000	382	<83	8.65	0.53	36.5	3010	462700	15.9	<0.045	0.0239	165	0.239	3.93	8.54	1.115
SLLLBPS04	16LB	LB16	Rio Blanco-Los Bronces	LaPaloma-Los Sulfatos	Porphyry (deposit)	San Francisco Batholith	Batholith	Monzonite	190627	22	190627_747_SL_16LB_42	c	62.46	1.96	140.5		0.0173	0.0096	0.00129	0.00019	0.018475	0.099	0.063	8.9	0.076	2.2	16.9	9.5	8.3	1.2	-700	1200	3.67	153000	142.4	<96	8.54	0.175	<4.2	537	447200	0.514	<0.017	0.022	7.55	0.168	2.85	3.58	1.17
SLLLBPS04	16LB	LB16	Rio Blanco-Los Bronces	LaPaloma-Los Sulfatos	Porphyry (deposit)	San Francisco Batholith	Batholith	Monzonite	190627	22	190627_749_SL_16LB_43	r	62.46	1.96	140.5		0.0085	0.0039	0.00136	0.0001	0.26424	0.044	0.021	8.9	0.076	2.2	8.5	3.9	8.79	0.65	-670	640	8.4	153000	158.2	<92	10.97	0.21	6.9	841	473000	0.864	<0.016	0.023	9.99	0.204	2.84	4.09	1.3
SLLLBPS04	16LB	LB16	Rio Blanco-Los Bronces	LaPaloma-Los Sulfatos	Porphyry (deposit)	San Francisco Batholith	Batholith	Monzonite	190627	23	190627_750_SL_16LB_44	c	62.46	1.96	140.5		0.0131	0.0078	0.00157	0.0002	-0.17813	0.053	0.046	8.9	0.076	2.2	12.8	7.6	10.1	1.3	-700	1000	7.26	153000	199.2	<85	10.37	0.302	<3.8	406	448200	0.593	<0.013	0.0042	7.56	0.0458	0.78	1.82	0.384
SLLLBPS04	16LB	LB16	Rio Blanco-Los Bronces	LaPaloma-Los Sulfatos	Porphyry (deposit)	San Francisco Batholith	Batholith	Monzonite	190627	23	190627_751_SL_16LB_45	r	62.46	1.96	140.5		0.0124	0.0046	0.00158	0.00013	-0.045139	0.067	0.029	8.9	0.076	2.2	12.3	4.6	10.17	0.81	-540	630	1.7	153000	188.4	<80	10.31	0.345	<3.4	475.7	455500	0.806	<0.0087	0.00112	10.83	0.0375	0.68	1.9	0.387
SLLLBPS04	16LB	LB16	Rio Blanco-Los Bronces	LaPaloma-Los Sulfatos	Porphyry (deposit)	San Francisco Batholith	Batholith	Monzonite	190627	24	190627_752_SL_16LB_46	c	62.46	1.96	140.5		0.0152	0.0076	0.00142	0.00018	-0.0019622	0.088	0.049	8.9	0.076	2.2	14.9	7.5	9.2	1.2	-700	1100	6.55	153000	163.6	<83	11.95	0.221	<3.7	369.7	469800	0.652	<0.063	0.0041	8.63	0.0456	0.91	1.69	0.549
SLLLBPS04	16LB	LB16	Rio Blanco-Los Bronces	LaPaloma-Los Sulfatos	Porphyry (deposit)	San Francisco Batholith	Batholith	Monzonite	190627	24	190627_754_SL_16LB_47	r	62.46	1.96	140.5		0.0075	0.0019	0.001416	8.4e-05	-0.13357	0.0395	0.0097	8.9	0.076	2.2	7.6	1.9	9.12	0.54	-280	420	2	153000	164	<81	5.32	0.142	<4	608	484000	1.57	<0.016	0.0061	22.4	0.058	1.06	2.21	0.605
SLLLBPS04	16LB	LB16	Rio Blanco-Los Bronces	LaPaloma-Los Sulfatos	Porphyry (deposit)	San Francisco Batholith	Batholith	Monzonite	190627	25	190627_755_SL_16LB_48	c	62.46	1.96	140.5		0.0074	0.0052	0.0014	0.00012	0.087111	0.026	0.025	8.9	0.076	2.2	7.3	5.2	9.04	0.75	-1450	760	1.24	153000	213.3	<86	11.28	0.463	<4	1040	447700	0.675	<0.063	0.0125	11.47	0.239	3.89	6.87	1.47
SLLLBPS04	16LB	LB16	Rio Blanco-Los Bronces	LaPaloma-Los Sulfatos	Porphyry (deposit)	San Francisco Batholith	Batholith	Monzonite	190627	25	190627_756_SL_16LB_49	r	62.46	1.96	140.5		0.0082	0.0045	0.00136	0.00014	0.13554	0.051	0.033	8.9	0.076	2.2	8.2	4.5	8.74	0.93	-770	770	1.1	153000	154.6	<89	6.56	0.195	<3.7	462	447900	0.889	<0.013	<0.0028	10.47	0.0296	0.459	1.46	0.368
SLLLBPS04	16LB	LB16	Rio Blanco-Los Bronces	LaPaloma-Los Sulfatos	Porphyry (deposit)	San Francisco Batholith	Batholith	Monzonite	190627	26	190627_757_SL_16LB_50	c	62.46	1.96	140.5		0.0101	0.0067	0.00137	0.00019	-0.34646	0.031	0.079	8.9	0.076	2.2	9.9	6.6	8.8	1.2	-900	1200	0.71	153000	135.6	<84	9.6	0.26	<3.9	485	444500	0.543	<0.013	<0.0036	8.01	0.089	1.79	2.92	0.91
SLLLBPS04	16LB	LB16	Rio Blanco-Los Bronces	LaPaloma-Los Sulfatos	Porphyry (deposit)	San Francisco Batholith	Batholith	Monzonite	190627	26	190627_759_SL_16LB_51	r	62.46	1.96	140.5		0.0077	0.0061	0.00142	0.00018	-0.00022566	0.038	0.043	8.9	0.076	2.2	7.6	6	9.1	1.1	-1800	1100	5.39	153000	101.7	<81	7.35	0.127	<4	174.3	463400	0.51	<0.045	<0.00062	6.65	0.0147	0.237	0.56	0.212
SLLLBPS04	16LB	LB16	Rio Blanco-Los Bronces	LaPaloma-Los Sulfatos	Porphyry (deposit)	San Francisco Batholith	Batholith	Monzonite	190627	27	190627_760_SL_16LB_52	c	62.46	1.96	140.5		0.007	0.0038	0.00154	0.00014	-0.2335	0.036	0.021	8.9	0.076	2.2	6.9	3.8	9.93	0.91	-900	660	3.59	153000	217.5	<80	12.89	0.288	<4	622	455100	0.877	<0.048	0.0026	10.09	0.0585	1.14	1.85	0.656
SLLLBPS04	16LB	LB16	Rio Blanco-Los Bronces	LaPaloma-Los Sulfatos	Porphyry (deposit)	San Francisco Batholith	Batholith	Monzonite	190627	27	190627_761_SL_16LB_53	r	62.46	1.96	140.5		0.019	0.011	0.00136	0.00019	-0.11589	0.109	0.084	8.9	0.076	2.2	18	10	8.8	1.2	-1200	1400	6.04	153000	104.8	<89	7.5	0.076	<3.8	173	447500	0.48	<0.086	<0.0028	5.76	0.0139	0.328	0.553	0.263
SLLLBPS04	16LB	LB16	Rio Blanco-Los Bronces	LaPaloma-Los Sulfatos	Porphyry (deposit)	San Francisco Batholith	Batholith	Monzonite	190627	28	190627_762_SL_16LB_54	c	62.46	1.96	140.5		0.0097	0.0054	0.00142	0.00014	0.054945	0.053	0.032	8.9	0.076	2.2	9.6	5.4	9.13	0.89	-1050	890	4.02	153000	160.2	<78	11.14	0.283	6.7	682	471700	0.582	<0.011	0.0124	9.73	0.157	2.55	4.04	1.216
SLLLBPS04	16LB	LB16	Rio Blanco-Los Bronces	LaPaloma-Los Sulfatos	Porphyry (deposit)	San Francisco Batholith	Batholith	Monzonite	190627	28	190627_764_SL_16LB_55	r	62.46	1.96	140.5		0.0134	0.0059	0.00144	0.00016	0.1852	0.061	0.03	8.9	0.076	2.2	13.3	5.8	9.2	1	-470	830	4.05	153000	111.1	<80	7.58	0.093	<3.6	235	445800	0.613	<0.013	<0.0027	7.23	0.0209	0.33	0.84	0.309
SLLLBPS04	16LB	LB16	Rio Blanco-Los Bronces	LaPaloma-Los Sulfatos	Porphyry (deposit)	San Francisco Batholith	Batholith	Monzonite	190918	29	190918_306_16_XT01	r	62.46	1.96	140.5		0.014	0.01	0.00118	0.00019	0.18818	0.1	0.12	8.9	0.076	2.2	13	10	7.6	1.2	-1900	1800	7.22	153000	160.6	<480	12.72	0.17	<6	433	495100	0.54	<0.07	<0.0052	8.31	0.0486	0.75	1.43	0.591
SLLLBPS04	16LB	LB16	Rio Blanco-Los Bronces	LaPaloma-Los Sulfatos	Porphyry (deposit)	San Francisco Batholith	Batholith	Monzonite	190918	30	190918_307_16_XT02	r	62.46	1.96	140.5		0.016	0.011	0.00124	0.0002	0.22267	0.01	0.1	8.9	0.076	2.2	15	11	8	1.3	-5900	3200	5.68	153000	98.8	<480	7.28	0.088	<6.2	192.1	485000	0.41	<0.071	<0.0037	6.83	0.0139	0.34	0.68	0.259
SLLLBPS04	16LB	LB16	Rio Blanco-Los Bronces	LaPaloma-Los Sulfatos	Porphyry (deposit)	San Francisco Batholith	Batholith	Monzonite	190918	31	190918_308_16_XT03	r	62.46	1.96	140.5		0.0012	0.0091	0.00128	0.00022	0.06655	0.05	0.12	8.9	0.076	2.2	0.7	8.9	8.3	1.4	-5500	3000	8.05	153000	183.9	<480	12.2	0.255	<6.5	439	491000	0.513	<0.11	0.0037	10.11	0.06	1.19	2.03	0.659
SLLLBPS04	16LB	LB16	Rio Blanco-Los Bronces	LaPaloma-Los Sulfatos	Porphyry (deposit)	San Francisco Batholith	Batholith	Monzonite	190918	32	190918_309_16_XT04	r	62.46	1.96	140.5		0.0164	0.0099	0.0014	0.00018	0.098349	0.116	0.076	8.9	0.076	2.2	15.9	9.7	9	1.2	-1400	1300	5.48	153000	128.9	<510	9.6	0.192	8	398.4	494000	0.627	<0.12	<0.0063	8.96	0.0355	0.77	1.43	0.502
SLLLBPS04	16LB	LB16	Rio Blanco-Los Bronces	LaPaloma-Los Sulfatos	Porphyry (deposit)	San Francisco Batholith	Batholith	Monzonite	190918	33	190918_311_16_XT05	r	62.46	1.96	140.5		0.006	0.013	0.00126	0.00018	0.038081	-0.02	0.1	8.9	0.076	2.2	5	13	8.1	1.2	-6100	2400	4.28	153000	146	<460	11.29	0.21	<6.4	459	483000	0.459	<0.09	0.0052	9.13	0.088	1.82	2.54	0.827
SLLLBPS04	16LB	LB16	Rio Blanco-Los Bronces	LaPaloma-Los Sulfatos	Porphyry (deposit)	San Francisco Batholith	Batholith	Monzonite	190918	34	190918_312_16_XT08	r	62.46	1.96	140.5		0.008	0.013	0.00134	0.00025	0.065718	0.12	0.14	8.9	0.076	2.2	7	13	8.6	1.6	-5200	3000	5.67	153000	105.9	<460	8.72	0.124	<6	206.6	488000	0.397	<0.07	<0.0066	6.61	0.0212	0.38	0.79	0.294
SLLLBPS04	16LB	LB16	Rio Blanco-Los Bronces	LaPaloma-Los Sulfatos	Porphyry (deposit)	San Francisco Batholith	Batholith	Monzonite	190918	35	190918_313_16_XT11	r	62.46	1.96	140.5		0.007	0.0019	0.001313	7.6e-05	0.040308	0.039	0.011	8.9	0.076	2.2	7.1	1.9	8.46	0.49	-330	430	<0.94	153000	239	<510	8.7	0.308	<6.5	993	490000	3.4	<0.082	<0.0068	44.3	0.104	2.07	4.57	0.82
SLLLBPS04	16LB	LB16	Rio Blanco-Los Bronces	LaPaloma-Los Sulfatos	Porphyry (deposit)	San Francisco Batholith	Batholith	Monzonite	190918	36	190918_315_16_XT12	r	62.46	1.96	140.5		0.0062	0.0086	0.00139	0.00019	0.056419	0.024	0.058	8.9	0.076	2.2	5.8	8.5	9	1.2	-3300	1500	1.37	153000	158.5	<470	11.97	0.415	<6.4	399	483600	0.733	0.019	<0.0059	11.4	0.0246	0.43	1.49	0.315
SLLLBPS04	16LB	LB16	Rio Blanco-Los Bronces	LaPaloma-Los Sulfatos	Porphyry (deposit)	San Francisco Batholith	Batholith	Monzonite	190918	37	190918_316_16_XT14	r	62.46	1.96	140.5		0.02	0.013	0.0015	0.00026	-0.11429	0.15	0.12	8.9	0.076	2.2	19	13	9.7	1.7	-1200	1600	7.86	153000	163.5	520	11.23	0.202	<6	422	492000	0.402	<0.11	<0.0051	6.97	0.061	1.4	1.94	0.737
SLLLBPS04	16LB	LB16	Rio Blanco-Los Bronces	LaPaloma-Los Sulfatos	Porphyry (deposit)	San Francisco Batholith	Batholith	Monzonite	190918	38	190918_317_16_XT15	r	62.46	1.96	140.5		0.019	0.014	0.0014	0.00025	0.30842	0.07	0.1	8.9	0.076	2.2	18	14	9	1.6	-3100	2100	5.96	153000	128	<480	9.99	0.202	<7.2	306.6	489000	0.518	<0.022	<0.0011	8.8	0.0348	0.47	1.19	0.408
SLLLBPS04	16LB	LB16	Rio Blanco-Los Bronces	LaPaloma-Los Sulfatos	Porphyry (deposit)	San Francisco Batholith	Batholith	Monzonite	190918	39	190918_318_16_XT16	r	62.46	1.96	140.5		0.0108	0.0026	0.00133	7e-05	-0.10321	0.062	0.016	8.9	0.076	2.2	10.8	2.6	8.57	0.45	170	450	3.79	153000	108.3	<480	7.14	0.111	<6.6	284	497000	0.653	<0.018	<0.0072	11.83	0.0148	0.35	0.99	0.34
SLLLBPS04	16LB	LB16	Rio Blanco-Los Bronces	LaPaloma-Los Sulfatos	Porphyry (deposit)	San Francisco Batholith	Batholith	Monzonite	190918	40	190918_320_16_XT20	r	62.46	1.96	140.5		0.0082	0.0028	0.00138	0.0001	0.12518	0.041	0.015	8.9	0.076	2.2	8.3	2.8	8.86	0.65	-510	520	4.22	153000	121.6	<470	6.8	0.176	<5.9	543	484300	1.62	<0.053	<0.0064	19.1	0.0354	0.75	1.53	0.494
SLLLBPS04	16LB	LB16	Rio Blanco-Los Bronces	LaPaloma-Los Sulfatos	Porphyry (deposit)	San Francisco Batholith	Batholith	Monzonite	190918	42	190918_322_16_XT26	r	62.46	1.96	140.5		0.0084	0.0092	0.00132	0.00021	0.18362	0.024	0.076	8.9	0.076	2.2	7.8	9.1	8.5	1.3	-2700	1500	2.17	153000	154.1	<450	10.86	0.424	<6.4	376.4	480000	0.617	<0.053	<0.0058	10.74	0.0212	0.48	1.37	0.292
SLLLBPS04	16LB	LB16	Rio Blanco-Los Bronces	LaPaloma-Los Sulfatos	Porphyry (deposit)	San Francisco Batholith	Batholith	Monzonite	190918	43	190918_323_16_XT27	r	62.46	1.96	140.5		0.0048	0.007	0.00126	0.00018	0.066336	0.057	0.056	8.9	0.076	2.2	6.1	7.6	8.1	1.2	-2400	1300	1.37	153000	138.7	<470	8.12	0.268	<6	554	490000	0.531	<0.081	<0.0055	10.02	0.061	1.06	2.64	0.712
SLLLBPS04	16LB	LB16	Rio Blanco-Los Bronces	LaPaloma-Los Sulfatos	Porphyry (deposit)	San Francisco Batholith	Batholith	Monzonite	190918	44	190918_325_16_XT28	r	62.46	1.96	140.5		0.016	0.011	0.00141	0.00023	0.35242	0.119	0.075	8.9	0.076	2.2	20	14	9.1	1.5	100	1300	2.3	153000	113	<560	7.4	0.177	<7.4	507	512000	0.466	<0.083	0.0081	10.74	0.095	1.68	2.65	0.89
SLLLBPS04	16LB	LB16	Rio Blanco-Los Bronces	LaPaloma-Los Sulfatos	Porphyry (deposit)	San Francisco Batholith	Batholith	Monzonite	190918	45	190918_327_16_XT31	r	62.46	1.96	140.5		0.009	0.012	0.00138	0.00027	-0.0069794	0.12	0.16	8.9	0.076	2.2	8	12	8.9	1.7	-3800	2800	3.57	153000	109.3	<460	7.58	0.11	<6.5	287	499000	0.428	<0.069	<0.0042	6.79	0.0261	0.55	1.01	0.508
SLLLBPS04	16LB	LB16	Rio Blanco-Los Bronces	LaPaloma-Los Sulfatos	Porphyry (deposit)	San Francisco Batholith	Batholith	Monzonite	190918	46	190918_328_16_XT32	r	62.46	1.96	140.5		0.011	0.01	0.0015	0.00026	0.061202	0.044	0.053	8.9	0.076	2.2	14	12	9.7	1.7	-1500	1400	39	153000	273	<570	13	0.63	<8.4	1136	485000	1.33	0.44	0.0152	18.2	0.129	2.41	4.58	1.29
SLLLBPS04	16LB	LB16	Rio Blanco-Los Bronces	LaPaloma-Los Sulfatos	Porphyry (deposit)	San Francisco Batholith	Batholith	Monzonite	190918	47	190918_335_16_XT33	r	62.46	1.96	140.5		0.0026	0.0075	0.00119	0.00016	-0.014776	0	0.071	8.9	0.076	2.2	2.3	7.4	7.6	1.1	-3900	1500	7.72	153000	230.5	<480	14.11	0.215	<5.7	563	478000	0.647	<0.1	0.0061	10.46	0.087	1.2	2.06	0.833
SLLLBPS04	16LB	LB16	Rio Blanco-Los Bronces	LaPaloma-Los Sulfatos	Porphyry (deposit)	San Francisco Batholith	Batholith	Monzonite	190918	48	190918_336_16_XT34	r	62.46	1.96	140.5		0.014	0.013	0.00127	0.00024	0.13974	0	0.14	8.9	0.076	2.2	13	13	8.2	1.5	-4900	3000	6.63	153000	123.4	<490	7.87	0.11	<6.5	273.6	483700	0.368	<0.018	<0.0053	6.37	0.0268	0.47	0.96	0.35
SLLLBPS04	16LB	LB16	Rio Blanco-Los Bronces	LaPaloma-Los Sulfatos	Porphyry (deposit)	San Francisco Batholith	Batholith	Monzonite	190918	49	190918_337_16_XT35	r	62.46	1.96	140.5		0.0139	0.0093	0.00117	0.00016	0.039776	0.124	0.087	8.9	0.076	2.2	16	10	7.6	1.1	-2000	1500	5.01	153000	204.1	<470	12.4	0.265	<7	594	483000	0.702	<0.092	0.0077	10.44	0.077	1.4	2.14	0.808
SLLLBPS04	16LB	LB16	Rio Blanco-Los Bronces	LaPaloma-Los Sulfatos	Porphyry (deposit)	San Francisco Batholith	Batholith	Monzonite	190918	50	190918_338_16_XT37	c	62.46	1.96	140.5		0.0156	0.0099	0.0012	0.00018	0.00084865	0.108	0.081	8.9	0.076	2.2	15.4	9.9	7.7	1.2	-600	1800	1.1	153000	151	<580	10.9	0.25	<7.7	948	498000	0.519	<0.12	0.0303	11.14	0.298	4.11	6.18	1.9
SLLLBPS04	16LB	LB16	Rio Blanco-Los Bronces	LaPaloma-Los Sulfatos	Porphyry (deposit)	San Francisco Batholith	Batholith	Monzonite	190918	50	190918_340_16_XT38	r	62.46	1.96	140.5		0.008	0.002	0.00143	8.3e-05	-0.013385	0.043	0.011	8.9	0.076	2.2	8	2	9.21	0.54	-320	380	2.06	153000	151.7	<460	7.7	0.154	<6.1	541	476000	2.03	<0.13	<0.0059	23.9	0.0537	0.93	2.06	0.404
SLLLBPS04	16LB	LB16	Rio Blanco-Los Bronces	LaPaloma-Los Sulfatos	Porphyry (deposit)	San Francisco Batholith	Batholith	Monzonite	190918	51	190918_341_16_XT39	r	62.46	1.96	140.5		0.0129	0.003	0.001386	9.4e-05	-0.0013138	0.071	0.016	8.9	0.076	2.2	13	3	8.93	0.61	460	480	35.4	153000	146.2	<480	14.1	0.258	54	598	470000	2.31	0.36	0.018	23.89	0.05	0.8	1.82	0.482
SLLLBPS04	16LB	LB16	Rio Blanco-Los Bronces	LaPaloma-Los Sulfatos	Porphyry (deposit)	San Francisco Batholith	Batholith	Monzonite	190918	52	190918_342_16_XT40	r	62.46	1.96	140.5		0.007	0.012	0.0016	0.00027	-0.074505	0.04	0.12	8.9	0.076	2.2	6	12	10.3	1.8	-4100	3300	1.88	153000	193	<560	13	0.56	<7.9	512	471000	0.543	<0.11	<0.0069	9.2	0.0395	1.14	2.6	0.582
SLLLBPS04	16LB	LB16	Rio Blanco-Los Bronces	LaPaloma-Los Sulfatos	Porphyry (deposit)	San Francisco Batholith	Batholith	Monzonite	190918	53	190918_343_16_XT41	r	62.46	1.96	140.5		0.016	0.01	0.00135	0.00022	-0.06869	0.124	0.096	8.9	0.076	2.2	15.7	9.9	8.7	1.4	-1800	1900	5.85	153000	206	<470	13.47	0.321	<6.6	559	477000	0.621	<0.082	<0.0052	10.63	0.062	1	2.35	0.727
SLLLBPS04	16LB	LB16	Rio Blanco-Los Bronces	LaPaloma-Los Sulfatos	Porphyry (deposit)	San Francisco Batholith	Batholith	Monzonite	190918	54	190918_345_16_XT42	r	62.46	1.96	140.5		0.01	0.011	0.00129	0.00022	0.26157	0.14	0.11	8.9	0.076	2.2	10	11	8.3	1.4	-1700	1700	5.54	153000	125.8	<480	9.35	0.16	<6.5	276.9	488000	0.464	<0.091	<0.0066	8.4	0.03	0.69	1.22	0.386
SLLLBPS04	16LB	LB16	Rio Blanco-Los Bronces	LaPaloma-Los Sulfatos	Porphyry (deposit)	San Francisco Batholith	Batholith	Monzonite	190918	55	190918_346_16_XT43	r	62.46	1.96	140.5		0.009	0.011	0.00124	0.00023	-0.073368	0.04	0.13	8.9	0.076	2.2	8	10	8	1.5	-5000	2900	5.55	153000	120.5	<470	8.48	0.102	<6.9	230.7	481000	0.445	<0.07	<0.0063	7.69	0.0193	0.38	0.94	0.338
SLLLBPS04	16LB	LB16	Rio Blanco-Los Bronces	LaPaloma-Los Sulfatos	Porphyry (deposit)	San Francisco Batholith	Batholith	Monzonite	190918	56	190918_347_16_XT44	r	62.46	1.96	140.5		0.0093	0.0037	0.00119	0.00011	-0.025883	0.06	0.027	8.9	0.076	2.2	9.3	3.7	7.67	0.71	-480	650	14.6	153000	196	<560	7.29	0.187	58.1	390.7	478200	2.49	0.62	0.0113	9.88	0.0257	0.47	1.15	0.396
SLLLBPS04	16LB	LB16	Rio Blanco-Los Bronces	LaPaloma-Los Sulfatos	Porphyry (deposit)	San Francisco Batholith	Batholith	Monzonite	190918	57	190918_348_16_XT46	r	62.46	1.96	140.5		0.0053	0.0061	0.00135	0.00017	-0.08778	0.014	0.031	8.9	0.076	2.2	6.6	6.6	8.7	1.1	-1800	1100	21.7	153000	190	<780	11.7	0.252	46	518	456200	0.96	0.17	0.0119	9	0.049	0.71	1.48	0.617
SLLLBPS04	16LB	LB16	Rio Blanco-Los Bronces	LaPaloma-Los Sulfatos	Porphyry (deposit)	San Francisco Batholith	Batholith	Monzonite	190918	58	190918_350_16_XT47	r	62.46	1.96	140.5		0.0118	0.0097	0.00132	0.00021	-0.033274	0.012	0.089	8.9	0.076	2.2	11.2	9.6	8.5	1.3	-4500	2900	0.9	153000	176.1	<470	9.39	0.313	<6.2	453.8	477000	0.783	<0.054	<0.0065	10.74	0.0367	0.49	1.62	0.327
SLLLBPS04	16LB	LB16	Rio Blanco-Los Bronces	LaPaloma-Los Sulfatos	Porphyry (deposit)	San Francisco Batholith	Batholith	Monzonite	190918	59	190918_351_16_XT50	c	62.46	1.96	140.5		0.0088	0.0083	0.00143	0.00016	-0.01952	0.065	0.061	8.9	0.076	2.2	8.4	8.2	9.2	1.1	-1900	1200	7.1	153000	250.6	<490	13.5	0.26	<5.8	757	487000	0.76	<0.084	0.0127	11.82	0.125	1.93	3.24	1.052
SLLLBPS04	16LB	LB16	Rio Blanco-Los Bronces	LaPaloma-Los Sulfatos	Porphyry (deposit)	San Francisco Batholith	Batholith	Monzonite	190823	60	190823_120_16_LT01	c	62.46	1.96	140.5		-0.002	0.014	0.00106	0.00019	0.34009	-0.039	0.059	8.9	0.076	2.2	-2	13	6.8	1.2	-4700	1100	5.4	153000	196	<670	14.5	0.33	<8.7	489	505000	0.598	<0.17	<0.0099	8.79	0.06	0.91	1.92	0.78
SLLLBPS04	16LB	LB16	Rio Blanco-Los Bronces	LaPaloma-Los Sulfatos	Porphyry (deposit)	San Francisco Batholith	Batholith	Monzonite	190823	60	190823_122_16_LT02	r	62.46	1.96	140.5		0.0039	0.0063	0.0014	0.00017	-0.099206	0.012	0.046	8.9	0.076	2.2	3.7	6.3	9	1.1	-2800	1100	4.29	153000	129.9	<370	9.03	0.196	<5	291.7	485400	0.416	<0.056	<0.003	7.52	0.0265	0.58	1.41	0.4
SLLLBPS04	16LB	LB16	Rio Blanco-Los Bronces	LaPaloma-Los Sulfatos	Porphyry (deposit)	San Francisco Batholith	Batholith	Monzonite	190823	61	190823_123_16_LT03	c	62.46	1.96	140.5		0.007	0.0066	0.00139	0.00016	-0.14997	0.055	0.054	8.9	0.076	2.2	6.7	6.5	9	1	-1600	1100	7.08	153000	215	<370	12.94	0.24	<4.6	497	488300	0.521	<0.078	0.0052	9.42	0.0645	1.26	1.94	0.737
SLLLBPS04	16LB	LB16	Rio Blanco-Los Bronces	LaPaloma-Los Sulfatos	Porphyry (deposit)	San Francisco Batholith	Batholith	Monzonite	190823	62	190823_125_16_LT05	c	62.46	1.96	140.5		0.0119	0.0065	0.0013	0.00013	0.32902	0.058	0.036	8.9	0.076	2.2	11.7	6.5	8.37	0.86	-1110	950	1.53	153000	177.1	<370	12.11	0.247	<4.7	689	485800	0.533	<0.042	0.0158	9.5	0.164	2.18	3.39	1.293
SLLLBPS04	16LB	LB16	Rio Blanco-Los Bronces	LaPaloma-Los Sulfatos	Porphyry (deposit)	San Francisco Batholith	Batholith	Monzonite	190823	62	190823_132_16_LT06	r	62.46	1.96	140.5		0.0097	0.0018	0.001533	6.5e-05	0.0033031	0.047	0.0092	8.9	0.076	2.2	9.8	1.8	9.88	0.42	-100	340	29	153000	140	<380	5.56	0.166	<4.8	504	491000	1.81	<0.05	0.014	18.98	0.0368	0.63	1.38	0.391
SLLLBPS04	16LB	LB16	Rio Blanco-Los Bronces	LaPaloma-Los Sulfatos	Porphyry (deposit)	San Francisco Batholith	Batholith	Monzonite	190823	63	190823_133_16_LT07	c	62.46	1.96	140.5		0.0183	0.025	0.00135	0.00028	-0.077615	0.103	0.079	8.9	0.076	2.2	20	22	8.7	1.8	0	1200	9.1	153000	201	<370	13.36	0.259	<4.5	497	504000	0.556	<0.035	0.0031	8.74	0.0524	1.15	2.04	0.675
SLLLBPS04	16LB	LB16	Rio Blanco-Los Bronces	LaPaloma-Los Sulfatos	Porphyry (deposit)	San Francisco Batholith	Batholith	Monzonite	190823	63	190823_134_16_LT08	r	62.46	1.96	140.5		0.013	0.0092	0.00132	0.00018	-0.018037	0.068	0.027	8.9	0.076	2.2	13.1	8.8	8.51	1.2	570	430	9.7	153000	189	<380	6.79	0.378	27	835	507000	2.4	0.16	0.0079	26.5	0.0441	0.8	2.04	0.586
SLLLBPS04	16LB	LB16	Rio Blanco-Los Bronces	LaPaloma-Los Sulfatos	Porphyry (deposit)	San Francisco Batholith	Batholith	Monzonite	190823	64	190823_135_16_LT09	r	62.46	1.96	140.5		0.0123	0.0069	0.00131	0.00015	0.20501	0.079	0.052	8.9	0.076	2.2	12.1	6.8	8.44	0.95	-600	1100	77	153000	137	<480	13	0.209	80	331	453000	0.476	0.2	0.0177	6.54	0.046	0.75	1.19	0.425
SLLLBPS04	16LB	LB16	Rio Blanco-Los Bronces	LaPaloma-Los Sulfatos	Porphyry (deposit)	San Francisco Batholith	Batholith	Monzonite	190823	65	190823_137_16_LT10	c	62.46	1.96	140.5		0.0136	0.0095	0.00129	0.0002	0.070987	0.111	0.087	8.9	0.076	2.2	15	10	8.3	1.3	-2100	1700	3.84	153000	130	<370	8.51	0.124	<4.6	366	479000	0.363	<0.043	0.0047	6.55	0.065	1.27	1.72	0.743
SLLLBPS04	16LB	LB16	Rio Blanco-Los Bronces	LaPaloma-Los Sulfatos	Porphyry (deposit)	San Francisco Batholith	Batholith	Monzonite	190823	65	190823_138_16_LT11	r	62.46	1.96	140.5		0.0127	0.0066	0.00146	0.00013	-0.010948	0.077	0.045	8.9	0.076	2.2	13.9	7	9.41	0.84	-620	890	3.58	153000	119.1	<380	7.6	0.096	<4.7	202.1	467100	0.397	<0.011	<0.0028	6.76	0.0137	0.298	0.65	0.271
SLLLBPS04	16LB	LB16	Rio Blanco-Los Bronces	LaPaloma-Los Sulfatos	Porphyry (deposit)	San Francisco Batholith	Batholith	Monzonite	190823	66	190823_139_16_LT12	c	62.46	1.96	140.5		0.008	0.0052	0.00128	0.00012	-0.11243	0.05	0.035	8.9	0.076	2.2	8	5.2	8.28	0.78	-510	760	3.3	153000	217	<400	13.7	0.392	15.1	649	534000	0.747	<0.079	0.005	10.76	0.072	1.43	2.49	0.78
SLLLBPS04	16LB	LB16	Rio Blanco-Los Bronces	LaPaloma-Los Sulfatos	Porphyry (deposit)	San Francisco Batholith	Batholith	Monzonite	190823	66	190823_140_16_LT13	r	62.46	1.96	140.5		0.0226	0.0043	0.00157	0.00011	-0.16493	0.116	0.021	8.9	0.076	2.2	22.5	4.3	10.09	0.69	850	540	96	153000	120	<360	10.7	0.164	14.2	270	496000	0.559	0.68	0.0042	9.27	0.0224	0.45	1.01	0.331
SLLLBPS04	16LB	LB16	Rio Blanco-Los Bronces	LaPaloma-Los Sulfatos	Porphyry (deposit)	San Francisco Batholith	Batholith	Monzonite	190823	67	190823_142_16_LT14	r	62.46	1.96	140.5		0.002	0.013	0.00148	0.00019	0.21395	-0.023	0.055	8.9	0.076	2.2	2	13	9.5	1.2	-3000	1000	<2.1	153000	272	<540	7.7	0.175	<6.3	373	454000	0.381	<0.032	0.065	7.32	0.074	0.95	1.63	0.6
SLLLBPS04	16LB	LB16	Rio Blanco-Los Bronces	LaPaloma-Los Sulfatos	Porphyry (deposit)	San Francisco Batholith	Batholith	Monzonite	190823	69	190823_145_16_LT17	r	62.46	1.96	140.5		0.0065	0.0044	0.00142	0.00014	-0.078561	0.025	0.031	8.9	0.076	2.2	6.5	4.4	9.1	0.9	-1200	790	27.6	153000	204	<560	12	0.319	94	399	467000	0.526	0.38	0.0204	7.85	0.0403	0.44	1.44	0.406
SLLLBPS04	16LB	LB16	Rio Blanco-Los Bronces	LaPaloma-Los Sulfatos	Porphyry (deposit)	San Francisco Batholith	Batholith	Monzonite	190823	70	190823_147_16_LT18	r	62.46	1.96	140.5		0.0103	0.0065	0.00137	0.00016	-0.048232	0.057	0.043	8.9	0.076	2.2	10.1	6.5	8.8	1	-1500	1000	2	153000	136.6	<370	9.31	0.173	<4.3	497	500000	0.385	<0.067	0.0111	8.5	0.123	1.89	2.92	1.021
SLLLBPS04	16LB	LB16	Rio Blanco-Los Bronces	LaPaloma-Los Sulfatos	Porphyry (deposit)	San Francisco Batholith	Batholith	Monzonite	190823	71	190823_148_16_LT19	c	62.46	1.96	140.5		0.0084	0.0062	0.001333	0.00013	0.03504	0.046	0.03	8.9	0.076	2.2	8.5	6.1	8.59	0.86	-330	560	<1.4	153000	335	<380	17.1	0.542	7.4	1888	496200	1.8	<0.061	0.0163	26.6	0.2	2.94	6.07	2.07
SLLLBPS04	16LB	LB16	Rio Blanco-Los Bronces	LaPaloma-Los Sulfatos	Porphyry (deposit)	San Francisco Batholith	Batholith	Monzonite	190823	71	190823_149_16_LT20	r	62.46	1.96	140.5		0.008	0.0068	0.00136	0.00017	0.077144	0.054	0.053	8.9	0.076	2.2	7.7	6.8	8.8	1.1	-2000	1200	3.13	153000	143.3	<350	8.32	0.233	<4.4	310.4	482800	0.471	<0.041	<0.0036	8.78	0.021	0.46	1.19	0.373
SLLLBPS04	16LB	LB16	Rio Blanco-Los Bronces	LaPaloma-Los Sulfatos	Porphyry (deposit)	San Francisco Batholith	Batholith	Monzonite	190823	72	190823_150_16_LT21	c	62.46	1.96	140.5		0.0112	0.0093	0.0015	0.00017	0.078806	0.058	0.052	8.9	0.076	2.2	11	10	9.7	1.1	-1100	1000	6.22	153000	191.3	<360	11.88	0.239	<4.4	511	502000	0.591	<0.062	0.008	8.7	0.0618	1.03	1.82	0.708
SLLLBPS04	16LB	LB16	Rio Blanco-Los Bronces	LaPaloma-Los Sulfatos	Porphyry (deposit)	San Francisco Batholith	Batholith	Monzonite	190823	72	190823_152_16_LT22	r	62.46	1.96	140.5		0.0116	0.0057	0.00152	0.00017	-0.24731	0.06	0.033	8.9	0.076	2.2	11.5	5.7	9.8	1.1	-690	850	4.12	153000	116	<380	7.18	0.118	<4.9	217.1	485100	0.51	<0.051	<0.0043	8.03	0.0131	0.35	0.585	0.225
SLLLBPS04	16LB	LB16	Rio Blanco-Los Bronces	LaPaloma-Los Sulfatos	Porphyry (deposit)	San Francisco Batholith	Batholith	Monzonite	190823	73	190823_153_16_LT23	c	62.46	1.96	140.5		0.0113	0.0081	0.00116	0.00018	0.077422	0.07	0.072	8.9	0.076	2.2	11.1	8.1	7.5	1.1	-1700	1700	7.06	153000	107.3	<350	9.39	0.134	<4.2	194.3	497000	0.366	<0.049	<0.004	6.16	0.0162	0.296	0.74	0.267
SLLLBPS04	16LB	LB16	Rio Blanco-Los Bronces	LaPaloma-Los Sulfatos	Porphyry (deposit)	San Francisco Batholith	Batholith	Monzonite	190823	73	190823_154_16_LT24	r	62.46	1.96	140.5		0.0112	0.002	0.001488	5.9e-05	0.13103	0.0551	0.0099	8.9	0.076	2.2	11.3	2	9.58	0.38	210	330	2.61	153000	148	<350	5.86	0.128	<4.2	507	494900	2.58	<0.051	0.0147	23.3	0.0446	0.65	1.57	0.305
SLLLBPS04	16LB	LB16	Rio Blanco-Los Bronces	LaPaloma-Los Sulfatos	Porphyry (deposit)	San Francisco Batholith	Batholith	Monzonite	190823	74	190823_155_16_LT25	r	62.46	1.96	140.5		0.0111	0.0058	0.00134	0.0001	0.12824	0.045	0.029	8.9	0.076	2.2	11	5.8	8.61	0.67	-990	890	3.6	153000	115.1	<360	7.28	0.08	<4.5	298	475700	0.591	<0.033	0.0038	8.58	0.0265	0.54	1.14	0.401
WEC01	08LB	LB08	Rio Blanco-Los Bronces	W El Cruce	Intrusive Complex (proximal)	San Francisco Batholith	Batholith	QuartMonzonite	190627	1	190627_357_SL_08LB_02	r	69.65	0.65	348.5		0.02	0.018	0.00245	0.00027	0.50239	0.052	0.045	15.417	0.095	1.58	20	17	15.8	1.7	-700	1300	1.83	153000	162	<110	15.7	<0.085	<5.2	421	494000	0.731	<0.079	<0.0033	4.08	0.035	0.71	1.54	0.233
WEC01	08LB	LB08	Rio Blanco-Los Bronces	W El Cruce	Intrusive Complex (proximal)	San Francisco Batholith	Batholith	QuartMonzonite	190627	2	190627_359_SL_08LB_03	c	69.65	0.65	348.5		0.0169	0.0059	0.00246	0.00023	0.020848	0.053	0.019	15.417	0.095	1.58	17	5.8	15.8	1.5	-10	620	1.78	153000	276	<120	26.7	0.318	<5.5	1033	476000	0.85	<0.063	0.0142	8.08	0.202	3.3	5.99	0.627
WEC01	08LB	LB08	Rio Blanco-Los Bronces	W El Cruce	Intrusive Complex (proximal)	San Francisco Batholith	Batholith	QuartMonzonite	190627	2	190627_360_SL_08LB_04	r	69.65	0.65	348.5		0.0192	0.0035	0.00238	0.00012	-0.058123	0.06	0.012	15.417	0.095	1.58	19.2	3.5	15.34	0.77	250	360	2.83	153000	255.8	<79	19.6	0.097	<3.7	719	471200	0.973	<0.0098	0.0088	5.69	0.083	1.36	3.09	0.309
WEC01	08LB	LB08	Rio Blanco-Los Bronces	W El Cruce	Intrusive Complex (proximal)	San Francisco Batholith	Batholith	QuartMonzonite	190627	3	190627_361_SL_08LB_05	c	69.65	0.65	348.5		0.0142	0.0034	0.00241	0.00011	-0.14434	0.043	0.011	15.417	0.095	1.58	14.3	3.4	15.51	0.72	-300	390	<0.33	153000	205	<84	16.2	0.2	<4.2	1520	460000	0.814	<0.037	0.021	8.62	0.326	5.23	9.6	0.942
WEC01	08LB	LB08	Rio Blanco-Los Bronces	W El Cruce	Intrusive Complex (proximal)	San Francisco Batholith	Batholith	QuartMonzonite	190627	3	190627_362_SL_08LB_06	r	69.65	0.65	348.5		0.0181	0.0028	0.00248	0.00012	-0.026053	0.054	0.0088	15.417	0.095	1.58	18.8	3.1	15.95	0.75	250	330	0.66	153000	298	<87	19	0.275	6.9	1900	483000	1.586	<0.039	0.06	11.28	0.351	5.11	9.3	0.917
WEC01	08LB	LB08	Rio Blanco-Los Bronces	W El Cruce	Intrusive Complex (proximal)	San Francisco Batholith	Batholith	QuartMonzonite	190627	4	190627_364_SL_08LB_07	c	69.65	0.65	348.5		0.0161	0.0021	0.002402	5.2e-05	0.37624	0.0487	0.0059	15.417	0.095	1.58	16.3	2.1	15.47	0.34	100	250	<0.42	153000	289	<110	10.5	0.58	<4.8	2300	490000	3.72	<0.069	0.0344	20.6	0.414	6.69	14.3	0.583
WEC01	08LB	LB08	Rio Blanco-Los Bronces	W El Cruce	Intrusive Complex (proximal)	San Francisco Batholith	Batholith	QuartMonzonite	190627	5	190627_366_SL_08LB_09	c	69.65	0.65	348.5		0.0169	0.0022	0.00232	6.8e-05	-0.22765	0.0538	0.0073	15.417	0.095	1.58	17	2.1	14.94	0.44	190	260	<0.32	153000	434	<96	20.2	0.146	<4.2	1461	469600	1.5	<0.039	0.015	14.68	0.213	3.46	6.47	0.652
WEC01	08LB	LB08	Rio Blanco-Los Bronces	W El Cruce	Intrusive Complex (proximal)	San Francisco Batholith	Batholith	QuartMonzonite	190627	5	190627_367_SL_08LB_10	r	69.65	0.65	348.5		0.0199	0.0057	0.00251	0.00021	0.20165	0.059	0.017	15.417	0.095	1.58	19.9	5.6	16.1	1.4	240	560	18	153000	143	<100	13	<0.076	42	999	485000	0.81	<0.026	0.025	7.04	0.123	2.19	5.57	0.461
WEC01	08LB	LB08	Rio Blanco-Los Bronces	W El Cruce	Intrusive Complex (proximal)	San Francisco Batholith	Batholith	QuartMonzonite	190627	7	190627_371_SL_08LB_13	c	69.65	0.65	348.5		0.0132	0.0028	0.00237	9.3e-05	0.0088531	0.0411	0.0089	15.417	0.095	1.58	13.3	2.8	15.26	0.6	-350	330	<0.35	153000	242.3	<87	11.36	<0.073	<4.1	1570	453900	0.974	<0.049	0.0188	8.7	0.342	5.36	9.25	0.449
WEC01	08LB	LB08	Rio Blanco-Los Bronces	W El Cruce	Intrusive Complex (proximal)	San Francisco Batholith	Batholith	QuartMonzonite	190627	7	190627_372_SL_08LB_14	r	69.65	0.65	348.5		0.0148	0.0037	0.00232	0.00011	0.10802	0.046	0.011	15.417	0.095	1.58	14.8	3.7	14.97	0.71	-220	410	<0.34	153000	260	<95	14.87	<0.073	<4.3	685	462500	1.014	<0.039	0.0045	6.47	0.073	1.34	2.92	0.191
WEC01	08LB	LB08	Rio Blanco-Los Bronces	W El Cruce	Intrusive Complex (proximal)	San Francisco Batholith	Batholith	QuartMonzonite	190627	8	190627_374_SL_08LB_15	c	69.65	0.65	348.5	antecryst	0.0155	0.0028	0.00255	0.00011	-0.060805	0.0428	0.0076	15.417	0.095	1.58	15.5	2.7	16.42	0.71	-120	330	0.47	153000	279	<92	17	0.212	8	1201	448600	1.179	<0.013	0.014	8.52	0.216	3.13	5.72	0.565
WEC01	08LB	LB08	Rio Blanco-Los Bronces	W El Cruce	Intrusive Complex (proximal)	San Francisco Batholith	Batholith	QuartMonzonite	190627	8	190627_375_SL_08LB_16	r	69.65	0.65	348.5		0.0146	0.0034	0.00231	0.00011	0.14212	0.044	0.01	15.417	0.095	1.58	14.7	3.4	14.86	0.73	-220	380	0.69	153000	220	<88	16.2	0.182	6.6	1046	443700	0.798	<0.037	0.0122	7.5	0.193	3.13	5.55	0.553
WEC01	08LB	LB08	Rio Blanco-Los Bronces	W El Cruce	Intrusive Complex (proximal)	San Francisco Batholith	Batholith	QuartMonzonite	190627	9	190627_376_SL_08LB_17	c	69.65	0.65	348.5		0.0172	0.0035	0.00244	0.00012	-0.24194	0.051	0.01	15.417	0.095	1.58	17.2	3.5	15.74	0.74	70	370	<0.36	153000	262.8	<95	13.5	<0.068	<4.2	845	462600	1.44	<0.013	0.0034	6.75	0.0795	1.47	3.1	0.19
WEC01	08LB	LB08	Rio Blanco-Los Bronces	W El Cruce	Intrusive Complex (proximal)	San Francisco Batholith	Batholith	QuartMonzonite	190627	9	190627_377_SL_08LB_18	r	69.65	0.65	348.5		0.0189	0.0042	0.00245	0.00011	-0.01904	0.054	0.011	15.417	0.095	1.58	18.9	4.2	15.8	0.69	110	400	<0.33	153000	240	<98	13.08	<0.073	<4	722	454400	1.037	<0.013	0.0047	7.91	0.094	1.23	2.75	0.196
WEC01	08LB	LB08	Rio Blanco-Los Bronces	W El Cruce	Intrusive Complex (proximal)	San Francisco Batholith	Batholith	QuartMonzonite	190627	10	190627_385_SL_08LB_20	r	69.65	0.65	348.5		0.0154	0.0027	0.002464	8.6e-05	0.13037	0.0461	0.0081	15.417	0.095	1.58	15.5	2.7	15.86	0.55	-80	320	<0.35	153000	351	<90	15.8	0.098	<4.3	1630	464000	1.92	<0.043	0.092	11.01	0.213	3.21	6.25	0.471
WEC01	08LB	LB08	Rio Blanco-Los Bronces	W El Cruce	Intrusive Complex (proximal)	San Francisco Batholith	Batholith	QuartMonzonite	190627	11	190627_386_SL_08LB_21	c	69.65	0.65	348.5		0.0166	0.0044	0.00239	0.00013	0.13035	0.051	0.015	15.417	0.095	1.58	16.7	4.4	15.41	0.87	-20	490	<0.36	153000	206	<96	15	<0.075	6.7	1640	503000	0.987	<0.022	0.029	7.93	0.326	5.32	9.55	0.9
WEC01	08LB	LB08	Rio Blanco-Los Bronces	W El Cruce	Intrusive Complex (proximal)	San Francisco Batholith	Batholith	QuartMonzonite	190627	12	190627_389_SL_08LB_23	r	69.65	0.65	348.5		0.0151	0.0059	0.00252	0.00017	0.01782	0.046	0.019	15.417	0.095	1.58	15	5.9	16.2	1.1	-600	570	6.31	153000	248	<90	20.8	0.218	<4	556	457000	0.788	<0.037	<0.0024	5.87	0.066	1.22	2.56	0.246
WEC01	08LB	LB08	Rio Blanco-Los Bronces	W El Cruce	Intrusive Complex (proximal)	San Francisco Batholith	Batholith	QuartMonzonite	190627	13	190627_390_SL_08LB_24	c	69.65	0.65	348.5		0.0146	0.0029	0.00244	0.00011	-0.13088	0.0449	0.0093	15.417	0.095	1.58	14.6	2.9	15.71	0.71	-140	360	<0.3	153000	236	<76	15.75	0.178	<3.9	1539	471000	0.93	<0.034	0.0322	7.76	0.313	5.27	9.08	0.925
WEC01	08LB	LB08	Rio Blanco-Los Bronces	W El Cruce	Intrusive Complex (proximal)	San Francisco Batholith	Batholith	QuartMonzonite	190627	13	190627_391_SL_08LB_25	r	69.65	0.65	348.5		0.013	0.0022	0.002372	9.3e-05	0.094223	0.0404	0.0071	15.417	0.095	1.58	13.1	2.2	15.27	0.6	-310	280	<0.33	153000	315.9	<88	16.3	<0.067	<3.9	982	471000	1.085	<0.052	0.0069	9.47	0.132	2.18	4.54	0.352
WEC01	08LB	LB08	Rio Blanco-Los Bronces	W El Cruce	Intrusive Complex (proximal)	San Francisco Batholith	Batholith	QuartMonzonite	190627	14	190627_392_SL_08LB_26	r	69.65	0.65	348.5		0.0183	0.0041	0.00236	0.00016	0.36826	0.054	0.012	15.417	0.095	1.58	18.3	4.1	15.2	1	100	420	1.88	153000	199.6	<90	15.19	<0.07	<3.9	527.3	460100	0.677	<0.048	<0.0032	5.35	0.0523	0.99	2.37	0.287
WEC01	08LB	LB08	Rio Blanco-Los Bronces	W El Cruce	Intrusive Complex (proximal)	San Francisco Batholith	Batholith	QuartMonzonite	190627	15	190627_394_SL_08LB_27	c	69.65	0.65	348.5		0.0176	0.0046	0.00254	0.00023	-0.09258	0.053	0.016	15.417	0.095	1.58	17.7	4.6	16.3	1.4	40	540	0.53	153000	183	<130	9.8	0.108	11.2	1193	449800	0.797	<0.1	0.0066	8.35	0.197	3.39	7.13	0.523
WEC01	08LB	LB08	Rio Blanco-Los Bronces	W El Cruce	Intrusive Complex (proximal)	San Francisco Batholith	Batholith	QuartMonzonite	190627	15	190627_395_SL_08LB_28	r	69.65	0.65	348.5		0.0147	0.0033	0.002546	9.3e-05	0.14602	0.044	0.01	15.417	0.095	1.58	14.8	3.3	16.39	0.6	-280	340	1.37	153000	241	<85	13.2	0.206	22.7	1720	465000	1.11	<0.038	0.0294	10.7	0.351	5.67	10.8	0.75
WEC01	08LB	LB08	Rio Blanco-Los Bronces	W El Cruce	Intrusive Complex (proximal)	San Francisco Batholith	Batholith	QuartMonzonite	190627	16	190627_396_SL_08LB_29	c	69.65	0.65	348.5		0.0129	0.0036	0.00244	0.00011	-0.04814	0.043	0.012	15.417	0.095	1.58	12.9	3.6	15.72	0.72	-440	410	0.38	153000	242.2	<80	15.7	0.155	<4	910	458400	0.935	<0.048	0.0089	7.18	0.127	2.23	4.56	0.458
WEC01	08LB	LB08	Rio Blanco-Los Bronces	W El Cruce	Intrusive Complex (proximal)	San Francisco Batholith	Batholith	QuartMonzonite	190627	16	190627_397_SL_08LB_30	r	69.65	0.65	348.5		0.0162	0.0025	0.002412	8.9e-05	-0.20185	0.0498	0.008	15.417	0.095	1.58	16.2	2.5	15.53	0.57	10	290	<0.31	153000	320	<75	14.9	0.146	<4.1	930	465000	1.109	<0.013	0.0042	10.84	0.112	2.14	4.16	0.3
WEC01	08LB	LB08	Rio Blanco-Los Bronces	W El Cruce	Intrusive Complex (proximal)	San Francisco Batholith	Batholith	QuartMonzonite	190627	17	190627_399_SL_08LB_31	c	69.65	0.65	348.5		0.0138	0.0025	0.002399	9.1e-05	-0.063871	0.0426	0.008	15.417	0.095	1.58	13.9	2.5	15.45	0.59	-200	310	1.02	153000	253.1	<73	11.78	0.087	<3.4	940	456700	1.333	<0.011	0.0053	7.44	0.118	1.9	3.82	0.236
WEC01	08LB	LB08	Rio Blanco-Los Bronces	W El Cruce	Intrusive Complex (proximal)	San Francisco Batholith	Batholith	QuartMonzonite	190627	17	190627_400_SL_08LB_32	r	69.65	0.65	348.5		0.0166	0.0032	0.00241	0.0001	-0.13291	0.052	0.011	15.417	0.095	1.58	16.6	3.2	15.5	0.65	-10	360	0.75	153000	215	<67	13.11	0.065	<3.2	750	468500	1.184	<0.01	0.0056	7.32	0.081	1.2	2.96	0.192
WEC01	08LB	LB08	Rio Blanco-Los Bronces	W El Cruce	Intrusive Complex (proximal)	San Francisco Batholith	Batholith	QuartMonzonite	190627	18	190627_401_SL_08LB_33	c	69.65	0.65	348.5		0.0161	0.0033	0.002488	9.1e-05	0.12301	0.0462	0.0092	15.417	0.095	1.58	16.2	3.3	16.02	0.59	-140	340	18	153000	262	<77	16.4	0.234	6.6	1640	468800	1.11	0.043	0.0346	9.71	0.334	5.1	8.5	0.8
WEC01	08LB	LB08	Rio Blanco-Los Bronces	W El Cruce	Intrusive Complex (proximal)	San Francisco Batholith	Batholith	QuartMonzonite	190627	19	190627_405_SL_08LB_36	r	69.65	0.65	348.5		0.0173	0.0023	0.002456	9.2e-05	0.18977	0.0542	0.0074	15.417	0.095	1.58	17.4	2.3	15.81	0.59	200	260	13.4	153000	195.3	<71	12.83	0.187	37.9	1262	464000	0.935	<0.011	0.0239	9.48	0.24	3.91	6.41	0.548
WEC01	08LB	LB08	Rio Blanco-Los Bronces	W El Cruce	Intrusive Complex (proximal)	San Francisco Batholith	Batholith	QuartMonzonite	190627	20	190627_406_SL_08LB_37	r	69.65	0.65	348.5		0.0161	0.005	0.0024	0.00014	0.053894	0.05	0.016	15.417	0.095	1.58	16	5	15.47	0.9	-240	540	0.86	153000	207.4	<72	17.15	0.111	<3.6	512	454900	0.656	<0.041	<0.0021	5.2	0.0551	0.9	2.27	0.279
WEC01	08LB	LB08	Rio Blanco-Los Bronces	W El Cruce	Intrusive Complex (proximal)	San Francisco Batholith	Batholith	QuartMonzonite	190627	21	190627_407_SL_08LB_38	r	69.65	0.65	348.5		0.0175	0.0057	0.00254	0.00016	-0.15253	0.055	0.019	15.417	0.095	1.58	17.4	5.6	16.3	1	-240	540	0.64	153000	195.9	<77	16.2	0.095	<3.7	570	456600	0.669	<0.012	0.0038	4.44	0.0636	1.34	2.8	0.318
WEC01	08LB	LB08	Rio Blanco-Los Bronces	W El Cruce	Intrusive Complex (proximal)	San Francisco Batholith	Batholith	QuartMonzonite	190627	22	190627_414_SL_08LB_39	r	69.65	0.65	348.5		0.0167	0.0029	0.00238	0.0001	0.078491	0.051	0.0085	15.417	0.095	1.58	16.7	2.9	15.32	0.67	110	330	1.32	153000	202.3	<80	12.24	<0.061	8.1	817	469000	1.11	<0.034	0.0036	6.7	0.094	1.55	3.62	0.247
WEC01	08LB	LB08	Rio Blanco-Los Bronces	W El Cruce	Intrusive Complex (proximal)	San Francisco Batholith	Batholith	QuartMonzonite	190627	23	190627_415_SL_08LB_40	r	69.65	0.65	348.5		0.016	0.0029	0.002303	8.8e-05	-0.28674	0.0514	0.0099	15.417	0.095	1.58	16.1	2.9	14.83	0.56	120	380	<0.4	153000	419	<100	16.7	0.218	8.2	1879	455000	2.64	<0.025	0.0102	18.84	0.239	3.94	8.43	0.768
WEC01	08LB	LB08	Rio Blanco-Los Bronces	W El Cruce	Intrusive Complex (proximal)	San Francisco Batholith	Batholith	QuartMonzonite	190627	24	190627_416_SL_08LB_41	r	69.65	0.65	348.5		0.015	0.0012	0.002379	5.6e-05	-0.086437	0.0453	0.0037	15.417	0.095	1.58	15.2	1.2	15.32	0.36	-20	160	0.4	153000	185.7	<73	6.26	0.131	<3.5	1077	463400	3.27	<0.011	0.0171	10.84	0.152	2.4	4.14	0.252
WEC01	08LB	LB08	Rio Blanco-Los Bronces	W El Cruce	Intrusive Complex (proximal)	San Francisco Batholith	Batholith	QuartMonzonite	190627	25	190627_417_SL_08LB_42	c	69.65	0.65	348.5		0.0163	0.0018	0.002374	5.9e-05	-0.26626	0.0506	0.0061	15.417	0.095	1.58	16.4	1.8	15.29	0.38	110	230	0.57	153000	355	<72	17.6	0.378	6.2	2990	460400	2.22	0.034	0.123	16.68	0.699	10.06	19	0.925
WEC01	08LB	LB08	Rio Blanco-Los Bronces	W El Cruce	Intrusive Complex (proximal)	San Francisco Batholith	Batholith	QuartMonzonite	190627	25	190627_419_SL_08LB_43	r	69.65	0.65	348.5		0.0126	0.0031	0.00245	0.00012	-0.040743	0.0384	0.0096	15.417	0.095	1.58	12.7	3.1	15.74	0.77	-380	390	0.55	153000	156.8	<84	12.58	0.09	<4.1	949	455500	0.801	<0.015	0.0045	7.22	0.118	2.58	5.4	0.218
WEC01	08LB	LB08	Rio Blanco-Los Bronces	W El Cruce	Intrusive Complex (proximal)	San Francisco Batholith	Batholith	QuartMonzonite	190627	26	190627_420_SL_08LB_44	c	69.65	0.65	348.5	antecryst	0.0158	0.0044	0.00258	0.00013	-0.21704	0.047	0.013	15.417	0.095	1.58	15.8	4.4	16.63	0.83	-240	480	<0.34	153000	216.7	<92	16.5	0.123	<3.9	633	478000	0.935	<0.039	0.0069	6.35	0.066	1.3	2.73	0.256
WEC01	08LB	LB08	Rio Blanco-Los Bronces	W El Cruce	Intrusive Complex (proximal)	San Francisco Batholith	Batholith	QuartMonzonite	190627	26	190627_421_SL_08LB_45	r	69.65	0.65	348.5	antecryst	0.0163	0.0034	0.00262	0.00017	0.38021	0.0459	0.009	15.417	0.095	1.58	16.4	3.4	16.9	1.1	-60	360	0.9	153000	182	<120	12.1	0.154	<5.1	657	492000	1.67	<0.028	0.0057	10.94	0.055	1.1	2.32	0.147
WEC01	08LB	LB08	Rio Blanco-Los Bronces	W El Cruce	Intrusive Complex (proximal)	San Francisco Batholith	Batholith	QuartMonzonite	190627	27	190627_424_SL_08LB_47	r	69.65	0.65	348.5		0.0164	0.0016	0.002328	8e-05	-0.11005	0.0524	0.0058	15.417	0.095	1.58	16.5	1.6	14.99	0.52	210	210	2.4	153000	450	<78	18.12	0.286	40.3	2910	490000	2.65	<0.014	0.068	25.21	0.494	8.35	16.4	1.21
WEC01	08LB	LB08	Rio Blanco-Los Bronces	W El Cruce	Intrusive Complex (proximal)	San Francisco Batholith	Batholith	QuartMonzonite	190627	28	190627_425_SL_08LB_48	c	69.65	0.65	348.5		0.0163	0.0031	0.002397	9.7e-05	-0.17553	0.052	0.01	15.417	0.095	1.58	16.4	3.1	15.43	0.62	10	350	1.37	153000	236	<84	12.98	0.089	97.7	1909	476000	1.346	<0.06	0.0288	9.56	0.383	5.97	10.27	0.599
WEC01	08LB	LB08	Rio Blanco-Los Bronces	W El Cruce	Intrusive Complex (proximal)	San Francisco Batholith	Batholith	QuartMonzonite	190627	29	190627_427_SL_08LB_50	c	69.65	0.65	348.5		0.0141	0.0033	0.002398	9.4e-05	0.18877	0.0426	0.0096	15.417	0.095	1.58	14.2	3.3	15.44	0.6	-300	350	1.02	153000	267.1	<85	17.4	0.125	<4	795	467800	1.157	<0.056	0.0043	6.92	0.082	1.61	3.04	0.311
WEC01	08LB	LB08	Rio Blanco-Los Bronces	W El Cruce	Intrusive Complex (proximal)	San Francisco Batholith	Batholith	QuartMonzonite	190627	29	190627_429_SL_08LB_51	r	69.65	0.65	348.5		0.0195	0.004	0.00249	0.00011	0.046967	0.058	0.012	15.417	0.095	1.58	19.5	3.9	16.04	0.69	140	380	1.03	153000	245.3	<81	16.17	0.165	<3.8	661	470500	0.874	<0.043	0.004	7.91	0.0702	1.18	2.9	0.265
WEC01	08LB	LB08	Rio Blanco-Los Bronces	W El Cruce	Intrusive Complex (proximal)	San Francisco Batholith	Batholith	QuartMonzonite	190627	30	190627_430_SL_08LB_52	c	69.65	0.65	348.5		0.0173	0.003	0.002366	8.9e-05	0.02625	0.0541	0.0092	15.417	0.095	1.58	17.4	3	15.23	0.57	170	310	<0.3	153000	306	<76	13.8	0.104	<3.5	1885	482000	1.96	<0.012	0.067	12.12	0.326	5.12	10.43	0.723
WEC01	08LB	LB08	Rio Blanco-Los Bronces	W El Cruce	Intrusive Complex (proximal)	San Francisco Batholith	Batholith	QuartMonzonite	190627	30	190627_431_SL_08LB_53	r	69.65	0.65	348.5		0.0174	0.0027	0.002293	7.4e-05	0.094926	0.0555	0.0088	15.417	0.095	1.58	17.5	2.7	14.76	0.47	220	300	<0.29	153000	245.1	<79	11	<0.065	<3.4	835	453800	1.26	<0.042	0.0052	7.91	0.079	1.61	3.4	0.18
WEC01	08LB	LB08	Rio Blanco-Los Bronces	W El Cruce	Intrusive Complex (proximal)	San Francisco Batholith	Batholith	QuartMonzonite	190627	31	190627_432_SL_08LB_54	c	69.65	0.65	348.5		0.015	0.0017	0.00235	7.8e-05	0.020115	0.0468	0.0058	15.417	0.095	1.58	15.1	1.7	15.13	0.5	-20	220	<0.29	153000	308.3	<78	13.18	0.141	<3.5	1835	462900	2.73	<0.011	0.0157	17.9	0.239	4.13	7.65	0.496
WEC01	08LB	LB08	Rio Blanco-Los Bronces	W El Cruce	Intrusive Complex (proximal)	San Francisco Batholith	Batholith	QuartMonzonite	190627	31	190627_434_SL_08LB_55	r	69.65	0.65	348.5		0.0166	0.0022	0.002367	8.4e-05	0.13436	0.0499	0.0064	15.417	0.095	1.58	16.6	2.2	15.24	0.54	110	250	1.14	153000	120.1	<79	8.55	0.067	<3.5	392	466000	1.35	<0.04	0.0042	6.45	0.0321	0.57	1.2	0.087
WEC01	08LB	LB08	Rio Blanco-Los Bronces	W El Cruce	Intrusive Complex (proximal)	San Francisco Batholith	Batholith	QuartMonzonite	190823	32	190823_092_08_51	r	69.65	0.65	348.5	antecryst	0.0193	0.0059	0.00264	0.00016	0.15899	0.049	0.016	15.417	0.095	1.58	19.2	5.9	17	1	-190	500	2.65	153000	161.3	<380	13.62	0.071	4.8	410	487000	0.467	<0.069	<0.0043	4.51	0.0383	0.62	1.57	0.166
WEC01	08LB	LB08	Rio Blanco-Los Bronces	W El Cruce	Intrusive Complex (proximal)	San Francisco Batholith	Batholith	QuartMonzonite	190823	34	190823_094_08_59	r	69.65	0.65	348.5	antecryst	0.0154	0.0051	0.00265	0.00013	0.037932	0.0433	0.014	15.417	0.095	1.58	15.5	5	17.1	0.82	-200	380	<1.8	153000	239	<480	10.4	<0.079	<6.1	972	488000	1.66	<0.077	0.0082	11.6	0.103	2.01	3.39	0.198
CL51	RiT03		Rio Blanco-Los Bronces	Yerba Loca	Intrusive Complex (distal)	Yerba Pluton	Batholith	Monzonite					59.22	2.62	122		0.0149	0.0046	0.001711	9.5e-05	0.034092	0.061	0.019	11.06	0.13	2	14.9	4.6	11.02	0.61	80	550		153000			13.8			736	470000	0.484		0.012	10.86	0.152	2.55	4.43	0.9
CL51	RiT03		Rio Blanco-Los Bronces	Yerba Loca	Intrusive Complex (distal)	Yerba Pluton	Batholith	Monzonite					59.22	2.62	122		0.0153	0.0049	0.00172	0.00011	0.052308	0.065	0.021	11.06	0.13	2	15.3	4.9	11.09	0.68	220	520		153000			9.9			801	456000	0.653		0.021	11.81	0.145	2.41	4.9	0.943
CL51	RiT03		Rio Blanco-Los Bronces	Yerba Loca	Intrusive Complex (distal)	Yerba Pluton	Batholith	Monzonite					59.22	2.62	122		0.0101	0.0052	0.0017	0.00013	0.026775	0.054	0.028	11.06	0.13	2	10.1	5.2	10.98	0.86	-430	750		153000			14.8			459	503000	0.623		0.023	9.31	0.063	1.15	2.8	0.539
CL51	RiT03		Rio Blanco-Los Bronces	Yerba Loca	Intrusive Complex (distal)	Yerba Pluton	Batholith	Monzonite					59.22	2.62	122		0.0149	0.0042	0.00176	0.00012	0.13148	0.057	0.015	11.06	0.13	2	15	4.1	11.34	0.76	240	510		153000			12.2			677	491000	0.411		0.036	11.4	0.137	2.21	4.86	0.889
CL51	RiT03		Rio Blanco-Los Bronces	Yerba Loca	Intrusive Complex (distal)	Yerba Pluton	Batholith	Monzonite					59.22	2.62	122		0.0114	0.0013	0.001694	4.6e-05	-0.062992	0.0489	0.0059	11.06	0.13	2	11.5	1.3	10.91	0.3	110	240		153000			11.07			4630	496000	3.15		0.094	102	1.24	20.9	39.9	6.26
CL51	RiT03		Rio Blanco-Los Bronces	Yerba Loca	Intrusive Complex (distal)	Yerba Pluton	Batholith	Monzonite					59.22	2.62	122		0.0164	0.0031	0.001678	7.9e-05	0.089196	0.071	0.013	11.06	0.13	2	16.5	3.1	10.8	0.51	730	440		153000			13.2			1508	479000	1.77		0.33	33.5	0.295	3.58	6.68	1.193
CL51	RiT03		Rio Blanco-Los Bronces	Yerba Loca	Intrusive Complex (distal)	Yerba Pluton	Batholith	Monzonite					59.22	2.62	122		0.0136	0.0053	0.00173	0.00017	-0.00052489	0.06	0.024	11.06	0.13	2	13.6	5.3	11.2	1.1	-210	660		153000			13.77			497	480000	0.402		Below LOD	7.87	0.08	1.56	3.15	0.6
CL51	RiT03		Rio Blanco-Los Bronces	Yerba Loca	Intrusive Complex (distal)	Yerba Pluton	Batholith	Monzonite					59.22	2.62	122		0.0134	0.0032	0.00177	7.6e-05	-0.04862	0.055	0.013	11.06	0.13	2	13.4	3.1	11.4	0.49	100	360		153000			9.6			822	452000	0.69		Below LOD	15.6	0.133	2.76	4.93	0.71
CL51	RiT03		Rio Blanco-Los Bronces	Yerba Loca	Intrusive Complex (distal)	Yerba Pluton	Batholith	Monzonite					59.22	2.62	122		0.0179	0.0079	0.00171	0.00018	-0.022499	0.083	0.04	11.06	0.13	2	17.8	7.8	11	1.1	300	840		153000			14.8			416	513000	0.445		Below LOD	9.68	0.047	0.69	1.89	0.394
CL51	RiT03		Rio Blanco-Los Bronces	Yerba Loca	Intrusive Complex (distal)	Yerba Pluton	Batholith	Monzonite					59.22	2.62	122		0.022	0.0083	0.00176	0.00016	0.47479	0.087	0.029	11.06	0.13	2	21.9	8.2	11.3	1.1	730	660		153000			14.7			389	500000	0.556		Below LOD	10.75	0.048	0.96	2.1	0.443
CL51	RiT03		Rio Blanco-Los Bronces	Yerba Loca	Intrusive Complex (distal)	Yerba Pluton	Batholith	Monzonite					59.22	2.62	122		0.0093	0.0028	0.001673	9.2e-05	-0.045081	0.042	0.014	11.06	0.13	2	9.4	2.8	10.78	0.59	-420	460		153000			8.8			800	500000	0.505		Below LOD	13.13	0.083	1.96	4.78	0.823
CL51	RiT03		Rio Blanco-Los Bronces	Yerba Loca	Intrusive Complex (distal)	Yerba Pluton	Batholith	Monzonite					59.22	2.62	122		0.0117	0.003	0.001769	8.1e-05	-0.31704	0.048	0.013	11.06	0.13	2	11.8	3	11.39	0.52	-120	440		153000			8.16			1020	494000	0.559		Below LOD	15.42	0.132	3.09	6.41	1.13
CL51	RiT03		Rio Blanco-Los Bronces	Yerba Loca	Intrusive Complex (distal)	Yerba Pluton	Batholith	Monzonite					59.22	2.62	122		0.0107	0.004	0.00174	0.00012	0.075011	0.046	0.018	11.06	0.13	2	10.7	4	11.23	0.77	-470	580		153000			9.81			404	472000	0.521		Below LOD	9.32	0.0241	0.554	1.56	0.333
CL51	RiT03		Rio Blanco-Los Bronces	Yerba Loca	Intrusive Complex (distal)	Yerba Pluton	Batholith	Monzonite					59.22	2.62	122		0.008	0.0034	0.00154	0.00015	-0.50271	0.039	0.017	11.06	0.13	2	8	3.4	9.92	0.99	-450	670		153000			10.6			266	452000	1.17		Below LOD	8.08	0.0119	0.43	0.92	0.233
CL51	RiT03		Rio Blanco-Los Bronces	Yerba Loca	Intrusive Complex (distal)	Yerba Pluton	Batholith	Monzonite					59.22	2.62	122		0.0177	0.0061	0.00182	0.00028	0.071953	0.074	0.024	11.06	0.13	2	17.8	6	11.7	1.8	710	620		153000			14.5			386	456000	0.277		Below LOD	8.6	0.055	1.15	2.61	0.51
CL51	RiT03		Rio Blanco-Los Bronces	Yerba Loca	Intrusive Complex (distal)	Yerba Pluton	Batholith	Monzonite					59.22	2.62	122		0.0137	0.003	0.00179	0.00012	0.058404	0.054	0.012	11.06	0.13	2	13.7	3	11.51	0.76	70	410		153000			6.66			649	464000	0.605		Below LOD	13.74	0.063	1.06	2.9	0.406
CL51	RiT03		Rio Blanco-Los Bronces	Yerba Loca	Intrusive Complex (distal)	Yerba Pluton	Batholith	Monzonite					59.22	2.62	122		0.0171	0.0051	0.00163	0.00014	0.22353	0.08	0.031	11.06	0.13	2	17.2	5.1	10.53	0.91	890	670		153000			12.8			415	484000	0.6		Below LOD	9.1	0.076	0.91	1.68	0.385
CL51	RiT03		Rio Blanco-Los Bronces	Yerba Loca	Intrusive Complex (distal)	Yerba Pluton	Batholith	Monzonite					59.22	2.62	122		0.0136	0.0064	0.00169	0.00016	0.076756	0.058	0.028	11.06	0.13	2	13.7	6.5	10.9	1	140	970		153000			17.1			989	472000	0.404		Below LOD	10.83	0.289	4.24	6.8	1.28
CL51	RiT03		Rio Blanco-Los Bronces	Yerba Loca	Intrusive Complex (distal)	Yerba Pluton	Batholith	Monzonite					59.22	2.62	122		0.0125	0.0046	0.00172	0.0002	0.022613	0.059	0.023	11.06	0.13	2	12.5	4.6	11.1	1.3	-50	720		153000			12.3			301	465000	0.399		Below LOD	8.55	0.046	0.84	1.74	0.347
CL51	RiT03		Rio Blanco-Los Bronces	Yerba Loca	Intrusive Complex (distal)	Yerba Pluton	Batholith	Monzonite					59.22	2.62	122		0.0114	0.0039	0.00181	0.00013	0.15876	0.047	0.017	11.06	0.13	2	11.4	3.9	11.67	0.81	-240	630		153000			13.9			295	486000	0.408		Below LOD	8.67	0.0294	0.77	1.56	0.315
CL51	RiT03		Rio Blanco-Los Bronces	Yerba Loca	Intrusive Complex (distal)	Yerba Pluton	Batholith	Monzonite					59.22	2.62	122		0.0112	0.0011	0.00176	5.8e-05	0.29182	0.0463	0.0044	11.06	0.13	2	11.3	1.1	11.33	0.38	0	190		153000			5.23			1900	424000	4.17		Below LOD	75.2	0.144	2.48	6.61	0.518
CL51	RiT03		Rio Blanco-Los Bronces	Yerba Loca	Intrusive Complex (distal)	Yerba Pluton	Batholith	Monzonite					59.22	2.62	122		0.0143	0.0053	0.00173	0.00014	0.15787	0.056	0.021	11.06	0.13	2	14.3	5.3	11.17	0.93	-50	610		153000			7.92			504	476000	0.443		Below LOD	8.54	0.047	1	2.57	0.5
CL51	RiT06		Rio Blanco-Los Bronces	Yerba Loca	Intrusive Complex (distal)	Yerba Pluton	Batholith	Monzonite					59.22	2.62	122		0.016	0.0052	0.00184	0.00015	0.062493	0.062	0.019	11.06	0.13	2	16	5.1	11.86	0.97	150	580		153000			9.23			368	452000	0.392		Below LOD	7.95	0.023	0.511	1.41	0.278
CL51	RiT03		Rio Blanco-Los Bronces	Yerba Loca	Intrusive Complex (distal)	Yerba Pluton	Batholith	Monzonite					59.22	2.62	122		0.0147	0.0048	0.001602	8.4e-05	0.24193	0.065	0.02	11.06	0.13	2	14.8	4.8	10.32	0.54	460	630		153000			9.4			1050	500000	2.36		Below LOD	22.1	0.165	2.51	5	0.73
CL51	RiT03		Rio Blanco-Los Bronces	Yerba Loca	Intrusive Complex (distal)	Yerba Pluton	Batholith	Monzonite					59.22	2.62	122		0.0135	0.0035	0.00168	0.00018	-0.082087	0.062	0.018	11.06	0.13	2	13.6	3.5	10.8	1.1	190	560		153000			8.82			489	445000	0.525		Below LOD	12.18	0.074	1.12	2.2	0.353
DOL01	RiT04		Rio Blanco-Los Bronces	Quebrada Dolores	Porphyry (uneconomic)	Porphyry	Porphyry (uneconomic)	Monzonite					57.99	3.2	243.2		0.0194	0.0018	0.00289	6.7e-05	-0.084963	0.0494	0.0064	18.82	0.093	2	19.5	1.8	18.6	0.43	130	240		153000			16.5			3550	472000	3.23		0.017	39.2	0.33	6.96	15.6	1.95
DOL01	RiT04		Rio Blanco-Los Bronces	Quebrada Dolores	Porphyry (uneconomic)	Porphyry	Porphyry (uneconomic)	Monzonite					57.99	3.2	243.2		0.0204	0.0027	0.003	0.00012	0.21525	0.0494	0.0071	18.82	0.093	2	20.5	2.7	19.28	0.75	160	310		153000			13.35			3670	532000	1.98		0.018	29.7	0.544	9.69	22	2.88
DOL01	RiT04		Rio Blanco-Los Bronces	Quebrada Dolores	Porphyry (uneconomic)	Porphyry	Porphyry (uneconomic)	Monzonite					57.99	3.2	243.2		0.0181	0.0021	0.00291	8.1e-05	-0.17603	0.0453	0.0055	18.82	0.093	2	18.2	2.1	18.73	0.52	-70	230		153000			12.5			3610	461000	1.68		0.022	22.5	0.457	7.12	16.8	2.32
DOL01	RiT04		Rio Blanco-Los Bronces	Quebrada Dolores	Porphyry (uneconomic)	Porphyry	Porphyry (uneconomic)	Monzonite					57.99	3.2	243.2		0.0193	0.0021	0.003	8.9e-05	0.066862	0.0469	0.0053	18.82	0.093	2	19.4	2.1	19.31	0.57	0	210		153000			11.78			2780	472000	1.36		0.023	18.78	0.345	5.95	13.66	1.87
DOL01	RiT04		Rio Blanco-Los Bronces	Quebrada Dolores	Porphyry (uneconomic)	Porphyry	Porphyry (uneconomic)	Monzonite					57.99	3.2	243.2		0.0201	0.0032	0.00294	0.0001	0.27316	0.0481	0.0078	18.82	0.093	2	20.1	3.2	18.9	0.67	30	300		153000			13.97			3750	489000	1.64		0.026	21.8	0.458	7.23	16.1	2.27
DOL01	RiT04		Rio Blanco-Los Bronces	Quebrada Dolores	Porphyry (uneconomic)	Porphyry	Porphyry (uneconomic)	Monzonite					57.99	3.2	243.2		0.0175	0.0018	0.002931	7.7e-05	-0.015344	0.0429	0.0047	18.82	0.093	2	17.6	1.8	18.86	0.49	-160	190		153000			11.15			4420	493000	2.62		0.028	37.3	0.574	10.31	23.8	2.9
DOL01	RiT04		Rio Blanco-Los Bronces	Quebrada Dolores	Porphyry (uneconomic)	Porphyry	Porphyry (uneconomic)	Monzonite					57.99	3.2	243.2		0.0218	0.002	0.00313	0.00021	0.040391	0.0511	0.0053	18.82	0.093	2	21.9	1.9	20.2	1.3	160	210		153000			16.8			3580	471000	2.83		0.035	34.3	0.365	6.1	14.43	2.06
DOL01	RiT04		Rio Blanco-Los Bronces	Quebrada Dolores	Porphyry (uneconomic)	Porphyry	Porphyry (uneconomic)	Monzonite					57.99	3.2	243.2		0.0194	0.0015	0.00288	6.3e-05	0.17873	0.0483	0.0037	18.82	0.093	2	19.5	1.5	18.54	0.41	80	160		153000			14.35			5330	486000	3.61		0.038	53.3	0.705	13.25	29.7	3.88
DOL01	RiT04		Rio Blanco-Los Bronces	Quebrada Dolores	Porphyry (uneconomic)	Porphyry	Porphyry (uneconomic)	Monzonite					57.99	3.2	243.2		0.0183	0.0019	0.002865	6.4e-05	-0.079526	0.0463	0.0048	18.82	0.093	2	18.4	1.9	18.44	0.41	-20	190		153000			14.58			4100	466000	2.63		0.039	39.6	0.543	9.31	21.17	2.73
DOL01	RiT04		Rio Blanco-Los Bronces	Quebrada Dolores	Porphyry (uneconomic)	Porphyry	Porphyry (uneconomic)	Monzonite					57.99	3.2	243.2		0.0189	0.0018	0.002882	4.8e-05	0.058784	0.0476	0.0047	18.82	0.093	2	19	1.8	18.55	0.31	40	190		153000			14.7			3960	475000	2.66		0.039	34.1	0.463	7.87	20.1	2.57
DOL01	RiT04		Rio Blanco-Los Bronces	Quebrada Dolores	Porphyry (uneconomic)	Porphyry	Porphyry (uneconomic)	Monzonite					57.99	3.2	243.2		0.0216	0.0051	0.00287	0.00011	-0.055198	0.054	0.013	18.82	0.093	2	21.6	5	18.46	0.71	260	490		153000			10.46			1536	478000	0.77		0.046	10.79	0.175	2.98	6.14	0.869
DOL01	RiT04		Rio Blanco-Los Bronces	Quebrada Dolores	Porphyry (uneconomic)	Porphyry	Porphyry (uneconomic)	Monzonite					57.99	3.2	243.2		0.02	0.0013	0.00301	0.0001	-0.22666	0.049	0.004	18.82	0.093	2	20.1	1.3	19.38	0.64	140	140		153000			22.5			3970	445000	6.14		0.054	75.8	0.438	7.31	15.87	2.11
DOL01	RiT04		Rio Blanco-Los Bronces	Quebrada Dolores	Porphyry (uneconomic)	Porphyry	Porphyry (uneconomic)	Monzonite					57.99	3.2	243.2		0.023	0.0028	0.002885	8.2e-05	0.18701	0.058	0.0067	18.82	0.093	2	23.1	2.8	18.57	0.53	430	250		153000			12.8			3740	443000	1.81		0.056	27.2	0.49	8.55	19.6	2.62
DOL01	RiT04		Rio Blanco-Los Bronces	Quebrada Dolores	Porphyry (uneconomic)	Porphyry	Porphyry (uneconomic)	Monzonite					57.99	3.2	243.2		0.0201	0.0026	0.002922	7e-05	-0.21584	0.0497	0.0065	18.82	0.093	2	20.2	2.6	18.81	0.45	110	260		153000			13.7			4010	459000	1.97		0.057	28.3	0.48	8.24	19.6	2.53
DOL01	RiT04		Rio Blanco-Los Bronces	Quebrada Dolores	Porphyry (uneconomic)	Porphyry	Porphyry (uneconomic)	Monzonite					57.99	3.2	243.2		0.0197	0.0015	0.002959	6.9e-05	0.0011074	0.0484	0.0038	18.82	0.093	2	19.8	1.5	19.05	0.44	100	160		153000			15.5			7570	459000	4.93		0.057	58.5	0.834	14.6	38.9	5.12
DOL01	RiT04		Rio Blanco-Los Bronces	Quebrada Dolores	Porphyry (uneconomic)	Porphyry	Porphyry (uneconomic)	Monzonite					57.99	3.2	243.2		0.0193	0.0023	0.002866	7.7e-05	0.28975	0.0493	0.0057	18.82	0.093	2	19.4	2.3	18.45	0.49	110	240		153000			13.8			4580	450000	2.37		0.062	34.2	0.572	10.97	26.3	3.57
DOL01	RiT04		Rio Blanco-Los Bronces	Quebrada Dolores	Porphyry (uneconomic)	Porphyry	Porphyry (uneconomic)	Monzonite					57.99	3.2	243.2		0.0194	0.0031	0.002902	6.8e-05	-0.02498	0.0486	0.0081	18.82	0.093	2	19.5	3.1	18.68	0.44	70	280		153000			12.99			3530	473000	1.73		0.063	28	0.564	9.23	21.2	2.85
DOL01	RiT04		Rio Blanco-Los Bronces	Quebrada Dolores	Porphyry (uneconomic)	Porphyry	Porphyry (uneconomic)	Monzonite					57.99	3.2	243.2		0.0193	0.0016	0.00293	6.8e-05	0.0075414	0.0474	0.0044	18.82	0.093	2	19.4	1.6	18.86	0.44	30	180		153000			14.13			5440	492000	3.38		0.064	34.4	0.555	10.25	26.3	3.76
DOL01	RiT04		Rio Blanco-Los Bronces	Quebrada Dolores	Porphyry (uneconomic)	Porphyry	Porphyry (uneconomic)	Monzonite					57.99	3.2	243.2		0.02	0.0015	0.002966	5.3e-05	-0.030611	0.0487	0.0037	18.82	0.093	2	20.1	1.5	19.09	0.34	110	160		153000			15.25			7860	454000	4.81		0.064	49.5	0.797	14.21	39.3	5.34
DOL01	RiT04		Rio Blanco-Los Bronces	Quebrada Dolores	Porphyry (uneconomic)	Porphyry	Porphyry (uneconomic)	Monzonite					57.99	3.2	243.2		0.0274	0.0028	0.003047	9.2e-05	0.048198	0.0657	0.0069	18.82	0.093	2	27.4	2.8	19.61	0.59	690	230		153000			11.74			3540	464000	1.7		0.094	23.8	0.491	7.47	17.9	2.32
DOL01	RiT04		Rio Blanco-Los Bronces	Quebrada Dolores	Porphyry (uneconomic)	Porphyry	Porphyry (uneconomic)	Monzonite					57.99	3.2	243.2		0.0202	0.0031	0.0029	0.00011	-0.14948	0.051	0.0084	18.82	0.093	2	20.2	3.1	18.68	0.71	190	350		153000			15			4070	422000	2.07		0.106	27.6	0.57	9.1	22.8	2.99
DOL01	RiT04		Rio Blanco-Los Bronces	Quebrada Dolores	Porphyry (uneconomic)	Porphyry	Porphyry (uneconomic)	Monzonite					57.99	3.2	243.2		0.133	0.012	0.00384	0.00011	0.62211	0.25	0.02	18.82	0.093	2	127	11	24.73	0.68	3150	130		153000			26.2			4420	506000	4.37		0.14	55.3	0.494	9.37	22	2.89
DOL01	RiT04		Rio Blanco-Los Bronces	Quebrada Dolores	Porphyry (uneconomic)	Porphyry	Porphyry (uneconomic)	Monzonite					57.99	3.2	243.2		0.0184	0.0013	0.00293	0.0001	-0.023258	0.0459	0.0034	18.82	0.093	2	18.5	1.3	18.83	0.65	-10	150		153000			17.3			11190	443000	8.02		0.147	91.8	1.38	26.8	76.5	10.14
DOL01	RiT04		Rio Blanco-Los Bronces	Quebrada Dolores	Porphyry (uneconomic)	Porphyry	Porphyry (uneconomic)	Monzonite					57.99	3.2	243.2		0.0289	0.0077	0.00299	0.00012	0.34896	0.068	0.015	18.82	0.093	2	28.6	7.4	19.27	0.8	590	350		153000			18.2			5130	483000	2.94		0.27	60.6	1.141	19.1	37.2	4.64
DOL01	RiT04		Rio Blanco-Los Bronces	Quebrada Dolores	Porphyry (uneconomic)	Porphyry	Porphyry (uneconomic)	Monzonite					57.99	3.2	243.2		0.193	0.059	0.00459	0.00054	0.86291	0.254	0.055	18.82	0.093	2	167	46	29.5	3.5	2710	420		153000			15.3			7690	512000	4.86		0.71	64.9	0.899	15.9	40	5.34
MI03	RiT03		Rio Blanco-Los Bronces	Los Bronces	Intrusive Complex (proximal)	San Francisco Batholith	Batholith	Coarse Quartz Monzodiorite					62.3	2.23	199		0.0096	0.0038	0.001347	9.5e-05	0.30109	0.049	0.021	8.87	0.12	1.3	9.7	3.8	8.68	0.61	-490	640		153000			12.59			626	472000	0.64		0.012	10.53	0.163	2.54	4.35	0.892
MI03	RiT03		Rio Blanco-Los Bronces	Los Bronces	Intrusive Complex (proximal)	San Francisco Batholith	Batholith	Coarse Quartz Monzodiorite					62.3	2.23	199		0.0068	0.0024	0.001363	7.5e-05	0.12936	0.037	0.014	8.87	0.12	1.3	6.9	2.4	8.78	0.48	-610	510		153000			13.85			833	469000	0.589		0.017	12.47	0.184	3.41	6.39	1.38
MI03	RiT03		Rio Blanco-Los Bronces	Los Bronces	Intrusive Complex (proximal)	San Francisco Batholith	Batholith	Coarse Quartz Monzodiorite					62.3	2.23	199		0.008	0.0025	0.001433	9.2e-05	-0.16557	0.043	0.014	8.87	0.12	1.3	8.1	2.5	9.23	0.59	-290	500		153000			17.24			1021	451000	0.623		0.036	11.79	0.363	5	7.81	1.7
MI03	RiT03		Rio Blanco-Los Bronces	Los Bronces	Intrusive Complex (proximal)	San Francisco Batholith	Batholith	Coarse Quartz Monzodiorite					62.3	2.23	199		0.0112	0.0045	0.00138	0.00011	0.27993	0.056	0.024	8.87	0.12	1.3	11.2	4.5	8.86	0.68	-260	700		153000			9.59			458	432000	0.647		0.057	10.71	0.049	0.795	1.93	0.453
MI03	RiT03		Rio Blanco-Los Bronces	Los Bronces	Intrusive Complex (proximal)	San Francisco Batholith	Batholith	Coarse Quartz Monzodiorite					62.3	2.23	199		0.0094	0.0033	0.00123	0.00011	0.36353	0.058	0.022	8.87	0.12	1.3	9.5	3.3	7.95	0.68	70	670		153000			12.6			1169	400000	0.86		0.18	13.9	0.3	4.24	7.16	1.86
MI03	RiT03		Rio Blanco-Los Bronces	Los Bronces	Intrusive Complex (proximal)	San Francisco Batholith	Batholith	Coarse Quartz Monzodiorite					62.3	2.23	199		0.0123	0.0058	0.00132	0.00013	0.25133	0.068	0.033	8.87	0.12	1.3	12.2	5.7	8.47	0.82	-410	880		153000			13.23			576	467000	0.508		Below LOD	9.54	0.133	2.15	3.57	0.8
MI03	RiT03		Rio Blanco-Los Bronces	Los Bronces	Intrusive Complex (proximal)	San Francisco Batholith	Batholith	Coarse Quartz Monzodiorite					62.3	2.23	199		0.0112	0.0035	0.00139	0.00011	-0.030515	0.062	0.021	8.87	0.12	1.3	11.2	3.5	8.98	0.72	-10	610		153000			12.9			348	448000	0.635		Below LOD	10.18	0.0177	0.466	1.4	0.301
MI03	RiT03		Rio Blanco-Los Bronces	Los Bronces	Intrusive Complex (proximal)	San Francisco Batholith	Batholith	Coarse Quartz Monzodiorite					62.3	2.23	199		0.011	0.0048	0.00141	0.00011	0.30817	0.051	0.023	8.87	0.12	1.3	10.9	4.8	9.1	0.7	-360	720		153000			14.07			437	484000	0.538		Below LOD	7.74	0.069	1.22	2.54	0.542
MI03	RiT03		Rio Blanco-Los Bronces	Los Bronces	Intrusive Complex (proximal)	San Francisco Batholith	Batholith	Coarse Quartz Monzodiorite					62.3	2.23	199		0.0111	0.0054	0.00132	0.00013	-0.11269	0.062	0.034	8.87	0.12	1.3	11	5.4	8.53	0.86	-330	800		153000			12.19			401	481000	0.608		Below LOD	9.64	0.0344	0.63	1.71	0.403
MI03	RiT03		Rio Blanco-Los Bronces	Los Bronces	Intrusive Complex (proximal)	San Francisco Batholith	Batholith	Coarse Quartz Monzodiorite					62.3	2.23	199		0.0102	0.0047	0.00131	0.00011	-0.20706	0.055	0.026	8.87	0.12	1.3	10.2	4.7	8.42	0.73	-400	800		153000			12.74			424	472000	0.588		Below LOD	8.84	0.0319	0.787	1.77	0.422
MI03	RiT03		Rio Blanco-Los Bronces	Los Bronces	Intrusive Complex (proximal)	San Francisco Batholith	Batholith	Coarse Quartz Monzodiorite					62.3	2.23	199		0.0087	0.0044	0.001427	7.9e-05	-0.33658	0.046	0.023	8.87	0.12	1.3	8.7	4.4	9.19	0.51	-340	740		153000			11.96			1192	480000	1.05		Below LOD	19.7	0.182	3.36	6.32	1.27
MI03	RiT03		Rio Blanco-Los Bronces	Los Bronces	Intrusive Complex (proximal)	San Francisco Batholith	Batholith	Coarse Quartz Monzodiorite					62.3	2.23	199		0.0098	0.0048	0.0014	0.00017	0.25148	0.049	0.025	8.87	0.12	1.3	9.9	4.8	9	1.1	-310	850		153000			9.17			552	457000	0.86		Below LOD	11.23	0.03	0.68	1.88	0.35
MI03	RiT03		Rio Blanco-Los Bronces	Los Bronces	Intrusive Complex (proximal)	San Francisco Batholith	Batholith	Coarse Quartz Monzodiorite					62.3	2.23	199		0.0113	0.0034	0.0014	0.00013	-0.24754	0.061	0.021	8.87	0.12	1.3	11.4	3.4	9.02	0.85	370	660		153000			10.8			1008	450000	0.92		Below LOD	17.4	0.081	1.64	4.04	0.615
MI03	RiT03		Rio Blanco-Los Bronces	Los Bronces	Intrusive Complex (proximal)	San Francisco Batholith	Batholith	Coarse Quartz Monzodiorite					62.3	2.23	199		0.0136	0.0024	0.001378	6.2e-05	-0.21915	0.072	0.014	8.87	0.12	1.3	13.7	2.4	8.88	0.4	810	410		153000			7.44			1045	525000	1.13		Below LOD	18.78	0.049	1.33	4.02	0.626
MI03	RiT03		Rio Blanco-Los Bronces	Los Bronces	Intrusive Complex (proximal)	San Francisco Batholith	Batholith	Coarse Quartz Monzodiorite					62.3	2.23	199		0.0122	0.0059	0.00144	0.00012	-0.044555	0.067	0.033	8.87	0.12	1.3	12.2	5.9	9.3	0.75	-500	820		153000			9.62			372	457000	0.619		Below LOD	8.43	0.0261	0.507	1.54	0.387
MI03	RiT03		Rio Blanco-Los Bronces	Los Bronces	Intrusive Complex (proximal)	San Francisco Batholith	Batholith	Coarse Quartz Monzodiorite					62.3	2.23	199		0.0071	0.0041	0.00137	0.00013	0.12158	0.044	0.026	8.87	0.12	1.3	7.1	4.1	8.84	0.81	-700	800		153000			9.59			418	449000	0.535		Below LOD	7.59	0.0255	0.662	1.7	0.401
MI03	RiT03		Rio Blanco-Los Bronces	Los Bronces	Intrusive Complex (proximal)	San Francisco Batholith	Batholith	Coarse Quartz Monzodiorite					62.3	2.23	199		0.0057	0.004	0.00133	0.00013	-0.049747	0.042	0.029	8.87	0.12	1.3	5.7	4	8.56	0.87	-1090	780		153000			10.15			352	457000	0.637		Below LOD	9.58	0.0229	0.439	1.28	0.256
MI03	RiT03		Rio Blanco-Los Bronces	Los Bronces	Intrusive Complex (proximal)	San Francisco Batholith	Batholith	Coarse Quartz Monzodiorite					62.3	2.23	199		0.036	0.015	0.00151	0.00015	0.27793	0.17	0.065	8.87	0.12	1.3	36	15	9.71	0.98	2380	770		153000			9.7			448	438000	0.59		Below LOD	11.7	0.051	0.89	1.7	0.38
MI03	RiT03		Rio Blanco-Los Bronces	Los Bronces	Intrusive Complex (proximal)	San Francisco Batholith	Batholith	Coarse Quartz Monzodiorite					62.3	2.23	199		0.0098	0.0038	0.00136	0.00012	0.26249	0.052	0.022	8.87	0.12	1.3	9.8	3.8	8.75	0.75	-390	670		153000			14.25			468	450000	0.75		Below LOD	11.13	0.0346	0.86	2.02	0.484
MI03	RiT03		Rio Blanco-Los Bronces	Los Bronces	Intrusive Complex (proximal)	San Francisco Batholith	Batholith	Coarse Quartz Monzodiorite					62.3	2.23	199		0.0081	0.0027	0.001381	9.9e-05	0.0025647	0.045	0.015	8.87	0.12	1.3	8.2	2.7	8.9	0.63	-370	520		153000			13.88			736	464000	0.712		Below LOD	11.03	0.112	1.96	3.51	0.698
MI03	RiT03		Rio Blanco-Los Bronces	Los Bronces	Intrusive Complex (proximal)	San Francisco Batholith	Batholith	Coarse Quartz Monzodiorite					62.3	2.23	199		0.0092	0.0033	0.00135	0.00012	-0.15393	0.048	0.018	8.87	0.12	1.3	9.2	3.3	8.72	0.75	-260	600		153000			13.45			880	455000	0.72		Below LOD	10.92	0.14	2.11	4.32	1
MI03	RiT03		Rio Blanco-Los Bronces	Los Bronces	Intrusive Complex (proximal)	San Francisco Batholith	Batholith	Coarse Quartz Monzodiorite					62.3	2.23	199		0.012	0.0037	0.001449	9.2e-05	0.49108	0.06	0.021	8.87	0.12	1.3	12.1	3.7	9.33	0.59	180	560		153000			11.48			775	525000	1.196		Below LOD	16.08	0.08	1.35	3.06	0.636
MI03	RiT03		Rio Blanco-Los Bronces	Los Bronces	Intrusive Complex (proximal)	San Francisco Batholith	Batholith	Coarse Quartz Monzodiorite					62.3	2.23	199		0.0092	0.0053	0.0014	0.00013	0.09919	0.054	0.03	8.87	0.12	1.3	9.2	5.3	8.99	0.83	-750	860		153000			12.21			341	442000	0.507		Below LOD	7.96	0.0269	0.608	1.54	0.353
MI03	RiT03		Rio Blanco-Los Bronces	Los Bronces	Intrusive Complex (proximal)	San Francisco Batholith	Batholith	Coarse Quartz Monzodiorite					62.3	2.23	199		0.0075	0.0028	0.001352	9.1e-05	-0.093841	0.04	0.015	8.87	0.12	1.3	7.5	2.8	8.71	0.58	-470	560		153000			15.8			492	461000	0.669		Below LOD	11.09	0.081	1.43	2.99	0.689
MI03	RiT03		Rio Blanco-Los Bronces	Los Bronces	Intrusive Complex (proximal)	San Francisco Batholith	Batholith	Coarse Quartz Monzodiorite					62.3	2.23	199		0.011	0.0028	0.001272	6.8e-05	0.1237	0.068	0.018	8.87	0.12	1.3	11.1	2.8	8.19	0.44	280	500		153000			8.1			1084	479000	0.85		Below LOD	19.5	0.096	1.98	5.01	0.83
MI03	RiT03		Rio Blanco-Los Bronces	Los Bronces	Intrusive Complex (proximal)	San Francisco Batholith	Batholith	Coarse Quartz Monzodiorite					62.3	2.23	199		0.0113	0.0037	0.00139	0.00017	0.12379	0.072	0.025	8.87	0.12	1.3	11.3	3.7	8.9	1.1	330	670		153000			12.9			475	458000	0.707		Below LOD	10.83	0.04	0.72	1.83	0.391
MI03	RiT03		Rio Blanco-Los Bronces	Los Bronces	Intrusive Complex (proximal)	San Francisco Batholith	Batholith	Coarse Quartz Monzodiorite					62.3	2.23	199		0.0115	0.0044	0.00143	0.00014	0.18488	0.059	0.026	8.87	0.12	1.3	11.6	4.4	9.21	0.88	-100	750		153000			14.4			810	476000	0.605		Below LOD	12.46	0.122	2.15	4.83	0.944
MI03	RiT03		Rio Blanco-Los Bronces	Los Bronces	Intrusive Complex (proximal)	San Francisco Batholith	Batholith	Coarse Quartz Monzodiorite					62.3	2.23	199		0.0106	0.0028	0.00139	0.00011	-0.13484	0.06	0.016	8.87	0.12	1.3	10.7	2.8	8.98	0.73	200	520		153000			13.56			456	445000	0.581		Below LOD	9.23	0.049	1.09	2.34	0.54
MI03	RiT03		Rio Blanco-Los Bronces	Los Bronces	Intrusive Complex (proximal)	San Francisco Batholith	Batholith	Coarse Quartz Monzodiorite					62.3	2.23	199		0.0106	0.004	0.001406	9.4e-05	0.028338	0.058	0.022	8.87	0.12	1.3	10.7	4	9.06	0.61	-250	680		153000			13.9			495	486000	0.564		Below LOD	8.7	0.062	1.11	2.63	0.614
MI06	RiT03		Rio Blanco-Los Bronces	Los Bronces Mine	Intrusive Complex (proximal)	San Francisco Batholith	Batholith	Quartz Monzodiorite					64.6	1.56	178		0.008	0.0031	0.00136	0.00011	0.039662	0.048	0.02	8.49	0.12	2.3	8	3.1	8.77	0.69	-460	550		153000			10.13			752	485000	0.485		0.0105	12.76	0.169	2.82	5.32	1.144
MI06	RiT03		Rio Blanco-Los Bronces	Los Bronces Mine	Intrusive Complex (proximal)	San Francisco Batholith	Batholith	Quartz Monzodiorite					64.6	1.56	178		0.0105	0.0022	0.00122	7.4e-05	0.30189	0.058	0.012	8.49	0.12	2.3	10.5	2.2	7.86	0.48	300	440		153000			13			1390	484000	1.01		0.015	21.5	0.399	6.07	10.67	2.44
MI06	RiT03		Rio Blanco-Los Bronces	Los Bronces Mine	Intrusive Complex (proximal)	San Francisco Batholith	Batholith	Quartz Monzodiorite					64.6	1.56	178		0.0113	0.0053	0.00133	0.00014	-0.056291	0.067	0.033	8.49	0.12	2.3	11.3	5.3	8.58	0.92	-250	900		153000			10.83			496	474000	0.609		0.019	11.01	0.041	0.83	2.26	0.561
MI06	RiT03		Rio Blanco-Los Bronces	Los Bronces Mine	Intrusive Complex (proximal)	San Francisco Batholith	Batholith	Quartz Monzodiorite					64.6	1.56	178		0.0105	0.0031	0.00128	0.0001	0.079547	0.068	0.022	8.49	0.12	2.3	11.7	3.7	8.23	0.65	300	600		153000			12			1358	515000	0.894		0.038	21.1	0.383	6.01	9.96	2.15
MI06	RiT03		Rio Blanco-Los Bronces	Los Bronces Mine	Intrusive Complex (proximal)	San Francisco Batholith	Batholith	Quartz Monzodiorite					64.6	1.56	178		0.0086	0.0026	0.001315	7.5e-05	0.051493	0.048	0.014	8.49	0.12	2.3	8.6	2.6	8.47	0.48	-180	490		153000			9.85			1230	485000	1.77		0.047	36	0.295	4.9	8.6	2.09
MI06	RiT03		Rio Blanco-Los Bronces	Los Bronces Mine	Intrusive Complex (proximal)	San Francisco Batholith	Batholith	Quartz Monzodiorite					64.6	1.56	178		0.0093	0.0025	0.001416	7.2e-05	0.26137	0.044	0.011	8.49	0.12	2.3	9.4	2.5	9.12	0.47	-210	400		153000			17.9			1685	486000	1.116		0.052	17.88	0.4	6.12	10.86	2.58
MI06	RiT03		Rio Blanco-Los Bronces	Los Bronces Mine	Intrusive Complex (proximal)	San Francisco Batholith	Batholith	Quartz Monzodiorite					64.6	1.56	178		0.0136	0.0096	0.00137	0.00024	-0.08002	0.079	0.055	8.49	0.12	2.3	13.6	9.6	8.8	1.5	300	1600		153000			13.3			726	493000	0.57		0.11	14.06	0.135	1.96	5.99	1.17
MI06	RiT03		Rio Blanco-Los Bronces	Los Bronces Mine	Intrusive Complex (proximal)	San Francisco Batholith	Batholith	Quartz Monzodiorite					64.6	1.56	178		0.0105	0.0032	0.00135	0.00012	-0.20552	0.061	0.018	8.49	0.12	2.3	10.5	3.2	8.71	0.76	80	570		153000			11.16			628	486000	0.495		0.16	12.33	0.15	2.33	4.64	1.057
MI06	RiT03		Rio Blanco-Los Bronces	Los Bronces Mine	Intrusive Complex (proximal)	San Francisco Batholith	Batholith	Quartz Monzodiorite					64.6	1.56	178		0.0085	0.002	0.001338	7.7e-05	0.060217	0.045	0.01	8.49	0.12	2.3	8.6	2	8.62	0.5	-110	410		153000			8.98			649	444000	0.69		0.5	14.89	0.4	3.92	5.45	1.12
MI06	RiT03		Rio Blanco-Los Bronces	Los Bronces Mine	Intrusive Complex (proximal)	San Francisco Batholith	Batholith	Quartz Monzodiorite					64.6	1.56	178		0.0079	0.0044	0.00133	0.00012	-0.026496	0.04	0.024	8.49	0.12	2.3	7.9	4.4	8.54	0.75	-700	760		153000			13.03			458	481000	0.629		Below LOD	10	0.05	0.93	2.11	0.562
MI06	RiT03		Rio Blanco-Los Bronces	Los Bronces Mine	Intrusive Complex (proximal)	San Francisco Batholith	Batholith	Quartz Monzodiorite					64.6	1.56	178		0.0123	0.0053	0.00133	0.00011	-0.10774	0.072	0.031	8.49	0.12	2.3	12.2	5.3	8.59	0.68	-180	770		153000			12.75			521	475000	0.502		Below LOD	8.81	0.08	1.72	3.85	0.981
MI06	RiT03		Rio Blanco-Los Bronces	Los Bronces Mine	Intrusive Complex (proximal)	San Francisco Batholith	Batholith	Quartz Monzodiorite					64.6	1.56	178		0.0098	0.0044	0.0014	0.00014	0.02175	0.053	0.026	8.49	0.12	2.3	9.8	4.4	8.99	0.87	-550	780		153000			13.78			465	463000	0.491		Below LOD	9.4	0.075	1.17	2.39	0.686
MI06	RiT03		Rio Blanco-Los Bronces	Los Bronces Mine	Intrusive Complex (proximal)	San Francisco Batholith	Batholith	Quartz Monzodiorite					64.6	1.56	178		0.0093	0.0035	0.001248	9.2e-05	0.086892	0.057	0.021	8.49	0.12	2.3	9.4	3.5	8.04	0.59	-210	660		153000			10.93			380	462000	0.524		Below LOD	10.68	0.0355	0.76	1.81	0.464
MI06	RiT03		Rio Blanco-Los Bronces	Los Bronces Mine	Intrusive Complex (proximal)	San Francisco Batholith	Batholith	Quartz Monzodiorite					64.6	1.56	178		0.0074	0.0045	0.001297	9.9e-05	-0.086176	0.047	0.028	8.49	0.12	2.3	7.4	4.5	8.36	0.64	-750	790		153000			11.29			297	457000	0.593		Below LOD	9.37	0.0295	0.44	1.16	0.317
MI06	RiT03		Rio Blanco-Los Bronces	Los Bronces Mine	Intrusive Complex (proximal)	San Francisco Batholith	Batholith	Quartz Monzodiorite					64.6	1.56	178		0.0076	0.0044	0.00143	0.00012	-0.029201	0.046	0.026	8.49	0.12	2.3	7.6	4.4	9.19	0.79	-810	710		153000			10.37			433	474000	0.656		Below LOD	11.1	0.0314	0.64	1.76	0.475
MI06	RiT03		Rio Blanco-Los Bronces	Los Bronces Mine	Intrusive Complex (proximal)	San Francisco Batholith	Batholith	Quartz Monzodiorite					64.6	1.56	178		0.0094	0.0043	0.00123	0.00013	-0.08709	0.058	0.028	8.49	0.12	2.3	9.5	4.3	7.92	0.81	-50	830		153000			7.81			517	463000	0.444		Below LOD	10.17	0.11	2.12	3.94	1.21
MI06	RiT03		Rio Blanco-Los Bronces	Los Bronces Mine	Intrusive Complex (proximal)	San Francisco Batholith	Batholith	Quartz Monzodiorite					64.6	1.56	178		0.0081	0.0033	0.001196	9e-05	0.19433	0.051	0.02	8.49	0.12	2.3	8.1	3.3	7.71	0.58	-330	680		153000			10.08			362	471000	0.611		Below LOD	10.8	0.0244	0.5	1.26	0.326
MI06	RiT03		Rio Blanco-Los Bronces	Los Bronces Mine	Intrusive Complex (proximal)	San Francisco Batholith	Batholith	Quartz Monzodiorite					64.6	1.56	178		0.0113	0.0044	0.00125	0.0001	0.051194	0.071	0.028	8.49	0.12	2.3	11.4	4.4	8.03	0.65	100	750		153000			14.4			417	470000	0.609		Below LOD	11.09	0.054	0.86	2.25	0.585
MI06	RiT03		Rio Blanco-Los Bronces	Los Bronces Mine	Intrusive Complex (proximal)	San Francisco Batholith	Batholith	Quartz Monzodiorite					64.6	1.56	178		0.0074	0.0028	0.001288	9.5e-05	-0.13624	0.046	0.017	8.49	0.12	2.3	7.5	2.8	8.3	0.61	-330	590		153000			10.9			839	487000	0.527		Below LOD	13.92	0.152	3.23	6.2	1.29
MI06	RiT03		Rio Blanco-Los Bronces	Los Bronces Mine	Intrusive Complex (proximal)	San Francisco Batholith	Batholith	Quartz Monzodiorite					64.6	1.56	178		0.0135	0.0079	0.00123	0.00012	0.49604	0.093	0.054	8.49	0.12	2.3	13.4	7.6	7.92	0.75	330	730		153000			9.17			387	480000	0.722		Below LOD	11.84	0.0244	0.577	1.6	0.461
MI06	RiT03		Rio Blanco-Los Bronces	Los Bronces Mine	Intrusive Complex (proximal)	San Francisco Batholith	Batholith	Quartz Monzodiorite					64.6	1.56	178		0.0109	0.0044	0.00137	0.00012	0.013956	0.056	0.021	8.49	0.12	2.3	11	4.4	8.81	0.78	0	680		153000			12.58			372	474000	0.583		Below LOD	9.38	0.0275	0.68	1.47	0.462
MI06	RiT03		Rio Blanco-Los Bronces	Los Bronces Mine	Intrusive Complex (proximal)	San Francisco Batholith	Batholith	Quartz Monzodiorite					64.6	1.56	178		0.0042	0.0028	0.00131	0.00013	-0.15528	0.023	0.015	8.49	0.12	2.3	4.2	2.8	8.46	0.83	-1090	630		153000			13.4			572	496000	0.591		Below LOD	9.34	0.099	1.73	3.5	0.773
MI06	RiT03		Rio Blanco-Los Bronces	Los Bronces Mine	Intrusive Complex (proximal)	San Francisco Batholith	Batholith	Quartz Monzodiorite					64.6	1.56	178		0.008	0.0037	0.001313	9.4e-05	0.12881	0.052	0.025	8.49	0.12	2.3	8	3.7	8.46	0.6	-560	670		153000			11.84			376	479000	0.535		Below LOD	10.17	0.0377	0.69	1.57	0.454
MI06	RiT03		Rio Blanco-Los Bronces	Los Bronces Mine	Intrusive Complex (proximal)	San Francisco Batholith	Batholith	Quartz Monzodiorite					64.6	1.56	178		0.0084	0.0021	0.001463	7.7e-05	-0.056187	0.043	0.011	8.49	0.12	2.3	8.4	2.1	9.43	0.5	-290	410		153000			6.34			698	466000	1.35		Below LOD	16.08	0.0367	0.96	2.58	0.437
MI06	RiT03		Rio Blanco-Los Bronces	Los Bronces Mine	Intrusive Complex (proximal)	San Francisco Batholith	Batholith	Quartz Monzodiorite					64.6	1.56	178		0.007	0.003	0.00131	0.00012	-0.046632	0.044	0.02	8.49	0.12	2.3	7.1	3	8.41	0.79	-510	650		153000			13.2			423	468000	0.559		Below LOD	11.07	0.0509	0.97	2.19	0.584
MI06	RiT03		Rio Blanco-Los Bronces	Los Bronces Mine	Intrusive Complex (proximal)	San Francisco Batholith	Batholith	Quartz Monzodiorite					64.6	1.56	178		0.0072	0.0044	0.00133	0.00011	-0.15199	0.044	0.025	8.49	0.12	2.3	7.2	4.4	8.57	0.7	-760	810		153000			11.9			519	449000	0.534		Below LOD	10.56	0.062	1	2.59	0.659
MI06	RiT03		Rio Blanco-Los Bronces	Los Bronces Mine	Intrusive Complex (proximal)	San Francisco Batholith	Batholith	Quartz Monzodiorite					64.6	1.56	178		0.0088	0.0053	0.00141	0.00013	-0.087774	0.041	0.026	8.49	0.12	2.3	8.8	5.3	9.08	0.82	-610	770		153000			12.7			497	539000	0.73		Below LOD	11.73	0.054	0.93	2.24	0.582
MI06	RiT03		Rio Blanco-Los Bronces	Los Bronces Mine	Intrusive Complex (proximal)	San Francisco Batholith	Batholith	Quartz Monzodiorite					64.6	1.56	178		0.0035	0.005	0.00132	0.0002	0.0067727	0.018	0.036	8.49	0.12	2.3	3.5	5	8.5	1.3	-1600	1100		153000			11.4			278	477000	0.413		Below LOD	7.75	0.019	0.6	1.25	0.294
MV01	RiT04		Rio Blanco-Los Bronces	Valle El Plomo	Intrusive Complex (proximal)	San Francisco Batholith	Batholith	Granodiorite					59.75	2.99	243.2		0.0092	0.001	0.001521	4.5e-05	0.10819	0.0441	0.0049	9.65	0.058	1.3	9.3	1.1	9.8	0.29	-110	200		153000			6.83			3650	457000	2.54		0.026	40.7	0.599	9.42	17.4	2.47
[truncated: 279 more rows]
[truncated: 86 more columns]

## Sheet: 3. WR Data and Ages
Supplementary Data 3: Whole-rock compositions from the Los Bronces porphyry Cu district
[truncated: 31 more rows]

## Sheet: 4. U-Pb standards
Supplementary Data 4A: AUS_z7_5 reference zircon
[truncated: 170 more rows]
[truncated: 52 more columns]

## Sheet: 5. TE standards
Supplementary Data 5A: NIST610 glass trace element data
[truncated: 108 more rows]
[truncated: 28 more columns]
