# Supplementary material for: A zircon case for super-wet arc magmas
Source: Nat Commun. 2024 Oct 17;15:8982. doi: 10.1038/s41467-024-52786-5 (PMC11487280; doi:10.1038/s41467-024-52786-5)
Supplement: Supplementary file 5 — Source Data [file 41467_2024_52786_MOESM5_ESM.xlsx]

## Sheet: Figure 2 Volcanic Zr
Figure 2 Source Data: Whole-rock Zr compilation for different melt H2O contents
Location	Unit	type	Sample	H2O est	H2O method	H2O source	Data source	SiO2	TiO2	Al2O3	FeO	Fe2O3	MnO	MgO	CaO	Na2O	K2O	P2O5	LOI	Total	Zr
Dominica	Roseau	fallout	DOM60d1a	8	MI	Balcone-Boissard et al. 2018	Balcone-Boissard et al. 2018	61.39	0.523	16.328		6.563	0.1465	2.268	5.725	2.828	1.449	0.11	2.58	99.91	78.6315
Dominica	Roseau	flow	DOM49a	8	MI	Balcone-Boissard et al. 2018	Balcone-Boissard et al. 2018	60.95	0.466	16.615		5.842	0.1299	2.065	5.648	3.204	1.453	0.09	2.15	98.61	76.107
Dominica	"Roseau valley"	fallout	DOM48c2	8	MI	Balcone-Boissard et al. 2018	Balcone-Boissard et al. 2018	61.105	0.503	16.379		6.2935	0.13845	2.238	5.845	3.1955	1.4905	0.11	2.055	99.355	89.876
Dominica	"Roseau valley"	flow	DOM48f	8	MI	Balcone-Boissard et al. 2018	Balcone-Boissard et al. 2018	62.315	0.4855	16.1175		6.087	0.1366	2.162	5.67	3.2685	1.6055	0.11	1.495	99.445	79.8764
Dominica	"Roseau valley"	fallout	DOM50a2	8	MI	Balcone-Boissard et al. 2018	Balcone-Boissard et al. 2018	60.98	0.511	16.483		6.44	0.1399	2.324	6.113	3.277	1.482	0.1	1.74	99.59	88.7585
Dominica	"Roseau valley"	fallout	DOM74c1	8	MI	Balcone-Boissard et al. 2018	Balcone-Boissard et al. 2018	60.37	0.501	15.738		6.413	0.1467	2.233	5.644	3.681	1.477	0.12	2.54	98.85	89.8074
Dominica	"Roseau valley"	fallout	DOM52a	8	MI	Balcone-Boissard et al. 2018	Balcone-Boissard et al. 2018	61.81	0.52	16.34		6.483	0.1457	2.316	5.863	3.254	1.512	0.11	1.74	100.09	90.4445
Dominica	Layou	fallout	Dom 41a1	8	MI	Balcone-Boissard et al. 2018	Balcone-Boissard et al. 2018	63.82	0.369	15.843		5.131	0.1309	1.563	4.999	3.358	1.608	0.1	2.59	99.51	61.6689
Dominica	Layou	flow	DOM41d2	8	MI	Balcone-Boissard et al. 2018	Balcone-Boissard et al. 2018	62.79	0.4415	15.8065		5.8415	0.1425	1.9945	5.472	3.3545	1.541	0.11	1.65	99.14	80.6464
Dominica	Layou	flow	DOM53c	8	MI	Balcone-Boissard et al. 2018	Balcone-Boissard et al. 2018	64.13	0.399	16.178		5.605	0.1488	1.756	5.395	3.483	1.504	0.11	1.78	100.49	56.8463
Dominica	Layou	flow	DOM79a1	8	MI	Balcone-Boissard et al. 2018	Balcone-Boissard et al. 2018	62.78	0.407	16.053		5.542	0.1405	1.751	5.099	3.308	1.542	0.09	2.16	98.86	80.3047
Dominica	Grande Savane	flow	DOM40b	8	MI	Balcone-Boissard et al. 2018	Balcone-Boissard et al. 2018	63.02	0.435	15.99		5.678	0.1377	1.9485	5.444	3.4385	1.571	0.11	1.645	99.415	79.8565
Dominica	Grande Savane	flow	DOM69a	8	MI	Balcone-Boissard et al. 2018	Balcone-Boissard et al. 2018	62.75	0.439	16.04		5.811	0.1401	1.95	5.551	3.324	1.643	0.1	1.63	99.38	74.2647
Dominica	Grand Fond	fallout	DOM43a2	8	MI	Balcone-Boissard et al. 2018	Balcone-Boissard et al. 2018	60.68	0.502	17.193		6.236	0.1364	2.048	5.249	2.848	1.449	0.09	3.59	100.01	95.5475
Dominica	Grand Fond	fallout	DOM43b1	8	MI	Balcone-Boissard et al. 2018	Balcone-Boissard et al. 2018	60.66	0.5215	16.4825		6.565	0.14535	2.347	5.7935	3.2185	1.476	0.105	1.63	98.94	87.4399
Dominica	Grand Fond	flow	DOM43e	8	MI	Balcone-Boissard et al. 2018	Balcone-Boissard et al. 2018	61.52	0.509	16.4575		6.3165	0.13865	2.174	5.774	3.2175	1.513	0.1	1.96	99.675	93.9073
Dominica	Grand Fond	flow	DOM31	8	MI	Balcone-Boissard et al. 2018	Balcone-Boissard et al. 2018	62.23	0.498	16.508		6.394	0.1458	2.209	5.966	3.336	1.532	0.11	1.64	100.57	88.0707
Dominica	PPR	fallout	DOM51b2	8	MI	Balcone-Boissard et al. 2018	Balcone-Boissard et al. 2018	60.66	0.477	16.68		6.128	0.13325	2.0945	5.441	3.147	1.4225	0.065	3.165	99.41	89.3338
Dominica	PPR	fallout	DOM49c2	8	MI	Balcone-Boissard et al. 2018	Balcone-Boissard et al. 2018	61.19	0.5045	15.9615		6.3605	0.13895	2.2275	5.593	3	1.505	0.085	2.8	99.36	90.3981
Dominica	PPR	fallout	DOM49i2	8	MI	Balcone-Boissard et al. 2018	Balcone-Boissard et al. 2018	61.4	0.479	16.0915		6.232	0.1448	2.1815	5.706	3.181	1.523	0.115	2.33	99.38	3.07346
Dominica	Fond St Jean	fallout	DOM61	8	MI	Balcone-Boissard et al. 2018	Balcone-Boissard et al. 2018	61.6	0.451	17.06		5.179	0.1143	1.581	5.425	3.237	1.721	0.06	3.51	99.95	112.226
Dominica	Londonderry	flow	DOM78a	8	MI	Balcone-Boissard et al. 2018	Balcone-Boissard et al. 2018	59.05	0.54	16.713		6.627	0.1403	2.299	5.873	3.032	1.589	0.1	2.72	98.68	98.3693
Dominica	Morne Trois Pitons	lava dome	DOM68	8	MI	Balcone-Boissard et al. 2018	Balcone-Boissard et al. 2018	61.19	0.538	16.615		6.876	0.1517	2.525	6.227	3.383	1.368	0.11	-0.08	98.91	82.9306
Dominica	Micotrin	lava dome	DOM66b	8	MI	Balcone-Boissard et al. 2018	Balcone-Boissard et al. 2018	63.16	0.514	16.453		6.544	0.1505	2.3	5.916	3.492	1.465	0.12	-0.16	99.95	91.4317
Dominica	Fond Baron	fallout	DOM64	8	MI	Balcone-Boissard et al. 2018	Balcone-Boissard et al. 2018	49.35	0.917	19.288		9.942	0.1802	4.717	10.075	2.451	0.516	0.12	1.15	98.71
Dominica	Fond Baron	fallout	DOM65	8	MI	Balcone-Boissard et al. 2018	Balcone-Boissard et al. 2018	49.68	1.028	18.43		10.039	0.1609	4.054	9.215	3.433	0.561	0.09	2.64	99.34
Dominica	Soufrière	fallout	DOM73	8	MI	Balcone-Boissard et al. 2018	Balcone-Boissard et al. 2018	48.78	0.901	19.707		10.182	0.181	4.928	10.235	2.196	0.433	0.08	1.86	99.49
Pinatubo	1991 eruption	Scoria	P22892-3A	7	MI	Borisova et al. (2005) JVGR	Tamura & Nagakawa (2023)	59.281	0.67	15.988		6.307	0.13	4.827	7.048	3.944	1.566	0.251		99.614	106.297
Pinatubo	1991 eruption		L-A teph	7	MI	Borisova et al. (2005) JVGR	Tamura & Nagakawa (2023)	59.611	0.673	16.077		6.23	0.128	4.94	7.15	3.84	1.66	0.247		99.9008	111.807
Pinatubo	1991 eruption		121205MP-H	7	MI	Borisova et al. (2005) JVGR	Tamura & Nagakawa (2023)	64.657	0.595	16.104		4.881	0.114	2.75	5.92	5.1	1.44	0.219		99.6969	126.574
Pinatubo	1991 eruption		121205C-Bm1	7	MI	Borisova et al. (2005) JVGR	Tamura & Nagakawa (2023)	66.106	0.532	16.297		4.526	0.103	0.72	2.57	2.81	3.18	0.183		100.322	-
Pinatubo	1991 eruption		121205C-Bm2	7	MI	Borisova et al. (2005) JVGR	Tamura & Nagakawa (2023)	65.198	0.514	16.293		4.554	0.106	2.287	5.105	4.584	1.479	0.169		99.5197	-
Pinatubo	1991 eruption		121205C-Bm3	7	MI	Borisova et al. (2005) JVGR	Tamura & Nagakawa (2023)	65.589	0.516	16.594		4.528	0.106	2.282	5.497	4.751	1.398	0.177		100.518	-
Pinatubo	1991 eruption		121205C-B1	7	MI	Borisova et al. (2005) JVGR	Tamura & Nagakawa (2023)	65.73	0.524	16.544		4.411	0.104	2.236	5.039	4.653	1.481	0.183		100.388	120.447
Pinatubo	1991 eruption		121205C-B2	7	MI	Borisova et al. (2005) JVGR	Tamura & Nagakawa (2023)	65.549	0.559	16.452		4.646	0.107	2.203	5.009	4.614	1.428	0.206		100.416	126.985
Pinatubo	1991 eruption		121205C-B3	7	MI	Borisova et al. (2005) JVGR	Tamura & Nagakawa (2023)	65.98	0.547	16.435		4.462	0.104	2.64	4.972	4.398	1.606	0.212		100.512	127.085
Pinatubo	1991 eruption		121202C-B1	7	MI	Borisova et al. (2005) JVGR	Tamura & Nagakawa (2023)	66.717	0.499	16.238		4.183	0.101	2.314	4.79	4.439	1.599	0.181		100.517	117.46
Pinatubo	1991 eruption		121202C-B2	7	MI	Borisova et al. (2005) JVGR	Tamura & Nagakawa (2023)	66.52	0.524	16.282		4.345	0.099	2.425	4.996	4.5	1.541	0.186		100.618	120.411
Pinatubo	1991 eruption		121202C-B3	7	MI	Borisova et al. (2005) JVGR	Tamura & Nagakawa (2023)	65.877	0.506	16.976		4.249	0.097	2.37	4.83	4.544	1.59	0.182		100.673	123.381
Pinatubo	1991 eruption		121202C-B4	7	MI	Borisova et al. (2005) JVGR	Tamura & Nagakawa (2023)	65.935	0.544	16.634		4.362	0.099	2.39	4.856	4.517	1.6	0.174		100.541	120.043
Pinatubo	1991 eruption		121202C-B5	7	MI	Borisova et al. (2005) JVGR	Tamura & Nagakawa (2023)	65.896	0.514	16.57		4.279	0.098	2.331	4.758	4.508	1.622	0.183		100.216	123.947
Pinatubo	1991 eruption		121202C-B6	7	MI	Borisova et al. (2005) JVGR	Tamura & Nagakawa (2023)	66.007	0.513	16.66		4.275	0.101	2.514	4.949	4.446	1.533	0.183		100.605	116.695
Pinatubo	1991 eruption		121202C-B7	7	MI	Borisova et al. (2005) JVGR	Tamura & Nagakawa (2023)	65.579	0.543	16.818		4.404	0.1	2.274	4.652	4.475	1.616	0.195		100.513	130.053
Pinatubo	1991 eruption		121202C-B8	7	MI	Borisova et al. (2005) JVGR	Tamura & Nagakawa (2023)	66.3	0.564	15.96		4.785	0.109	2.31	4.716	4.466	1.605	0.189		100.554	127.808
Pinatubo	1991 eruption		121202C-B9	7	MI	Borisova et al. (2005) JVGR	Tamura & Nagakawa (2023)	66.497	0.517	16.374		4.327	0.104	2.154	4.934	4.657	1.467	0.187		100.805	122.823
Pinatubo	1991 eruption		120801MP a	7	MI	Borisova et al. (2005) JVGR	Tamura & Nagakawa (2023)	65.387	0.546	16.392		4.486	0.104	2.259	4.858	4.604	1.573	0.185		100.056	123.526
Pinatubo	1991 eruption		120801MP b	7	MI	Borisova et al. (2005) JVGR	Tamura & Nagakawa (2023)	64.431	0.555	16.534		4.649	0.111	2.251	4.869	4.617	1.578	0.203		99.8652	126.498
Pinatubo	1991 eruption		120801MP c	7	MI	Borisova et al. (2005) JVGR	Tamura & Nagakawa (2023)	64.586	0.598	16.085		5.032	0.117	2.455	4.661	4.388	1.622	0.205		99.9878	128.016
Pinatubo	1991 eruption		120801MP e	7	MI	Borisova et al. (2005) JVGR	Tamura & Nagakawa (2023)	64.184	0.568	16.455		4.906	0.115	3.893	5.453	3.86	1.466	0.199		99.8164	133.661
Pinatubo	1991 eruption		PH-13-F-PR	7	MI	Borisova et al. (2005) JVGR	Tamura & Nagakawa (2023)	64.407	0.576	16.038		4.937	0.115	3.691	6.197	4.308	1.35	0.2		99.4353	126.211
Pinatubo	1991 eruption		121205MP-T	7	MI	Borisova et al. (2005) JVGR	Tamura & Nagakawa (2023)	64.931	0.537	16.718		4.335	0.098	4.38	6.98	3.84	1.59	0.178		99.8176	123.499
Pinatubo	1991 eruption		PH-13-F-PP	7	MI	Borisova et al. (2005) JVGR	Tamura & Nagakawa (2023)	64.85	0.575	16.603		4.792	0.097	2.79	5.87	5.26	1.38	0.183		99.8738	127.78
Augustine	ExLh	Banded	Jan 13-14 (E3-8)	6.7	MI	Zimmer et al. 2010	Larsen et al. 2010	62.19	0.563	16.77	5.3		0.125	3.41	6.74	3.79	0.982	0.139		99.65	110
Augustine	ExLh	Banded - felsic portion	Jan 13-14 (E3-8)	6.7	MI	Zimmer et al. 2010	Larsen et al. 2010	60.17	0.632	16.98	5.9		0.132	3.99	7.53	3.65	0.88	0.14		98.68	101
Augustine	ExLh	Banded - mafic portion	Jan 13-14 (E3-8)	6.7	MI	Zimmer et al. 2010	Larsen et al. 2010	57.25	0.722	17.58	6.72		0.142	4.74	8.52	3.47	0.731	0.13		98.67	88
Augustine	ExPfc	DIA	Jan 13-14 (E3-8)	6.7	MI	Zimmer et al. 2010	Larsen et al. 2010	62.24	0.563	16.78	5.26		0.128	3.38	6.73	3.8	0.998	0.14		98.54	108
Augustine	ExLh	DIA - may be pre-2006	Jan 13-14 (E3-8)	6.7	MI	Zimmer et al. 2010	Larsen et al. 2010	63.3	0.539	16.54	5.01		0.121	3.06	6.36	3.87	1.052	0.137		98.54	116
Augustine	ExPfc	DLSA	Jan 13-14 (E3-8)	6.7	MI	Zimmer et al. 2010	Larsen et al. 2010	57.46	0.694	17.72	6.57		0.137	4.59	8.5	3.48	0.724	0.126		99.45	86
Augustine	ExLh	DLSA	Jan 13-14 (E3-8)	6.7	MI	Zimmer et al. 2010	Larsen et al. 2010	57.28	0.692	17.82	6.64		0.138	4.65	8.47	3.47	0.701	0.13		98.51	87
Augustine	ExPfc	DLSA	Jan 13-14 (E3-8)	6.7	MI	Zimmer et al. 2010	Larsen et al. 2010	57.33	0.728	17.64	6.61		0.142	4.7	8.51	3.47	0.744	0.13		99.2	88
Augustine	ExLh	High-silica andesite pumice	Jan 13-14 (E3-8)	6.7	MI	Zimmer et al. 2010	Larsen et al. 2010	62.19	0.573	16.7	5.44		0.129	3.39	6.68	3.78	0.98	0.143		98.28	109
Augustine	ExPfc	LSAS	Jan 13-14 (E3-8)	6.7	MI	Zimmer et al. 2010	Larsen et al. 2010	57.32	0.726	17.58	6.49		0.144	4.85	8.57	3.46	0.727	0.131		98.59	86
Augustine	ExLh	LSAS	Jan 13-14 (E3-8)	6.7	MI	Zimmer et al. 2010	Larsen et al. 2010	57.62	0.71	17.58	6.56		0.139	4.59	8.44	3.48	0.746	0.131		99.21	89
Augustine	ExLh	LSAS	Jan 13-14 (E3-8)	6.7	MI	Zimmer et al. 2010	Larsen et al. 2010	57.8	0.702	17.67	6.46		0.138	4.48	8.34	3.52	0.759	0.131		98.52	90
Augustine	ExLh	LSAS	Jan 13-14 (E3-8)	6.7	MI	Zimmer et al. 2010	Larsen et al. 2010	58.75	0.684	17.37	6.31		0.137	4.27	7.98	3.56	0.809	0.136		98.85	96
Augustine	ExLh	LSAS	Jan 13-14 (E3-8)	6.7	MI	Zimmer et al. 2010	Larsen et al. 2010	57.42	0.723	17.68	6.58		0.139	4.61	8.51	3.48	0.739	0.13		99.61	89
Augustine	ExLh	LSAS	Jan 13-14 (E3-8)	6.7	MI	Zimmer et al. 2010	Larsen et al. 2010	57.35	0.718	17.52	6.73		0.144	4.75	8.46	3.46	0.735	0.133		99.11	88
Augustine	ExLh	LSAS	Jan 13-14 (E3-8)	6.7	MI	Zimmer et al. 2010	Larsen et al. 2010	57.47	0.72	17.59	6.59		0.139	4.67	8.47	3.47	0.74	0.131		99.18	89
Augustine	ExPfc	LSAS	Jan 13-14 (E3-8)	6.7	MI	Zimmer et al. 2010	Larsen et al. 2010	57.04	0.72	17.63	6.68		0.142	4.84	8.65	3.46	0.714	0.125		98.91	85
Augustine	ExPfc	DIA	Jan 13-14 (E5-8)	6.7	MI	Zimmer et al. 2010	Larsen et al. 2010	58.39	0.682	17.37	6.38		0.144	4.49	8.11	3.53	0.77	0.134		99.05	91
Augustine	ExPfc	DLSA	Jan 13-14 (E5-8)	6.7	MI	Zimmer et al. 2010	Larsen et al. 2010	56.9	0.734	17.56	6.72		0.144	4.99	8.71	3.41	0.709	0.127		99.22	85
Augustine	ExPfc	DLSA	Jan 13-14 (E5-8)	6.7	MI	Zimmer et al. 2010	Larsen et al. 2010	57.07	0.732	17.59	6.7		0.144	4.87	8.59	3.45	0.72	0.125		98.76	86
Augustine	ExPfc	Inclusion - low K intermediate	Jan 13-14 (E5-8)	6.7	MI	Zimmer et al. 2010	Larsen et al. 2010	60.16	0.483	18.55	6.08		0.162	2.71	7.24	3.83	0.552	0.241		98.73	69
Augustine	ExPfc	LSAS	Jan 13-14 (E5-8)	6.7	MI	Zimmer et al. 2010	Larsen et al. 2010	57.05	0.733	17.59	6.7		0.142	4.85	8.64	3.44	0.727	0.126		99.11	87
Augustine	ExPf	DIA	Jan 17 (E9)	6.7	MI	Zimmer et al. 2010	Larsen et al. 2010	61.05	0.589	17.08	5.47		0.128	3.66	7.23	3.74	0.917	0.131		98.66	103
Augustine	ExPf	LSAS	Jan 17 (E9)	6.7	MI	Zimmer et al. 2010	Larsen et al. 2010	56.77	0.745	17.52	6.91		0.146	5.04	8.64	3.4	0.708	0.131		99.03	86
Augustine	ExD1	DLSA	2021-01-01	6.7	MI	Zimmer et al. 2010	Larsen et al. 2010	57.51	0.731	17.53	6.65		0.144	4.65	8.44	3.49	0.746	0.122		99.66	90
Augustine	ExD2	Cinderblock	Jan 22-28	6.7	MI	Zimmer et al. 2010	Larsen et al. 2010	62.27	0.585	16.59	5.56		0.127	3.44	6.68	3.71	0.964	0.077		99.61	110
Augustine	ExD2	Cinderblock	Jan 22-28	6.7	MI	Zimmer et al. 2010	Larsen et al. 2010	63.1	0.56	16.64	5.02		0.123	3.18	6.41	3.85	1.016	0.108		98.82	111
Augustine	RPpf	Banded	Jan 27 (E10)	6.7	MI	Zimmer et al. 2010	Larsen et al. 2010	59.91	0.617	17.09	5.96		0.133	4.1	7.6	3.61	0.851	0.131		98.74	98
Augustine	RPpf	Cinderblock	Jan 27 (E10)	6.7	MI	Zimmer et al. 2010	Larsen et al. 2010	62.52	0.558	16.48	5.39		0.129	3.43	6.58	3.78	0.999	0.137		100.34	114
Augustine	RPpf	Cinderblock	Jan 27 (E10)	6.7	MI	Zimmer et al. 2010	Larsen et al. 2010	62.52	0.548	16.77	5.21		0.124	3.26	6.6	3.84	0.991	0.139		99.47	111
Augustine	ExPft	DLSA	Jan 27 (E10)	6.7	MI	Zimmer et al. 2010	Larsen et al. 2010	57.43	0.72	17.69	6.42		0.142	4.71	8.52	3.5	0.735	0.128		98.98	87
Augustine	ExPf	DLSA	Jan 27 (E10)	6.7	MI	Zimmer et al. 2010	Larsen et al. 2010	57.57	0.729	17.52	6.5		0.144	4.74	8.43	3.49	0.748	0.13		98.75	88
Augustine	RPpf	LSAS	Jan 27 (E10)	6.7	MI	Zimmer et al. 2010	Larsen et al. 2010	57.24	0.718	17.68	6.68		0.143	4.68	8.58	3.44	0.706	0.133		99.75	86
Augustine	RPpf	LSAS	Jan 27 (E10)	6.7	MI	Zimmer et al. 2010	Larsen et al. 2010	57.2	0.711	17.79	6.71		0.148	4.57	8.52	3.5	0.697	0.141		99.13	86
Augustine	Cpf	Banded	Jan 28 - Feb 4	6.7	MI	Zimmer et al. 2010	Larsen et al. 2010	62.24	0.562	16.88	5.31		0.123	3.25	6.69	3.83	0.978	0.133		99.05	109
Augustine	Cpf	Banded	Jan 28 - Feb 4	6.7	MI	Zimmer et al. 2010	Larsen et al. 2010	61.32	0.595	16.81	5.62		0.13	3.72	7.02	3.71	0.939	0.135		99.91	107
Augustine	Cpf	Cinderblock	Jan 28 - Feb 4	6.7	MI	Zimmer et al. 2010	Larsen et al. 2010	62.53	0.557	16.71	5.28		0.126	3.27	6.57	3.83	0.995	0.139		99.06	112
Augustine	Cpf	Cinderblock	Jan 28 - Feb 4	6.7	MI	Zimmer et al. 2010	Larsen et al. 2010	62.36	0.574	16.68	5.38		0.125	3.31	6.64	3.79	0.993	0.137		98.97	111
Augustine	Cpf	Cinderblock	Jan 28 - Feb 4	6.7	MI	Zimmer et al. 2010	Larsen et al. 2010	62.21	0.561	16.81	5.36		0.128	3.36	6.64	3.81	0.98	0.137		98.87	110
Augustine	Cpf	Cinderblock	Jan 28 - Feb 4	6.7	MI	Zimmer et al. 2010	Larsen et al. 2010	62.27	0.555	16.92	5.19		0.126	3.28	6.71	3.81	0.983	0.139		99.43	107
Augustine	Cpf	DIA	Jan 28 - Feb 4	6.7	MI	Zimmer et al. 2010	Larsen et al. 2010	60.46	0.621	16.98	5.85		0.131	3.9	7.37	3.66	0.9	0.132		99.36	103
Augustine	Cpf	DIA	Jan 28 - Feb 4	6.7	MI	Zimmer et al. 2010	Larsen et al. 2010	58.34	0.688	17.3	6.29		0.14	4.69	8.12	3.51	0.786	0.13		99.33	92
Augustine	Cpf	DIA	Jan 28 - Feb 4	6.7	MI	Zimmer et al. 2010	Larsen et al. 2010	59.97	0.625	17	5.98		0.137	4.09	7.6	3.59	0.875	0.133		98.6	102
Augustine	Cpf	Inclusion - silicic	Jan 28 - Feb 4	6.7	MI	Zimmer et al. 2010	Larsen et al. 2010	72.98	0.365	14.43	5.1		0.189	2.27	0.4	1.26	2.946	0.043		98.93	141
Augustine	Cpf	Inclusion - silicic	Jan 28 - Feb 4	6.7	MI	Zimmer et al. 2010	Larsen et al. 2010	76.35	0.204	12.89	2.57		0.071	4.26	0.12	1.33	2.163	0.033		98.44	104
Augustine	Efba	DIA	Mar 3-16	6.7	MI	Zimmer et al. 2010	Larsen et al. 2010	60.61	0.614	16.9	5.75		0.134	4.01	7.27	3.67	0.909	0.134		98.14	101
Augustine	Efba	DIA	Mar 3-16	6.7	MI	Zimmer et al. 2010	Larsen et al. 2010	59.03	0.657	17.17	6.13		0.137	4.49	7.87	3.56	0.822	0.129		98.62	95
Augustine	Efba	DIA	Mar 3-16	6.7	MI	Zimmer et al. 2010	Larsen et al. 2010	59.71	0.619	17.07	6.03		0.135	4.22	7.63	3.57	0.887	0.135		99.73	97
Augustine	Efba	DIA	Mar 3-16	6.7	MI	Zimmer et al. 2010	Larsen et al. 2010	59.72	0.648	16.83	6.1		0.137	4.4	7.65	3.54	0.854	0.136		99.28	98
Augustine	Efba	DIA	Mar 3-16	6.7	MI	Zimmer et al. 2010	Larsen et al. 2010	59.11	0.668	17.05	6.27		0.139	4.4	7.94	3.48	0.804	0.134		99.73	96
Augustine	EfLf	DIA	Mar 3-16	6.7	MI	Zimmer et al. 2010	Larsen et al. 2010	62.23	0.569	16.77	5.26		0.128	3.37	6.73	3.82	0.996	0.134		98.66	107
Augustine	Efba	DIA	Mar 3-16	6.7	MI	Zimmer et al. 2010	Larsen et al. 2010	58.99	0.679	17	6.31		0.142	4.5	7.9	3.52	0.824	0.133		98.06	95
Augustine	Efba	DLSA	Mar 3-16	6.7	MI	Zimmer et al. 2010	Larsen et al. 2010	56.45	0.74	17.54	6.77		0.144	5.19	8.98	3.37	0.691	0.124		98.46	83
Augustine	Efba	DLSA	Mar 3-16	6.7	MI	Zimmer et al. 2010	Larsen et al. 2010	57.24	0.73	17.56	6.62		0.143	4.8	8.57	3.47	0.735	0.126		99.16	87
Augustine	Efba	DLSA	Mar 3-16	6.7	MI	Zimmer et al. 2010	Larsen et al. 2010	57.75	0.703	17.72	6.32		0.14	4.55	8.41	3.53	0.75	0.127		98.65	88
Augustine	Efba	DLSA	Mar 3-16	6.7	MI	Zimmer et al. 2010	Larsen et al. 2010	56.9	0.738	17.39	6.72		0.145	5.23	8.63	3.4	0.718	0.127		98.4	85
Augustine	Efba	DLSA	Mar 3-16	6.7	MI	Zimmer et al. 2010	Larsen et al. 2010	59.34	0.65	17.12	6.1		0.135	4.37	7.76	3.56	0.833	0.132		99.77	98
Augustine	EfLf	DLSA	Mar 3-16	6.7	MI	Zimmer et al. 2010	Larsen et al. 2010	58	0.686	17.36	6.44		0.139	4.71	8.3	3.47	0.76	0.124		100.06	91
Augustine	Efba	DLSA	Mar 3-16	6.7	MI	Zimmer et al. 2010	Larsen et al. 2010	56.79	0.714	17.56	6.79		0.146	5.03	8.76	3.38	0.683	0.134		99.6	87
Augustine	EfLf	DLSA	Mar 3-16	6.7	MI	Zimmer et al. 2010	Larsen et al. 2010	57.12	0.731	17.31	6.64		0.144	5.21	8.6	3.4	0.732	0.126		99.39	87
Augustine	EfLf	DLSA	Mar 3-16	6.7	MI	Zimmer et al. 2010	Larsen et al. 2010	57.07	0.729	17.46	6.6		0.143	5.04	8.74	3.38	0.702	0.127		98.42	85
Augustine	Efba	DLSA	Mar 3-16	6.7	MI	Zimmer et al. 2010	Larsen et al. 2010	57.24	0.717	17.44	6.6		0.144	4.97	8.61	3.43	0.726	0.129		98.4	87
Augustine	Efba	DLSA	Mar 3-16	6.7	MI	Zimmer et al. 2010	Larsen et al. 2010	56.46	0.744	17.4	6.93		0.147	5.27	8.88	3.36	0.688	0.126		98.27	82
Augustine	Efba	Inclusion - gabbroic	Mar 3-16	6.7	MI	Zimmer et al. 2010	Larsen et al. 2010	56.13	0.634	18.43	8.02		0.206	3.81	8.58	3.41	0.528	0.247		98.9	78
Augustine	Efba	Inclusion - gabbroic	Mar 3-16	6.7	MI	Zimmer et al. 2010	Larsen et al. 2010	57.05	0.604	18.76	7.44		0.187	3.23	8.28	3.66	0.524	0.261		99.82	94
Augustine	Efba	Inclusion - gabbroic	Mar 3-16	6.7	MI	Zimmer et al. 2010	Larsen et al. 2010	56.8	0.613	18.8	7.47		0.192	3.41	8.34	3.59	0.542	0.24		98.43	100
Augustine	EfLf	Inclusion - gabbroic	Mar 3-16	6.7	MI	Zimmer et al. 2010	Larsen et al. 2010	56.94	0.572	19.49	6.78		0.176	3.05	8.49	3.71	0.536	0.262		98.18	94
Augustine	Efba	Inclusion - gabbroic	Mar 3-16	6.7	MI	Zimmer et al. 2010	Larsen et al. 2010	54.43	0.776	18.62	7.26		0.194	5.36	10.06	2.8	0.399	0.088		99.09	60
Augustine	Efba	LSAS	Mar 3-16	6.7	MI	Zimmer et al. 2010	Larsen et al. 2010	56.39	0.741	17.54	6.8		0.145	5.31	8.9	3.36	0.684	0.123		98.66	83
Augustine	Efba	LSAS	Mar 3-16	6.7	MI	Zimmer et al. 2010	Larsen et al. 2010	57.74	0.692	17.41	6.54		0.143	4.75	8.38	3.48	0.743	0.13		98.92	88
Augustine			1883 (?)	6.7	MI	Zimmer et al. 2010	Larsen et al. 2010	60.04	0.635	16.77	6.14		0.137	4.17	7.52	3.58	0.873	0.137		98.87	101
Augustine			1883 (?)	6.7	MI	Zimmer et al. 2010	Larsen et al. 2010	60	0.616	17.04	5.96		0.132	4.22	7.47	3.57	0.864	0.128		99.58	100
Augustine			1964	6.7	MI	Zimmer et al. 2010	Larsen et al. 2010	61.24	0.592	16.97	5.48		0.132	3.7	7.12	3.73	0.904	0.138		99.63	102
Augustine			1964	6.7	MI	Zimmer et al. 2010	Larsen et al. 2010	61.07	0.587	16.88	5.7		0.136	3.8	7.09	3.69	0.901	0.137		98.71	100
Augustine			1964	6.7	MI	Zimmer et al. 2010	Larsen et al. 2010	58.21	0.693	17.33	6.44		0.141	4.58	8.18	3.51	0.781	0.129		100.23	93
Augustine			1976	6.7	MI	Zimmer et al. 2010	Larsen et al. 2010	61.2	0.589	16.85	5.68		0.133	3.77	7.05	3.69	0.907	0.137		99.67	104
Augustine			1976	6.7	MI	Zimmer et al. 2010	Larsen et al. 2010	58.96	0.652	17.11	6.27		0.141	4.5	7.92	3.52	0.786	0.136		99.24	93
Augustine			1976	6.7	MI	Zimmer et al. 2010	Larsen et al. 2010	59.08	0.629	17.23	6.13		0.137	4.41	7.9	3.55	0.789	0.136		99.99	93
Augustine			1976	6.7	MI	Zimmer et al. 2010	Larsen et al. 2010	58.46	0.685	17.29	6.39		0.14	4.51	8.11	3.5	0.789	0.131		100.34	93
Augustine			1976	6.7	MI	Zimmer et al. 2010	Larsen et al. 2010	58.81	0.651	17.57	6.22		0.138	4.25	7.87	3.55	0.812	0.13		99.82	95
Augustine			1986	6.7	MI	Zimmer et al. 2010	Larsen et al. 2010	62.64	0.562	16.54	5.37		0.131	3.41	6.45	3.76	0.996	0.137		100.19	112
Augustine			1986	6.7	MI	Zimmer et al. 2010	Larsen et al. 2010	60.92	0.615	16.95	5.63		0.131	3.79	7.24	3.68	0.913	0.135		99.93	104
Augustine			1986	6.7	MI	Zimmer et al. 2010	Larsen et al. 2010	58.53	0.689	17.2	6.42		0.14	4.52	8.06	3.51	0.794	0.129		100.35	95
Augustine			1986	6.7	MI	Zimmer et al. 2010	Larsen et al. 2010	62.25	0.572	16.73	5.45		0.129	3.35	6.66	3.76	0.978	0.133		99.99	112
Augustine			1986	6.7	MI	Zimmer et al. 2010	Larsen et al. 2010	61.6	0.59	17	5.44		0.128	3.48	6.95	3.74	0.942	0.139		99.69	106
Augustine			1986	6.7	MI	Zimmer et al. 2010	Larsen et al. 2010	60.64	0.611	16.99	5.78		0.131	3.82	7.31	3.66	0.9	0.14		99.88	104
Augustine			1986	6.7	MI	Zimmer et al. 2010	Larsen et al. 2010	62.74	0.564	16.63	5.29		0.127	3.25	6.45	3.8	1.009	0.137		99.57	113
Augustine			1986	6.7	MI	Zimmer et al. 2010	Larsen et al. 2010	62.9	0.558	16.56	5.17		0.128	3.27	6.43	3.81	1.03	0.136		98.6	114
Augustine			1986	6.7	MI	Zimmer et al. 2010	Larsen et al. 2010	62.67	0.549	16.73	5.19		0.125	3.24	6.59	3.77	0.997	0.134		99.72	112
Augustine			1986	6.7	MI	Zimmer et al. 2010	Larsen et al. 2010	61.37	0.597	16.96	5.58		0.129	3.59	7	3.71	0.934	0.131		99.4	106
Augustine			1986	6.7	MI	Zimmer et al. 2010	Larsen et al. 2010	59.79	0.649	17.09	6.02		0.136	4.1	7.62	3.61	0.857	0.13		99.11	99
Augustine			early Holocene andesite	6.7	MI	Zimmer et al. 2010	Larsen et al. 2010	62.82	0.442	17.87	5.42		0.168	2.03	6.3	4.03	0.702	0.22		98.53	107
Augustine			early Holocene andesite	6.7	MI	Zimmer et al. 2010	Larsen et al. 2010	63.09	0.437	17.59	5.39		0.167	2.05	6.29	4.07	0.708	0.214		98.6	105
Augustine			early Holocene andesite	6.7	MI	Zimmer et al. 2010	Larsen et al. 2010	63.31	0.525	16.64	5.02		0.126	3.03	6.41	3.82	0.981	0.135		99.77	113
Augustine			early Holocene andesite	6.7	MI	Zimmer et al. 2010	Larsen et al. 2010	58	0.677	17.64	6.53		0.139	4.37	8.33	3.44	0.745	0.131		100.43	94
Augustine			early Holocene andesite	6.7	MI	Zimmer et al. 2010	Larsen et al. 2010	58.35	0.671	17.49	6.5		0.14	4.32	8.14	3.49	0.769	0.133		100.54	95
Augustine			Pleistocene basalt/basaltic andesite	6.7	MI	Zimmer et al. 2010	Larsen et al. 2010	54.25	0.587	15.4	7.8		0.17	8.08	10.79	2.43	0.382	0.116		99.97	54
Augustine			Pleistocene basalt/basaltic andesite	6.7	MI	Zimmer et al. 2010	Larsen et al. 2010	54.04	0.591	15.03	7.9		0.171	8.27	11.17	2.34	0.371	0.111		99.76	52
Augustine			Pleistocene basalt/basaltic andesite	6.7	MI	Zimmer et al. 2010	Larsen et al. 2010	52.83	0.605	15.15	8.38		0.173	8.74	11.43	2.22	0.35	0.109		99.88	48
Augustine			Pleistocene basalt/basaltic andesite	6.7	MI	Zimmer et al. 2010	Larsen et al. 2010	51.61	0.532	12.55	8.81		0.175	12.03	12.13	1.77	0.297	0.09		100.63	40
Augustine			Pleistocene basalt/basaltic andesite	6.7	MI	Zimmer et al. 2010	Larsen et al. 2010	51.83	0.528	12.48	8.8		0.173	12.01	12	1.76	0.328	0.091		100.55	39
Augustine			Pleistocene basalt/basaltic andesite	6.7	MI	Zimmer et al. 2010	Larsen et al. 2010	52.02	0.531	12.5	8.59		0.171	11.69	12.35	1.74	0.311	0.093		100.06	39
Augustine			Pleistocene basalt/basaltic andesite	6.7	MI	Zimmer et al. 2010	Larsen et al. 2010	54.97	0.597	15.11	7.78		0.162	7.76	10.46	2.55	0.506	0.107		99.52	56
Augustine			Pleistocene basalt/basaltic andesite	6.7	MI	Zimmer et al. 2010	Larsen et al. 2010	52.42	0.585	14.04	8.67		0.173	10.26	11.39	1.99	0.384	0.101		100.28	43
Augustine			Pleistocene rhyolite	6.7	MI	Zimmer et al. 2010	Larsen et al. 2010	72.85	0.221	15.39	1.99		0.127	0.65	3.16	4.22	1.274	0.114		97.45	108
Augustine			Pleistocene rhyolite	6.7	MI	Zimmer et al. 2010	Larsen et al. 2010	73.1	0.219	15.13	1.91		0.114	0.64	3.28	4.21	1.299	0.107		97.19	106
Augustine			Pleistocene rhyolite	6.7	MI	Zimmer et al. 2010	Larsen et al. 2010	73.61	0.204	14.72	1.93		0.108	0.69	3.11	4.25	1.271	0.109		100	104
Augustine			Pleistocene rhyolite	6.7	MI	Zimmer et al. 2010	Larsen et al. 2010	70.75	0.262	15.95	2.53		0.125	0.91	4.04	4.16	1.145	0.133		97.93	101
Augustine			Pleistocene rhyolite	6.7	MI	Zimmer et al. 2010	Larsen et al. 2010	73.62	0.197	14.8	1.92		0.106	0.64	3.03	4.32	1.266	0.099		99.28	100
Augustine			Pleistocene rhyolite	6.7	MI	Zimmer et al. 2010	Larsen et al. 2010	73.53	0.194	14.9	1.89		0.106	0.65	3.08	4.3	1.264	0.099		98.4	97
Adak	Mt Adagak Volcano, Adak Island		ADG14 Pliocene-Quaternary basalt. Chem data from RW Kay & SM Kay (1994, in G Plafker & HC Berg, eds, The Geology of Alaska: Geology of North America (GSA), vol. G-1, p. 687-722).	6	Exp	Schiano 2004 Chem Geol	Loucks 2023	48.62	0.99	18.71	10.27		0.15	5.68	11.52	2.75	1.05	0.21		88.48
Adak	Mt Adagak Volcano, Adak Island		ADG7A Pliocene-Quaternary basalt. Chem data from SM Kay & RW Kay (1985, Contrib. Mineral. Petrol., 90:276-290)	6	Exp	Schiano 2004 Chem Geol	Loucks 2023	50.79	0.91	19.1	9.62		0.15	4.79	10.24	2.83	0.97	0.2		88.87	57
Adak	Mt Adagak Volcano, Adak Island		ADG7 Pliocene-Quaternary basaltic andesite.Chem data from RW Kay & SM Kay (1994, in G Plafker & HC Berg, eds, The Geology of Alaska: Geology of North America (GSA), vol. G-1, p. 687-722).	6	Exp	Schiano 2004 Chem Geol	Loucks 2023	53.62	0.67	19.5	7.96		0.13	3.3	9.59	3.21	0.85	0.2		90.2	68
Adak	Mt Adagak Volcano, Adak Island		ADG2 Pliocene-Quaternary andesite.Chem data from RW Kay & SM Kay (1994, in G Plafker & HC Berg, eds, The Geology of Alaska: Geology of North America (GSA), vol. G-1, p. 687-722).	6	Exp	Schiano 2004 Chem Geol	Loucks 2023	57.49	0.49	19.33	6.75		0.11	2.44	8.16	3.56	1.02	0.21		92.11	80
Adak	Mt Adagak Volcano, Adak Island		ADG8 Chem data from RW Kay & SM Kay (1994, in G Plafker & HC Berg, eds, The Geology of Alaska: Geology of North America (GSA), vol. G-1, p. 687-722).	6	Exp	Schiano 2004 Chem Geol	Loucks 2023	60.96	0.48	17.43	6		0.1	2.53	7.17	3.74	1.09	0.17		93.02
Adak	Adak Island		75A-106 Quaternary hornblende andesite tephra. Chem data from Romick et al (1992, Contrib. Mineral. Petrol., 112:101-118)	6	Exp	Schiano 2004 Chem Geol	Loucks 2023	61.9	0.61	17.85	6.74		0.11	2.23	5.12	3.85	1.58			91.06
Adak	Adak Island		75A-15 Quaternary hornblende dacite tephra. Chem data from Romick et al (1992, Contrib. Mineral. Petrol., 112:101-118)Mineral. Petrol 112:101-122)	6	Exp	Schiano 2004 Chem Geol	Loucks 2023	64.01	0.52	17.18	5.08		0.19	2.04	5.32	4.02	1.64			92.76
Adak	Adak Island		75A-107 Quaternary hornblende dacite tephra. Chem data from Romick et al (1992, Contrib. Mineral. Petrol., 112:101-118)Mineral. Petrol 112:101-122)	6	Exp	Schiano 2004 Chem Geol	Loucks 2023	63.99	0.57	16.81	5.25		0.08	2.51	5.4	3.71	1.66			92.5
Adak	Adak Island		75A-108 Quaternary hornblende dacite tephra. Chem data from Romick et al (1992, Contrib. Mineral. Petrol., 112:101-118)Mineral. Petrol 112:101-122)	6	Exp	Schiano 2004 Chem Geol	Loucks 2023	63.62	0.56	16.84	5.21		0.08	2.29	5.62	4.01	1.76			92.46
Adak	Adak Island		75A-110 Quaternary hornblende dacite tephra. Chem data from Romick et al (1992, Contrib. Mineral. Petrol., 112:101-118)Mineral. Petrol 112:101-122)	6	Exp	Schiano 2004 Chem Geol	Loucks 2023	63.2	0.56	16.92	5.41		0.08	2.56	5.8	3.8	1.65			92.36
Adak	Mt Moffett volcano, Adak Island		ADK7 Pliocene-Quaternary basaltic andesite. Chem data from SM Kay et al (1982, Jour. Geophys. Res., 87:4051-4072).	6	Exp	Schiano 2004 Chem Geol	Loucks 2023	52.4	0.98	20.43	8.44		0.23	3.52	9.57	3.31	1.39			89.46
Adak	Mt Moffett volcano, Adak Island		MOF5B Pliocene-Quaternary basaltic andesite. Chem data from RW Kay & SM Kay (1994, in G Plafker & HC Berg, eds, The Geology of Alaska: Geology of North America (GSA), vol. G-1, p. 687-722).	6	Exp	Schiano 2004 Chem Geol	Loucks 2023	54.67	0.79	17.85	7.88		0.12	4.34	9.64	3.27	1.17	0.14		91.06	78
Adak	Mt Moffett volcano, Adak Island		ADK55 Pliocene-Quaternary basaltic andesite. Chem data from RW Kay & SM Kay (1994, in G Plafker & HC Berg, eds, The Geology of Alaska: Geology of North America (GSA), vol. G-1, p. 687-722).	6	Exp	Schiano 2004 Chem Geol	Loucks 2023	56.82	0.54	17.6	7.15		0.1	3.52	7.97	3.62	1.45	0.37		91.08	80
Adak	Mt Moffett volcano, Adak Island		MOF3 Pliocene-Quaternary andesite. Chem data from RW Kay & SM Kay (1994, in G Plafker & HC Berg, eds, The Geology of Alaska: Geology of North America (GSA), vol. G-1, p. 687-722).	6	Exp	Schiano 2004 Chem Geol	Loucks 2023	62.88	0.55	17.49	4.92		0.15	2.01	6.23	3.66	1.51	0.16		93.93
Adak	Mt Moffett volcano, Adak Island		MF11B Pliocene-Quaternary andesite. Chem data from RW Kay & SM Kay (1994, in G Plafker & HC Berg, eds, The Geology of Alaska: Geology of North America (GSA), vol. G-1, p. 687-722).	6	Exp	Schiano 2004 Chem Geol	Loucks 2023	57.32	0.62	18.66	6.88		0.11	3.44	7.87	3.22	1.06	0.19		91.68	109
Adak	Mt Moffett volcano, Adak Island		MF56A Pliocene-Quaternary andesite. Chem data from RW Kay & SM Kay (1994, in G Plafker & HC Berg, eds, The Geology of Alaska: Geology of North America (GSA), vol. G-1, p. 687-722).	6	Exp	Schiano 2004 Chem Geol	Loucks 2023	62.57	0.55	17.52	5.13		0.08	2.07	6.38	3.68	1.65	0.2		93.95	90
Adak	Mt Moffett volcano, Adak Island		MOF44 Pliocene-Quaternary andesite. Chem data from RW Kay & SM Kay (1994, in G Plafker & HC Berg, eds, The Geology of Alaska: Geology of North America (GSA), vol. G-1, p. 687-722).	6	Exp	Schiano 2004 Chem Geol	Loucks 2023	57.36	0.62	17.5	6.91		0.15	3.58	8.42	3.33	1.57	0.15		91.91
Adak	Mt Moffett volcano, Adak Island		MF7 Pliocene-Quaternary andesite. Chem data from RW Kay & SM Kay (1994, in G Plafker & HC Berg, eds, The Geology of Alaska: Geology of North America (GSA), vol. G-1, p. 687-722).	6	Exp	Schiano 2004 Chem Geol	Loucks 2023	62.8	0.54	17	5.3		0.09	2.27	6.03	3.82	1.51	0.16		93.52	109
Adak	Mt Moffett volcano, Adak Island		ADK53 Pliocene-Quaternary basaltic andesite. Chem data from RW Kay (1978, Jour. Volcanology & Geothermal Research, 4:117-132) "Type adakite"	6	Exp	Schiano 2004 Chem Geol	Loucks 2023	55.5	0.86	15.5	6.21		0.07	5.58	9.51	3.22	1.47	0.32		82.42	54
Adak	Mt Moffett volcano, Adak Island		MFHOST Pliocene-Quaternary basaltic andesite. Chem data from RW Kay & SM Kay (1994, in G Plafker & HC Berg, eds, The Geology of Alaska: Geology of North America (GSA), vol. G-1, p. 687-722).	6	Exp	Schiano 2004 Chem Geol	Loucks 2023	56.32	0.63	17.75	6.39		0.1	4.11	8.38	3.46	2.07			90.12	78
Adak	Mt Moffett volcano, Adak Island		ADK54 Pliocene-Quaternary basaltic andesite. Chem data from RW Kay & SM Kay (1994, in G Plafker & HC Berg, eds, The Geology of Alaska: Geology of North America (GSA), vol. G-1, p. 687-722).	6	Exp	Schiano 2004 Chem Geol	Loucks 2023	56.49	0.62	17.27	6.92		0.12	4.23	8.76	3.37	1.65			90.24
Adak	Mt Moffett volcano, Adak Island		ADK52 Pliocene-Quaternary basaltic andesite. Chem data from RW Kay & SM Kay (1994, in G Plafker & HC Berg, eds, The Geology of Alaska: Geology of North America (GSA), vol. G-1, p. 687-722).	6	Exp	Schiano 2004 Chem Geol	Loucks 2023	56.56	0.82	16.54	5.84		0.14	5.84	9.17	2.82	1.57	0.34		92.64
Adak	Mt Moffett volcano, Adak Island		ADK58 Pliocene-Quaternary basaltic andesite. Chem data from Myers & Frost (1993, Jour. Volcan. Geoth. Res., 60:109-146) and Myers et al (1985, Contrib. Mineral. Petrol., 91:221-234).	6	Exp	Schiano 2004 Chem Geol	Loucks 2023	56.78	0.77	15.45	6.86		0.11	7.38	8.56	2.92	1.48			91.2	83
Adak	Mt Moffett volcano, Adak Island		MF9A Pliocene-Quaternary andesite. Chem data from RW Kay & SM Kay (1994, in G Plafker & HC Berg, eds, The Geology of Alaska: Geology of North America (GSA), vol. G-1, p. 687-722).	6	Exp	Schiano 2004 Chem Geol	Loucks 2023	57.22	0.71	17.39	6.38		0.1	4.72	8.26	3.78	1.3	0.2		92.77
Adak	Mt Moffett volcano, Adak Island		MOF38 Pliocene-Quaternary andesite. Chem data from RW Kay & SM Kay (1994, in G Plafker & HC Berg, eds, The Geology of Alaska: Geology of North America (GSA), vol. G-1, p. 687-722).	6	Exp	Schiano 2004 Chem Geol	Loucks 2023	57.25	0.44	14.92	6.44		0.16	7.46	8.44	2.81	1.42	0.09		92.46
Adak	Mt Moffett volcano, Adak Island		ADK9 Pliocene-Quaternary andesite. Chem data from RW Kay & SM Kay (1994, in G Plafker & HC Berg, eds, The Geology of Alaska: Geology of North America (GSA), vol. G-1, p. 687-722).	6	Exp	Schiano 2004 Chem Geol	Loucks 2023	60.61	0.47	18.02	5.35		0.09	2.82	7.3	3.49	1.5			92.33	135
Adak	Mt Moffett volcano, Adak Island		ADK6 Pliocene-Quaternary basaltic andesite. Chem data from RW Kay & SM Kay (1994, in G Plafker & HC Berg, eds, The Geology of Alaska: Geology of North America (GSA), vol. G-1, p. 687-722).	6	Exp	Schiano 2004 Chem Geol	Loucks 2023	52.35	0.67	16.4	8.85		0.13	6.25	10.7	2.71	1.26	0.09		89.8
Adak	Mt Moffett volcano, Adak Island		MOF17 Pliocene-Quaternary basaltic andesite. Chem data from RW Kay & SM Kay (1994, in G Plafker & HC Berg, eds, The Geology of Alaska: Geology of North America (GSA), vol. G-1, p. 687-722).	6	Exp	Schiano 2004 Chem Geol	Loucks 2023	52.96	0.74	18.83	8.68		0.17	4.19	9.94	3.07	1.17	0.22		90.33
Adak	Mt Moffett volcano, Adak Island		MF19 Pliocene-Quaternary basaltic andesite. Chem data from RW Kay & SM Kay (1994, in G Plafker & HC Berg, eds, The Geology of Alaska: Geology of North America (GSA), vol. G-1, p. 687-722).	6	Exp	Schiano 2004 Chem Geol	Loucks 2023	53.11	0.74	16.33	8.5		0.12	6.42	10.67	2.96	1.3	0.19		90.91	67
Adak	Mt Moffett volcano, Adak Island		MF18B Pliocene-Quaternary basalt. Chem data from RW Kay & SM Kay (1994, in G Plafker & HC Berg, eds, The Geology of Alaska: Geology of North America (GSA), vol. G-1, p. 687-722).	6	Exp	Schiano 2004 Chem Geol	Loucks 2023	49.94	0.85	18.37	9.95		0.15	5.42	11.11	2.94	0.95	0.21		88.88
Adak	Mt Moffett volcano, Adak Island		MF18A Pliocene-Quaternary basalt. Chem data from RW Kay & SM Kay (1994, in G Plafker & HC Berg, eds, The Geology of Alaska: Geology of North America (GSA), vol. G-1, p. 687-722).	6	Exp	Schiano 2004 Chem Geol	Loucks 2023	50.9	0.89	19.3	9.31		0.15	4.16	9.85	3.31	1.27	0.24		88.94
Adak	Mt Moffett volcano, Adak Island		MF2A Pliocene-Quaternary basalt. Chem data from RW Kay & SM Kay (1994, in G Plafker & HC Berg, eds, The Geology of Alaska: Geology of North America (GSA), vol. G-1, p. 687-722).	6	Exp	Schiano 2004 Chem Geol	Loucks 2023	50.31	0.8	17.55	9.45		0.14	5.54	10.86	2.88	1.27	0.15		88.55
Adak	Mt Moffett volcano, Adak Island		MOF15 Pliocene-Quaternary basalt. Chem data from RW Kay & SM Kay (1994, in G Plafker & HC Berg, eds, The Geology of Alaska: Geology of North America (GSA), vol. G-1, p. 687-722).	6	Exp	Schiano 2004 Chem Geol	Loucks 2023	49.35	0.86	18.57	9.52		0.17	4.84	10.8	2.67	1.11	0.15		87.51
Adak	Mt Moffett volcano, Adak Island		MOF13 Pliocene-Quaternary andesite. Chem data from RW Kay & SM Kay (1994, in G Plafker & HC Berg, eds, The Geology of Alaska: Geology of North America (GSA), vol. G-1, p. 687-722).	6	Exp	Schiano 2004 Chem Geol	Loucks 2023	58.82	0.69	18.09	6.51		0.15	3.31	8.11	3.17	1.25	0.19		92.9	95
Adak	Mt Moffett volcano, Adak Island		MOFA7 Pliocene-Quaternary basaltic andesite. Chem data from RW Kay & SM Kay (1994, in G Plafker & HC Berg, eds, The Geology of Alaska: Geology of North America (GSA), vol. G-1, p. 687-722).	6	Exp	Schiano 2004 Chem Geol	Loucks 2023	52.4	0.98	20.43	8.44		0.15	3.52	9.57	3.27	1.39			90.73
Adak	Mt Moffett volcano, Adak Island		MOFA54 Pliocene-Quaternary basaltic andesite. Chem data from RW Kay & SM Kay (1994, in G Plafker & HC Berg, eds, The Geology of Alaska: Geology of North America (GSA), vol. G-1, p. 687-722).	6	Exp	Schiano 2004 Chem Geol	Loucks 2023	56.49	0.62	17.27	6.92		0.12	4.23	8.76	3.37	1.65			91.89
Fisher	9100 BP Fisher Eruption			1.9	MI	Zimmer et al. 2010		48.92													67
Fisher	9100 BP Fisher Eruption			1.9	MI	Zimmer et al. 2010		64.14													263
Fisher	9100 BP Fisher Eruption			1.9	MI	Zimmer et al. 2010		65.75													268
Fisher	9100 BP Fisher Eruption			1.9	MI	Zimmer et al. 2010		53.71													129
Fisher	9100 BP Fisher Eruption			1.9	MI	Zimmer et al. 2010		58.49													201
Fisher	9100 BP Fisher Eruption			1.9	MI	Zimmer et al. 2010		63.27													256
Fisher	9100 BP Fisher Eruption			1.9	MI	Zimmer et al. 2010		60.34													280
Fisher	Post-9100 intracaldera lavas			1.9	MI	Zimmer et al. 2010		49.75													107
Fisher	Post-9100 intracaldera lavas			1.9	MI	Zimmer et al. 2010		52.18													110
Fisher	Post-9100 intracaldera lavas			1.9	MI	Zimmer et al. 2010		53.27													111
Fisher	Post-9100 intracaldera lavas			1.9	MI	Zimmer et al. 2010		51.89													110
Fisher	Other volcanoes			1.9	MI	Zimmer et al. 2010		48.2													56
Fisher	Other volcanoes			1.9	MI	Zimmer et al. 2010		66.93													275
Fisher	Other volcanoes			1.9	MI	Zimmer et al. 2010		48.7													86
Fisher	Other volcanoes			1.9	MI	Zimmer et al. 2010		49.83													76
Fisher	Other volcanoes			1.9	MI	Zimmer et al. 2010		59.84													246
Fisher	Other volcanoes			1.9	MI	Zimmer et al. 2010		54.7													152
Fisher	Other volcanoes			1.9	MI	Zimmer et al. 2010		46.65													81
Fisher	Other volcanoes			1.9	MI	Zimmer et al. 2010		69.84													180
Okmok			87-03-01 Basaltic andesite. Quaternary. Chem data from DM Miller et al (1992, Jour. Geophys. Res., 97:321-343).	2.7	MI	Zimmer et al. 2010	Loucks (2020)	53.39	1.36	16.3		9.84		0.19	4.1	8.36	3.25	1.15	0.25	95.43	136
Okmok			87-17-02 Chem data from DM Miller et al (1992, Jour. Geophys Res, 97:321-343), and from C. Class, et al (2000, Geochem. Geophys. Geosyst., v. 1, paper no. 199GC000010; website: http://gcubed.magnet.fsu.edu/index	2.7	MI	Zimmer et al. 2010	Loucks (2020)	70.85	0.2	13.93		2.4		0.08	0.1	0.77	4.71	4.11	0.02	92.84	249
Okmok			OK7 Chem data from RW Kay & SM Kay (1994, in G Plafker & HC Berg, eds, The Geology of Alaska: Geology of North America (GSA), vol. G-1, p. 687-722).	2.7	MI	Zimmer et al. 2010	Loucks (2020)	50.6	1.1	18.06	2.99	9.44	6.75	0.12	5.58	11.46	2.74	0.53	0.28	90.78
Okmok			OK1 Chem data from RW Kay & SM Kay (1994, in G Plafker & HC Berg, eds, The Geology of Alaska: Geology of North America (GSA), vol. G-1, p. 687-722).	2.7	MI	Zimmer et al. 2010	Loucks (2020)	45.7	0.51	12.9	3.6	8.83	5.6	0.03	18.2	9.6	1.83	0.52	0.1	93.9
Okmok			OK1A Chem data from RW Kay & SM Kay (1994, in G Plafker & HC Berg, eds, The Geology of Alaska: Geology of North America (GSA), vol. G-1, p. 687-722).	2.7	MI	Zimmer et al. 2010	Loucks (2020)	48.07	0.73	15.64	2.34	9.08	6.98	0.15	12.68	10.76	2.14	0.48	0.12	92.93
Okmok			OK4 Chem data from RW Kay & SM Kay (1994, in G Plafker & HC Berg, eds, The Geology of Alaska: Geology of North America (GSA), vol. G-1, p. 687-722).	2.7	MI	Zimmer et al. 2010	Loucks (2020)	48.97	0.72	16.27	2.83	8.78	6.24	0.01	9.62	12.86	2.11	0.54	0.13	92.14
Okmok			OK6 Chem data from RW Kay & SM Kay (1994, in G Plafker & HC Berg, eds, The Geology of Alaska: Geology of North America (GSA), vol. G-1, p. 687-722).	2.7	MI	Zimmer et al. 2010	Loucks (2020)	50.52	0.97	19.71	1.67	8.32	6.82	0.12	4.64	11.96	2.74	0.58	0.19	87.76
Okmok			OK9 Chem data from RW Kay & SM Kay (1994, in G Plafker & HC Berg, eds, The Geology of Alaska: Geology of North America (GSA), vol. G-1, p. 687-722).	2.7	MI	Zimmer et al. 2010	Loucks (2020)	52.23	1.24	17.04	3.22	9.49	6.6	0.14	5.54	10.39	2.9	0.78	0.19	91.75
Okmok			OK15 Chem data from RW Kay & SM Kay (1994, in G Plafker & HC Berg, eds, The Geology of Alaska: Geology of North America (GSA), vol. G-1, p. 687-722).	2.7	MI	Zimmer et al. 2010	Loucks (2020)	54.8	2.48	14.9	2.88	11.59	9	0.17	3	7.15	3.94	1.23	0.65	95.01
Okmok			OK16 Chem data from RW Kay & SM Kay (1994, in G Plafker & HC Berg, eds, The Geology of Alaska: Geology of North America (GSA), vol. G-1, p. 687-722).	2.7	MI	Zimmer et al. 2010	Loucks (2020)	57.4	1.54	15.49	1.97	9.63	7.86	0.15	2.94	6.74	4.11	1.53	0.32	92.34
Okmok			OKUM6 and from RW Kay & SM Kay (1994, in G Plafker & HC Berg, eds, The Geology of Alaska: Geology of North America (GSA), vol. G-1, p. 687-722).	2.7	MI	Zimmer et al. 2010	Loucks (2020)	66.03	0.76	14.81		6.06		0.08	1.08	3.66	4.66	2.62	0.23	96.38
Okmok			QCB1 Chem data from DM Miller et al (1992, Jour. Geophys Res, 97:321-343)	2.7	MI	Zimmer et al. 2010	Loucks (2020)	52.11	1.17	14.78		11.37		0.22	4.36	8.96	2.88	1.24	0.32	94.68	152
Okmok			QCB7 Chem data from DM Miller et al (1992, Jour. Geophys Res, 97:321-343), and from C. Class, et al (2000, Geochem. Geophys. Geosyst., v. 1, paper no. 199GC000010; website: http://gcubed.magnet.fsu.edu/index	2.7	MI	Zimmer et al. 2010	Loucks (2020)	52.55	1.3	17.68		9.52		0.18	4.09	9.48	2.98	0.98	0.24	96.48	121
Okmok			QCB12 Chem data from DM Miller et al (1992, Jour. Geophys Res, 97:321-343), and from C. Class, et al (2000, Geochem. Geophys. Geosyst., v. 1, paper no. 199GC000010; website: http://gcubed.magnet.fsu.edu/index	2.7	MI	Zimmer et al. 2010	Loucks (2020)	54.5	1.93	14.25		11.5		0.22	3.22	6.96	3.29	1.97	0.57	93.94	228
Okmok			QCB16 Chem data from DM Miller et al (1992, Jour. Geophys Res, 97:321-343), and from C. Class, et al (2000, Geochem. Geophys. Geosyst., v. 1, paper no. 199GC000010; website: http://gcubed.magnet.fsu.edu/index	2.7	MI	Zimmer et al. 2010	Loucks (2020)	53.19	1.77	14.97		11.61		0.22	4.08	8.12	3.29	1.2	0.32	95.48	148
Okmok			QAF70 Chem data from DM Miller et al (1992, Jour. Geophys Res, 97:321-343), and from C. Class, et al (2000, Geochem. Geophys. Geosyst., v. 1, paper no. 199GC000010; website: http://gcubed.magnet.fsu.edu/index	2.7	MI	Zimmer et al. 2010	Loucks (2020)	51.35	1.03	17.71		9.44		0.18	5.13	10.71	2.86	0.66	0.16	97.38	82
Okmok			QCF3 Chem data from DM Miller et al (1992, Jour. Geophys Res, 97:321-343), and from C. Class, et al (2000, Geochem. Geophys. Geosyst., v. 1, paper no. 199GC000010; website: http://gcubed.magnet.fsu.edu/index	2.7	MI	Zimmer et al. 2010	Loucks (2020)	50.05	1.01	18.36		8.81		0.17	5.06	11.47	2.6	0.56	0.15	96.52	72
Okmok			QDF1 Chem data from DM Miller et al (1992, Jour. Geophys Res, 97:321-343)	2.7	MI	Zimmer et al. 2010	Loucks (2020)	50.05	0.92	17.89		8.77		0.17	6.08	11.29	2.51	0.54	0.15	96.76	74
Okmok			QEF1 Chem data from DM Miller et al (1992, Jour. Geophys Res, 97:321-343)	2.7	MI	Zimmer et al. 2010	Loucks (2020)	54.67	1.22	15.98		9.6		0.19	3.69	7.65	3.57	1.19	0.22	95.35	122
Okmok			87-06-01 Chem data from DM Miller et al (1992, Jour. Geophys Res, 97:321-343), and from C. Class, et al (2000, Geochem. Geophys. Geosyst., v. 1, paper no. 199GC000010; website: http://gcubed.magnet.fsu.edu/index	2.7	MI	Zimmer et al. 2010	Loucks (2020)	55.55	1.45	16.19		9.69		0.19	3.3	7.29	3.58	1.37	0.29	95.79	153
Okmok			87-08-02 Chem data from DM Miller et al (1992, Jour. Geophys Res, 97:321-343), and from C. Class, et al (2000, Geochem. Geophys. Geosyst., v. 1, paper no. 199GC000010; website: http://gcubed.magnet.fsu.edu/index	2.7	MI	Zimmer et al. 2010	Loucks (2020)	56.99	1.39	15.99		9.23		0.19	2.9	6.57	3.81	1.58	0.3	95.68	165
Okmok			87-08-09 Chem data from DM Miller et al (1992, Jour. Geophys Res, 97:321-343), and from C. Class, et al (2000, Geochem. Geophys. Geosyst., v. 1, paper no. 199GC000010; website: http://gcubed.magnet.fsu.edu/index	2.7	MI	Zimmer et al. 2010	Loucks (2020)	57.52	1.36	15.77		8.97		0.2	2.78	6.34	3.9	1.65	0.31	95.48	179
Okmok			LUM16 Chem data from DM Miller et al (1992, Jour. Geophys Res, 97:321-343), and from C. Class, et al (2000, Geochem. Geophys. Geosyst., v. 1, paper no. 199GC000010; website: http://gcubed.magnet.fsu.edu/index	2.7	MI	Zimmer et al. 2010	Loucks (2020)	60.71	0.72	16.88		5.39		0.11	3.14	6.19	3.68	1.77	0.15	96.1	106
Okmok			LUM17 Chem data from DM Miller et al (1992, Jour. Geophys Res, 97:321-343), and from C. Class, et al (2000, Geochem. Geophys. Geosyst., v. 1, paper no. 199GC000010; website: http://gcubed.magnet.fsu.edu/index	2.7	MI	Zimmer et al. 2010	Loucks (2020)	57.72	0.85	17.71		6.46		0.12	3.97	7.44	3.3	1.33	0.15	96.72	98
Okmok			LUM37 Quaternary basaltic andesite. Chem data from DM Miller et al (1992, Jour. Geophys Res, 97:321-343)	2.7	MI	Zimmer et al. 2010	Loucks (2020)	54.66	0.65	15.79		6.68		0.13	7.44	8.48	2.61	1.44	0.13	95.79	91
Okmok			UM16N Quaternary basaltic andesite. Chem data from RW Kay (1977, in Talwani & Pitman, eds., Island Arcs, Deep Sea Trenches and Back-Arc Basins: AGU Monogr. 1, p. 229-249) and from RW Kay & SM Kay (1994, in G Plafker & HC Berg, eds, The Geology of Alaska: Geology of North America (GSA), vol. G-1, p. 687-722).	2.7	MI	Zimmer et al. 2010	Loucks (2020)	54.1	1.86	15.1		10.75		0.17	4.18	7.99	3.01	1.02	0.06	95.3	143
Okmok			UM4 Quaternary basalt. Chem data from RW Kay (1977, in Talwani & Pitman, eds., Island Arcs, Deep Sea Trenches and Back-Arc Basins: AGU Monogr. 1, p. 229-249) and from RW Kay & SM Kay (1994, in G Plafker & HC Berg, eds, The Geology of Alaska: Geology of North America (GSA), vol. G-1, p. 687-722).	2.7	MI	Zimmer et al. 2010	Loucks (2020)	51.7	1.12	17.7		8.92		0.14	5.45	10.12	3.07	0.97	0.2	97.1	125
Okmok			46AHp68 Quaternary basalt. Chem data from RW Kay (http:/www.geo.cornell.edu)	2.7	MI	Zimmer et al. 2010	Loucks (2020)	50.52	0.97	19.71	1.67	8.32	6.82	0.18	4.64	11.96	2.71	0.58	0.19	87.79
Okmok			UM20 Quaternary basaltic andesite. Chem data from RW Kay & SM Kay (1988, Geochim. Cosmochim. Acta, 52:1351-1359).	2.7	MI	Zimmer et al. 2010	Loucks (2020)	54.6	1.27	15.87		9.8		0.17	4.03	7.86	3.46	1.03	0.19	95.79	126
Okmok			UM21 Basalt of 1947 flow on Okmok caldera floor. Chem data from RW Kay & SM Kay (1988, Geochim. Cosmochim. Acta, 52:1351-1359); radioisotopes from S Turner et al. (1998, Contrib. Mineral. Petrol., 133:217-234).	2.7	MI	Zimmer et al. 2010	Loucks (2020)	52.24	1.09	17.62		9.7		0.15	4.97	10.8	2.91	0.66		98.39
Okmok			46ABy45 Quaternary basaltic andesite. Chem data from RW Kay (http:/www.geo.cornell.edu)	2.7	MI	Zimmer et al. 2010	Loucks (2020)	52.43	1.48	15.27	5.96	12.35	6.99	0.17	4.13	8.7	3.5	1.24	0.36	95.71
Okmok			46ABy54 Quaternary basaltic andesite. Chem data from RW Kay (http:/www.geo.cornell.edu)	2.7	MI	Zimmer et al. 2010	Loucks (2020)	52.58	1.8	14.97	3.86	12.28	8.81	0.21	4	8.64	3.47	1.22	0.38	95.65
Okmok			46ABy609 Quaternary basalt. Chem data from RW Kay (http:/www.geo.cornell.edu)	2.7	MI	Zimmer et al. 2010	Loucks (2020)	50.1	0.74	23	2.6	7.73	5.4	0.13	3.6	11.6	2.4	0.44	0.11	84.3
Okmok			46AFr2 Chem data from RW Kay (http:/www.geo.cornell.edu)	2.7	MI	Zimmer et al. 2010	Loucks (2020)	63.5	0.81	16.1	1.4	6.25	5	0.22	1.2	3.8	4.6	2.6	0.23	86.78
Okmok			46ABy15 Quaternary andesite. Chem data from RW Kay (http:/www.geo.cornell.edu)	2.7	MI	Zimmer et al. 2010	Loucks (2020)	57.4	1.54	15.49	1.97	9.63	7.86	0.18	2.94	6.74	3.96	1.53	0.32	92.22
Okmok			46ABy70 Quaternary basalt. Chem data from RW Kay (http:/www.geo.cornell.edu)	2.7	MI	Zimmer et al. 2010	Loucks (2020)	52.23	1.24	17.04	3.22	9.49	6.6	0.19	5.54	10.39	2.97	0.78	0.25	91.87
Okmok			46AFr28 Quaternary basalt. Chem data from RW Kay (http:/www.geo.cornell.edu)	2.7	MI	Zimmer et al. 2010	Loucks (2020)	48.97	0.72	16.27	2.83	8.78	6.24	0.18	9.62	12.86	2	0.54	0.13	92.2
Okmok			UM5 Chem data from RW Kay (1977, in Talwani & Pitman, eds., Island Arcs, Deep Sea Trenches and Back-Arc Basins: AGU Monogr. 1, p. 229-249) and from RW Kay & SM Kay (1994, in G Plafker & HC Berg, eds, The Geology of Alaska: Geology of North America (GSA), vol. G-1, p. 687-722).	2.7	MI	Zimmer et al. 2010	Loucks (2020)	53.6	1.3	16.5		11.2		0.17	4.46	9.17	3.59	0.77	0.18	98.69	116
Okmok			47ABy73 Quaternary basaltic andesite. Chem data from RW Kay (http:/www.geo.cornell.edu)	2.7	MI	Zimmer et al. 2010	Loucks (2020)	54.3	1.2	18	1.7	9.32	7.8	0.18	3.8	7.9	3.4	1	0.32	89.6	159
Okmok			47ABy72 Quaternary andesite. Chem data from RW Kay (http:/www.geo.cornell.edu)	2.7	MI	Zimmer et al. 2010	Loucks (2020)	61.3	1	16.3	2.1	7.88	6	0.2	1.6	5.6	4.6	1.7	0.42	90.28	237
Okmok			47ABy57 Quaternary andesite. Chem data from RW Kay (http:/www.geo.cornell.edu)	2.7	MI	Zimmer et al. 2010	Loucks (2020)	61.4	1.1	16.5	2.6	7.73	5.4	0.17	2.2	5.6	4.3	1.6	0.18	90.5
Okmok			UM21 Basaltic andesite. Chem data from Finney et al. (2008, Journal of Petrology, 49: 857-884).	2.7	MI	Zimmer et al. 2010	Loucks (2020)	52.24	1.09	17.62		9.7		0.15	4.97	10.8	2.91	0.66	0.1		74.2
Okmok			BF00-1958F Basalt. Chem data from Finney et al. (2008, Journal of Petrology, 49: 857-884).	2.7	MI	Zimmer et al. 2010	Loucks (2020)	51.35	0.93	19.22		7.71		0.16	4.64	11.79	2.65	0.56	0.13		58
Okmok			BF00-1997F Basaltic andesite. Chem data from Finney et al. (2008, Journal of Petrology, 49: 857-884).	2.7	MI	Zimmer et al. 2010	Loucks (2020)	52.38	1.35	16.01		10.13		0.2	4.93	9.88	3.02	0.79	0.18		85
Okmok			BF00-A1 Basaltic andesite. Chem data from Finney et al. (2008, Journal of Petrology, 49: 857-884).	2.7	MI	Zimmer et al. 2010	Loucks (2020)	52.08	1.23	17.11		9.34		0.19	4.77	10.41	2.93	0.74	0.17		79
Okmok			BF00-C1 Basaltic andesite. Chem data from Finney et al. (2008, Journal of Petrology, 49: 857-884).	2.7	MI	Zimmer et al. 2010	Loucks (2020)	52	1.24	17		9.03		0.19	5.15	10.58	2.91	0.72	0.18		72
Okmok			BF00-D1 Basaltic andesite. Chem data from Finney et al. (2008, Journal of Petrology, 49: 857-884).	2.7	MI	Zimmer et al. 2010	Loucks (2020)	50.65	0.94	18.46		7.79		0.16	5.84	12.18	2.44	0.52	0.14		57
Okmok			BF00-F1 Basaltic andesite. Chem data from Finney et al. (2008, Journal of Petrology, 49: 857-884).	2.7	MI	Zimmer et al. 2010	Loucks (2020)	53.89	1.41	16.09		9.65		0.21	4.22	8.9	3.42	0.92	0.23		97
Okmok			BF00-B1 Basaltic andesite. Chem data from Finney et al. (2008, Journal of Petrology, 49: 857-884).	2.7	MI	Zimmer et al. 2010	Loucks (2020)	54.86	1.36	15.9		9.39		0.2	4.02	8.37	3.54	1.1	0.21		112
Okmok			BF00-B2 Basaltic andesite. Chem data from Finney et al. (2008, Journal of Petrology, 49: 857-884).	2.7	MI	Zimmer et al. 2010	Loucks (2020)	54.96	1.37	15.83		9.39		0.2	4	8.4	3.51	1.1	0.21		112
Okmok			BF00-I1 Basaltic andesite. Chem data from Finney et al. (2008, Journal of Petrology, 49: 857-884).	2.7	MI	Zimmer et al. 2010	Loucks (2020)	54.94	1.58	15.69		9.23		0.21	4.06	8.48	3.31	1.21	0.27		134
Okmok			BF00-E1 Basaltic andesite. Chem data from Finney et al. (2008, Journal of Petrology, 49: 857-884).	2.7	MI	Zimmer et al. 2010	Loucks (2020)	55.5	1.27	16.18		8.93		0.2	3.75	8.14	3.62	1.2	0.22		120
Okmok			BF00-E2 Basaltic andesite. Chem data from Finney et al. (2008, Journal of Petrology, 49: 857-884).	2.7	MI	Zimmer et al. 2010	Loucks (2020)	55.36	1.26	16.47		8.71		0.19	3.75	8.34	3.55	1.18	0.21		113
Okmok			BF00-G1 Basaltic andesite. Chem data from Finney et al. (2008, Journal of Petrology, 49: 857-884).	2.7	MI	Zimmer et al. 2010	Loucks (2020)	54.55	1.21	17.74		8.17		0.18	3.41	9.12	3.43	1.08	0.2		105
Okmok			BF00-G2 Basaltic andesite. Chem data from Finney et al. (2008, Journal of Petrology, 49: 857-884).	2.7	MI	Zimmer et al. 2010	Loucks (2020)	56.42	1.11	17.34		7.71		0.17	2.99	8.24	3.66	1.3	0.2		132
Okmok			BF00-H1 Andesite Chem data from Finney et al. (2008, Journal of Petrology, 49: 857-884).	2.7	MI	Zimmer et al. 2010	Loucks (2020)	57.85	1.5	15.87		8.04		0.21	2.93	6.85	3.96	1.56	0.33		170
Okmok			98JLOK-1A Basaltic andesite. Chem data from Finney et al. (2008, Journal of Petrology, 49: 857-884).	2.7	MI	Zimmer et al. 2010	Loucks (2020)	56.22	1.45	15.74		9.49		0.21	3.13	7.07	3.88	1.46	0.3		164
Okmok			98JLOK-1B Basaltic andesite. Chem data from Finney et al. (2008, Journal of Petrology, 49: 857-884).	2.7	MI	Zimmer et al. 2010	Loucks (2020)	54.88	1.45	15.85		9.99		0.2	3.55	7.74	3.65	1.31	0.28		148
Okmok			98JLOK-3A Basaltic andesite. Chem data from Finney et al. (2008, Journal of Petrology, 49: 857-884).	2.7	MI	Zimmer et al. 2010	Loucks (2020)	55.26	1.44	15.8		9.92		0.2	3.47	7.51	3.66	1.34	0.28		154
Okmok			98JLOK-5A Basaltic andesite. Chem data from Finney et al. (2008, Journal of Petrology, 49: 857-884).	2.7	MI	Zimmer et al. 2010	Loucks (2020)	54.88	1.44	15.8		10.01		0.2	3.53	7.71	3.73	1.31	0.28		149
Okmok			98JLOK-6HA Basaltic andesite. Chem data from Finney et al. (2008, Journal of Petrology, 49: 857-884).	2.7	MI	Zimmer et al. 2010	Loucks (2020)	57.56	1.4	15.63		8.95		0.2	2.71	6.5	4.09	1.64	0.31		179
Okmok			99JLOK-4G_5 Basaltic andesite. Chem data from Finney et al. (2008, Journal of Petrology, 49: 857-884).	2.7	MI	Zimmer et al. 2010	Loucks (2020)	54.64	1.48	15.67		10.38		0.2	3.6	7.86	3.49	1.24	0.28		147
Okmok			99JLOK-4G_7 Basaltic andesite. Chem data from Finney et al. (2008, Journal of Petrology, 49: 857-884).	2.7	MI	Zimmer et al. 2010	Loucks (2020)	55.03	1.45	15.72		10.16		0.2	3.5	7.67	3.54	1.33	0.28		155
Okmok			99JLOK-4G_10 Basaltic andesite. Chem data from Finney et al. (2008, Journal of Petrology, 49: 857-884).	2.7	MI	Zimmer et al. 2010	Loucks (2020)	55.09	1.46	15.76		10.06		0.2	3.48	7.72	3.53	1.31	0.27		152
Okmok			98JLOK-2A Basaltic andesite. Chem data from Finney et al. (2008, Journal of Petrology, 49: 857-884).	2.7	MI	Zimmer et al. 2010	Loucks (2020)	54.62	1.48	15.83		10.05		0.2	3.59	7.9	3.67	1.27	0.28		146
Okmok			98JLOK-2B Basaltic andesite. Chem data from Finney et al. (2008, Journal of Petrology, 49: 857-884).	2.7	MI	Zimmer et al. 2010	Loucks (2020)	54.16	1.5	15.87		10.18		0.2	3.76	8.17	3.57	1.18	0.27		139
Okmok			98JLOK-4G Basaltic andesite. Chem data from Finney et al. (2008, Journal of Petrology, 49: 857-884).	2.7	MI	Zimmer et al. 2010	Loucks (2020)	55.06	1.46	15.7		10.05		0.2	3.49	7.6	3.72	1.32	0.28		151
Okmok			99JLOK-4G BASE Basaltic andesite. Chem data from Finney et al. (2008, Journal of Petrology, 49: 857-884).	2.7	MI	Zimmer et al. 2010	Loucks (2020)	54.84	1.5	15.73		10.21		0.2	3.56	7.68	3.59	1.26	0.29		153
Okmok			99JLOK-4G_3 Basaltic andesite. Chem data from Finney et al. (2008, Journal of Petrology, 49: 857-884).	2.7	MI	Zimmer et al. 2010	Loucks (2020)	54.84	1.5	15.68		10.31		0.21	3.48	7.8	3.45	1.31	0.29		152
Okmok			98JLOK-4B Dacite Chem data from Finney et al. (2008, Journal of Petrology, 49: 857-884).	2.7	MI	Zimmer et al. 2010	Loucks (2020)	67.33	0.61	14.66		5.28		0.16	0.57	2.85	4.64	3.14	0.17		310
Okmok			99JLOK-4B Dacite Chem data from Finney et al. (2008, Journal of Petrology, 49: 857-884).	2.7	MI	Zimmer et al. 2010	Loucks (2020)	67.35	0.61	14.67		5.34		0.16	0.66	2.86	4.42	3.18	0.17		338
Okmok			BF00CRP2 Dacite Chem data from Finney et al. (2008, Journal of Petrology, 49: 857-884).	2.7	MI	Zimmer et al. 2010	Loucks (2020)	58.9	1.42	15.68		7.87		0.21	2.57	6.28	4.1	1.74	0.35		192
Okmok			BF00CRP1 Basaltic andesite. Chem data from Finney et al. (2008, Journal of Petrology, 49: 857-884).	2.7	MI	Zimmer et al. 2010	Loucks (2020)	54.69	1.51	15.92		9.61		0.21	3.8	8.32	3.4	1.2	0.27		137
Okmok			BF00CRPS1 Basaltic andesite. Chem data from Finney et al. (2008, Journal of Petrology, 49: 857-884).	2.7	MI	Zimmer et al. 2010	Loucks (2020)	53.67	1.84	15.2		10.54		0.22	4.09	8.55	3.2	1.21	0.31		140
Okmok			BF00CR1 Basaltic andesite. Chem data from Finney et al. (2008, Journal of Petrology, 49: 857-884).	2.7	MI	Zimmer et al. 2010	Loucks (2020)	53.37	1.75	15.35		10.51		0.22	4.22	8.68	3.27	1.16	0.31		131
Okmok			BF00CR2 Basaltic andesite. Chem data from Finney et al. (2008, Journal of Petrology, 49: 857-884).	2.7	MI	Zimmer et al. 2010	Loucks (2020)	53.97	1.84	15.29		10.05		0.22	4.09	8.6	3.27	1.21	0.33		138
Okmok			BF00CR3 Basaltic andesite. Chem data from Finney et al. (2008, Journal of Petrology, 49: 857-884).	2.7	MI	Zimmer et al. 2010	Loucks (2020)	53.67	1.72	15.44		9.76		0.22	4.48	9.14	3.07	1.12	0.29		127
Okmok			BF00CR4 Basaltic andesite. Chem data from Finney et al. (2008, Journal of Petrology, 49: 857-884).	2.7	MI	Zimmer et al. 2010	Loucks (2020)	52.74	1.32	18.05		8.58		0.18	3.85	10.2	2.97	0.95	0.22		109
Okmok			BF00CR5 Basaltic andesite. Chem data from Finney et al. (2008, Journal of Petrology, 49: 857-884).	2.7	MI	Zimmer et al. 2010	Loucks (2020)	52.79	1.32	17.77		8.74		0.18	4.01	10.01	3	0.98	0.22		109
Okmok			BF00CR6 Basaltic andesite. Chem data from Finney et al. (2008, Journal of Petrology, 49: 857-884).	2.7	MI	Zimmer et al. 2010	Loucks (2020)	53.05	1.32	17.74		8.49		0.18	4.07	9.96	3.05	0.98	0.22		109
Okmok			BF00CR7 Basaltic andesite. Chem data from Finney et al. (2008, Journal of Petrology, 49: 857-884).	2.7	MI	Zimmer et al. 2010	Loucks (2020)	53.88	1.49	15.95		9.52		0.2	4.37	8.97	3.16	1.14	0.26		129
Okmok			JLOK17 Basaltic andesite. Chem data from Finney et al. (2008, Journal of Petrology, 49: 857-884).	2.7	MI	Zimmer et al. 2010	Loucks (2020)	53.1	1.61	15.7		11.16		0.21	4.03	8.46	3.07	1.14	0.27		126
Okmok			JLO29G Basaltic andesite. Chem data from Finney et al. (2008, Journal of Petrology, 49: 857-884).	2.7	MI	Zimmer et al. 2010	Loucks (2020)	53.22	1.6	15.64		10.98		0.21	4.05	8.49	3.13	1.18	0.27		136
Okmok			JLOK32 Basaltic andesite. Chem data from Finney et al. (2008, Journal of Petrology, 49: 857-884).	2.7	MI	Zimmer et al. 2010	Loucks (2020)	53.37	1.61	15.67		10.91		0.21	4.02	8.44	3.1	1.17	0.26		138
Okmok			99JLOK-18A Dacite Chem data from Finney et al. (2008, Journal of Petrology, 49: 857-884).	2.7	MI	Zimmer et al. 2010	Loucks (2020)	57.55	1.16	15.91		8.77		0.2	3.01	6.84	4.2	1.16	0.22		127
Okmok			99JLOK-15A Basaltic andesite. Chem data from Finney et al. (2008, Journal of Petrology, 49: 857-884).	2.7	MI	Zimmer et al. 2010	Loucks (2020)	56.89	1.43	15.6		9.37		0.2	2.9	6.82	3.9	1.53	0.31		182
Okmok			99JLOK-20A Basaltic andesite. Chem data from Finney et al. (2008, Journal of Petrology, 49: 857-884).	2.7	MI	Zimmer et al. 2010	Loucks (2020)	53.36	1.76	15.78		11.29		0.23	3.78	8.02	3.17	1.06	0.3		128
Okmok			00JLOK-29D Basaltic andesite. Chem data from Finney et al. (2008, Journal of Petrology, 49: 857-884).	2.7	MI	Zimmer et al. 2010	Loucks (2020)	53.43	1.74	15.74		11.15		0.22	3.82	8.17	3.13	1.08	0.3		128
Okmok			00JLOK-42DA Basaltic andesite. Chem data from Finney et al. (2008, Journal of Petrology, 49: 857-884).	2.7	MI	Zimmer et al. 2010	Loucks (2020)	53.66	1.72	15.48		11.19		0.22	3.76	8.06	3.2	1.15	0.31		127
Okmok			00JLOK-42_4 Basaltic andesite. Chem data from Finney et al. (2008, Journal of Petrology, 49: 857-884).	2.7	MI	Zimmer et al. 2010	Loucks (2020)	53.43	1.7	15.53		11.22		0.22	3.78	8.2	3.27	1.1	0.29		124
Okmok			00JLOK-42_3 Basaltic andesite. Chem data from Finney et al. (2008, Journal of Petrology, 49: 857-884).	2.7	MI	Zimmer et al. 2010	Loucks (2020)	53.74	1.7	15.58		11.27		0.22	3.66	7.95	3.23	1.1	0.29		128
Okmok			00JLOK-29K(FALL) Basaltic andesite. Chem data from Finney et al. (2008, Journal of Petrology, 49: 857-884).	2.7	MI	Zimmer et al. 2010	Loucks (2020)	55.11	1.4	16.22		9.66		0.2	3.66	7.9	3.48	1.07	0.23		107
Okmok			99JLOK-20D Rhyodacite Chem data from Finney et al. (2008, Journal of Petrology, 49: 857-884).	2.7	MI	Zimmer et al. 2010	Loucks (2020)	71.33	0.35	13.6		3.91		0.14	0.25	1.92	4.5	3.53	0.04		389
Okmok			99JLOK-42DD Rhyodacite Chem data from Finney et al. (2008, Journal of Petrology, 49: 857-884).	2.7	MI	Zimmer et al. 2010	Loucks (2020)	71.62	0.32	13.44		3.74		0.13	0.26	1.81	4.65	3.56	0.03		359
Okmok			99JLOK-15 Rhyodacite Chem data from Finney et al. (2008, Journal of Petrology, 49: 857-884).	2.7	MI	Zimmer et al. 2010	Loucks (2020)	71.2	0.35	13.33		4.09		0.13	0.24	1.89	4.56	3.71	0.05		394
Puyehue-Cordón Caulle volcanic complex, Chile			GV170 Basalt,Puyehue stratovolcano, undated Pleistocene-Holocene (Lopez-Escobar, Frey & Vergara, 1976, in Proc. Sympos. Andean & Antarctic Volc, p.725-741)	2.5	Phases	Gerlach et al. (1987)	Loucks (2020)	51.39	1.01	19.71	8.35		0.22	4.73	8.97	3.26	0.69	0.19	0.88	99.68
Puyehue-Cordón Caulle volcanic complex, Chile			PU-05-07 volcanic complex. Sample is from Cerro Mirado centre. sample was dated by 40Ar/39Ar or calibrated 14C method. Dating and chemical data are from Singer et al(2008)(GSA Bulletin 5/6:599-618).	2.5	Phases	Gerlach et al. (1987)	Loucks (2020)	49.11	0.68	20.65	7.74		0.13	6.77	10.91	2.52	0.46	0.11	0.26	98.83	46
Puyehue-Cordón Caulle volcanic complex, Chile			PU-05-35 volcanic complex. Sample is from Anticura centre. sample was dated by 40Ar/39Ar or calibrated 14C method. Dating and chemical data are from Singer et al(2008)(GSA Bulletin 5/6:599-618).	2.5	Phases	Gerlach et al. (1987)	Loucks (2020)	51.18	0.91	19.56	8.99		0.14	4.77	10.59	3.08	0.6	0.15	0.28	99.71	63
Puyehue-Cordón Caulle volcanic complex, Chile			PU-06-02 volcanic complex. Sample is from Puyehue centre. sample was dated by 40Ar/39Ar or calibrated 14C method. Dating and chemical data are from Singer et al(2008)(GSA Bulletin 5/6:599-618).	2.5	Phases	Gerlach et al. (1987)	Loucks (2020)	51.26	1.11	16.73	10.36		0.16	5.84	9.66	2.92	0.68	0.23	<0.01	98.56	75
Puyehue-Cordón Caulle volcanic complex, Chile			PU-06-01A volcanic complex. Sample is from Puyehue centre. sample was dated by 40Ar/39Ar or calibrated 14C method. Dating and chemical data are from Singer et al(2008)(GSA Bulletin 5/6:599-618).	2.5	Phases	Gerlach et al. (1987)	Loucks (2020)	52.64	1.12	16.74	11.03		0.17	4.24	8.95	3.35	0.72	0.19	<0.01	98.96	62
Puyehue-Cordón Caulle volcanic complex, Chile			PU-06-01B volcanic complex. Sample is from Puyehue centre. sample was dated by 40Ar/39Ar or calibrated 14C method. Dating and chemical data are from Singer et al(2008)(GSA Bulletin 5/6:599-618).	2.5	Phases	Gerlach et al. (1987)	Loucks (2020)	52.64	1.1	16.68	10.75		0.18	4.15	8.99	3.37	0.71	0.19	0.02	98.78	61
Puyehue-Cordón Caulle volcanic complex, Chile			PU-05-31 volcanic complex. Sample is from Unnamed cin centre. sample was dated by 40Ar/39Ar or calibrated 14C method. Dating and chemical data are from Singer et al(2008)(GSA Bulletin 5/6:599-618).	2.5	Phases	Gerlach et al. (1987)	Loucks (2020)	56.99	1.52	15.38	9.94		0.2	2.84	6.04	4.21	1.37	0.66	0.31	98.85	170
Puyehue-Cordón Caulle volcanic complex, Chile			PU-04-04E volcanic complex. Sample is from Puyehue centre. sample was dated by 40Ar/39Ar or calibrated 14C method. Dating and chemical data are from Singer et al(2008)(GSA Bulletin 5/6:599-618).	2.5	Phases	Gerlach et al. (1987)	Loucks (2020)	65.62	0.44	14.79	5.04		0.14	0.71	2.28	4.66	2.3	0.1	3.67	99.72	310
Puyehue-Cordón Caulle volcanic complex, Chile			PU-02-03 volcanic complex. Sample is from Puyehue centre. sample was dated by 40Ar/39Ar or calibrated 14C method. Dating and chemical data are from Singer et al(2008)(GSA Bulletin 5/6:599-618).	2.5	Phases	Gerlach et al. (1987)	Loucks (2020)	48.24	0.68	14.02	10.93		0.17	16.33	8.01	2.16	0.3	0.12	0.59	100.38	59
Puyehue-Cordón Caulle volcanic complex, Chile			PU-02-02 volcanic complex. Sample is from Puyehue centre. sample was dated by 40Ar/39Ar or calibrated 14C method. Dating and chemical data are from Singer et al(2008)(GSA Bulletin 5/6:599-618).	2.5	Phases	Gerlach et al. (1987)	Loucks (2020)	68.33	0.59	14.44	5.24		0.13	1.24	2.82	4.77	2.57	0.13	0.11	100.37	311
Puyehue-Cordón Caulle volcanic complex, Chile			PU-02-02i volcanic complex. Sample is from Puyehue centre. sample was dated by 40Ar/39Ar or calibrated 14C method. Dating and chemical data are from Singer et al(2008)(GSA Bulletin 5/6:599-618).	2.5	Phases	Gerlach et al. (1987)	Loucks (2020)	52.73	0.82	16.98	9.09		0.15	7.28	9.22	2.89	0.57	0.13	0.06	99.91	76
Puyehue-Cordón Caulle volcanic complex, Chile			PU-02-39 volcanic complex. Sample is from Puyehue centre. sample was dated by 40Ar/39Ar or calibrated 14C method. Dating and chemical data are from Singer et al(2008)(GSA Bulletin 5/6:599-618).	2.5	Phases	Gerlach et al. (1987)	Loucks (2020)	53.08	0.84	17.41	9.19		0.15	5.5	9.46	2.96	0.63	0.17	<0.01	99.25	73
Puyehue-Cordón Caulle volcanic complex, Chile			PU-05-30 volcanic complex. Sample is from Puyehue centre. sample was dated by 40Ar/39Ar or calibrated 14C method. Dating and chemical data are from Singer et al(2008)(GSA Bulletin 5/6:599-618).	2.5	Phases	Gerlach et al. (1987)	Loucks (2020)	56.64	15.78	1.31	9.61		0.16	3.25	6.78	3.85	1.48	0.34	0.14	99.07	172
Puyehue-Cordón Caulle volcanic complex, Chile			PU-02-01 volcanic complex. Sample is from Puyehue centre. sample was dated by 40Ar/39Ar or calibrated 14C method. Dating and chemical data are from Singer et al(2008)(GSA Bulletin 5/6:599-618).	2.5	Phases	Gerlach et al. (1987)	Loucks (2020)	54.28	1.03	17.42	9.6		0.17	4.61	8.66	3.34	0.81	0.24	0.2	99.96	89
Puyehue-Cordón Caulle volcanic complex, Chile			PU-02-05 volcanic complex. Sample is from Puyehue centre. sample was dated by 40Ar/39Ar or calibrated 14C method. Dating and chemical data are from Singer et al(2008)(GSA Bulletin 5/6:599-618).	2.5	Phases	Gerlach et al. (1987)	Loucks (2020)	50.87	0.95	17.67	9.82		0.16	7.98	9.45	2.9	0.58	0.2	0.35	100.25	74
Puyehue-Cordón Caulle volcanic complex, Chile			PU-02-08 volcanic complex. Sample is from Puyehue centre. sample was dated by 40Ar/39Ar or calibrated 14C method. Dating and chemical data are from Singer et al(2008)(GSA Bulletin 5/6:599-618).	2.5	Phases	Gerlach et al. (1987)	Loucks (2020)	55.77	0.76	16.01	7.92		0.14	6.03	8.15	3.21	1.1	0.18	0.15	99.13	118
Puyehue-Cordón Caulle volcanic complex, Chile			PU-05-29 volcanic complex. Sample is from Puyehue centre. sample was dated by 40Ar/39Ar or calibrated 14C method. Dating and chemical data are from Singer et al(2008)(GSA Bulletin 5/6:599-618).	2.5	Phases	Gerlach et al. (1987)	Loucks (2020)	51.06	1.04	17.38	9.69		0.16	6.85	8.82	3.06	0.77	0.27	0.49	99.58	101
Puyehue-Cordón Caulle volcanic complex, Chile			PU-05-27 volcanic complex. Sample is from Puyehue centre. sample was dated by 40Ar/39Ar or calibrated 14C method. Dating and chemical data are from Singer et al(2008)(GSA Bulletin 5/6:599-618).	2.5	Phases	Gerlach et al. (1987)	Loucks (2020)	51.89	0.95	17.51	9.34		0.15	6.27	9.34	3.01	0.69	0.24	0.15	99.53	98
Puyehue-Cordón Caulle volcanic complex, Chile			PU-02-40 volcanic complex. Sample is from Puyehue centre. sample was dated by 40Ar/39Ar or calibrated 14C method. Dating and chemical data are from Singer et al(2008)(GSA Bulletin 5/6:599-618).	2.5	Phases	Gerlach et al. (1987)	Loucks (2020)	63.93	1.04	15	7.14		0.15	1.81	4.19	4.52	2.19	0.32	0.03	100.27	259
Puyehue-Cordón Caulle volcanic complex, Chile			PU-02-10 volcanic complex. Sample is from Puyehue centre. sample was dated by 40Ar/39Ar or calibrated 14C method. Dating and chemical data are from Singer et al(2008)(GSA Bulletin 5/6:599-618).	2.5	Phases	Gerlach et al. (1987)	Loucks (2020)	52.04	0.98	17.4	9.37		0.16	5.99	9.53	3	0.61	0.22	0.11	99.41	79
Puyehue-Cordón Caulle volcanic complex, Chile			PU-05-10 volcanic complex. Sample is from Puyehue centre. sample was dated by 40Ar/39Ar or calibrated 14C method. Dating and chemical data are from Singer et al(2008)(GSA Bulletin 5/6:599-618).	2.5	Phases	Gerlach et al. (1987)	Loucks (2020)	52.4	1.06	17.25	9.53		0.16	6.06	8.95	3.16	0.83	0.3	0.36	99.33	106
Puyehue-Cordón Caulle volcanic complex, Chile			PU-05-25 volcanic complex. Sample is from Puyehue centre. sample was dated by 40Ar/39Ar or calibrated 14C method. Dating and chemical data are from Singer et al(2008)(GSA Bulletin 5/6:599-618).	2.5	Phases	Gerlach et al. (1987)	Loucks (2020)	70.23	0.39	14.33	4.72		0.13	0.37	1.86	5.32	2.81	0.09	0.19	100.06	295
Puyehue-Cordón Caulle volcanic complex, Chile			PU-05-08 volcanic complex. Sample is from Puyehue centre. sample was dated by 40Ar/39Ar or calibrated 14C method. Dating and chemical data are from Singer et al(2008)(GSA Bulletin 5/6:599-618).	2.5	Phases	Gerlach et al. (1987)	Loucks (2020)	66.49	0.78	14.21	5.08		0.12	0.8	2.58	4.97	2.52	0.18	1.83	99.62	270
Puyehue-Cordón Caulle volcanic complex, Chile			PU-03-21 volcanic complex. Sample is from Puyehue centre. sample was dated by 40Ar/39Ar or calibrated 14C method. Dating and chemical data are from Singer et al(2008)(GSA Bulletin 5/6:599-618).	2.5	Phases	Gerlach et al. (1987)	Loucks (2020)	70.76	0.39	13.99	4.45		0.13	0.38	1.87	5.26	2.77	0.1	0.17	99.92	326
Puyehue-Cordón Caulle volcanic complex, Chile			PU-03-12 volcanic complex. Sample is from Puyehue centre. sample was dated by 40Ar/39Ar or calibrated 14C method. Dating and chemical data are from Singer et al(2008)(GSA Bulletin 5/6:599-618).	2.5	Phases	Gerlach et al. (1987)	Loucks (2020)	54.96	1.19	15.75	9.36		0.16	3.96	7.84	3.55	0.97	0.26	1.21	99.2	138
Puyehue-Cordón Caulle volcanic complex, Chile			PU-03-13 volcanic complex. Sample is from Puyehue centre. sample was dated by 40Ar/39Ar or calibrated 14C method. Dating and chemical data are from Singer et al(2008)(GSA Bulletin 5/6:599-618).	2.5	Phases	Gerlach et al. (1987)	Loucks (2020)	65.66	0.72	14.91	5.15		0.12	1.03	3.1	4.8	2.56	0.21	0.9	99.17	299
Puyehue-Cordón Caulle volcanic complex, Chile			PU-03-07 volcanic complex. Sample is from Puyehue centre. sample was dated by 40Ar/39Ar or calibrated 14C method. Dating and chemical data are from Singer et al(2008)(GSA Bulletin 5/6:599-618).	2.5	Phases	Gerlach et al. (1987)	Loucks (2020)	53.04	1.19	16.87	9.99		0.16	5.44	9.38	3.1	0.74	0.23	0.01	100.01	98
Puyehue-Cordón Caulle volcanic complex, Chile			PU-03-09 volcanic complex. Sample is from Puyehue centre. sample was dated by 40Ar/39Ar or calibrated 14C method. Dating and chemical data are from Singer et al(2008)(GSA Bulletin 5/6:599-618).	2.5	Phases	Gerlach et al. (1987)	Loucks (2020)	63.44	1.04	14.19	6.96		0.13	1.46	3.35	4.44	2.42	0.32	1.31	99.05	260
Puyehue-Cordón Caulle volcanic complex, Chile			PU-03-11 volcanic complex. Sample is from Puyehue centre. sample was dated by 40Ar/39Ar or calibrated 14C method. Dating and chemical data are from Singer et al(2008)(GSA Bulletin 5/6:599-618).	2.5	Phases	Gerlach et al. (1987)	Loucks (2020)	63.8	1.04	14.31	6.83		0.15	1.31	3.71	4.28	2.32	0.34	1.86	99.95	276
Puyehue-Cordón Caulle volcanic complex, Chile			PU-03-10 volcanic complex. Sample is from Puyehue centre. sample was dated by 40Ar/39Ar or calibrated 14C method. Dating and chemical data are from Singer et al(2008)(GSA Bulletin 5/6:599-618).	2.5	Phases	Gerlach et al. (1987)	Loucks (2020)	64.66	1.05	14.31	6.95		0.14	1.44	3.37	4.5	2.43	0.31	0.57	99.71	256
Puyehue-Cordón Caulle volcanic complex, Chile			PU-03-08 volcanic complex. Sample is from Puyehue centre. sample was dated by 40Ar/39Ar or calibrated 14C method. Dating and chemical data are from Singer et al(2008)(GSA Bulletin 5/6:599-618).	2.5	Phases	Gerlach et al. (1987)	Loucks (2020)	50.84	0.93	18.28	8.85		0.15	5.64	10.04	2.86	0.48	0.17	1	99.24	64
Puyehue-Cordón Caulle volcanic complex, Chile			PU-05-23 volcanic complex. Sample is from Puyehue centre. sample was dated by 40Ar/39Ar or calibrated 14C method. Dating and chemical data are from Singer et al(2008)(GSA Bulletin 5/6:599-618).	2.5	Phases	Gerlach et al. (1987)	Loucks (2020)	65	0.99	14.97	6.42		0.15	1.17	3.57	5.08	2.23	0.31	0.14	99.74	246
Puyehue-Cordón Caulle volcanic complex, Chile			PU-05-21 volcanic complex. Sample is from Puyehue centre. sample was dated by 40Ar/39Ar or calibrated 14C method. Dating and chemical data are from Singer et al(2008)(GSA Bulletin 5/6:599-618).	2.5	Phases	Gerlach et al. (1987)	Loucks (2020)	69.88	0.39	14.17	4.73		0.14	0.38	1.98	5.28	2.77	0.09	0.13	99.93	304
Puyehue-Cordón Caulle volcanic complex, Chile			PU-05-12 volcanic complex. Sample is from Puyehue centre. sample was dated by 40Ar/39Ar or calibrated 14C method. Dating and chemical data are from Singer et al(2008)(GSA Bulletin 5/6:599-618).	2.5	Phases	Gerlach et al. (1987)	Loucks (2020)	66.38	0.76	14.04	5.01		0.12	0.78	2.57	4.89	2.54	0.18	1.71	98.97	274
Puyehue-Cordón Caulle volcanic complex, Chile			PU-05-11A volcanic complex. Sample is from Puyehue centre. sample was dated by 40Ar/39Ar or calibrated 14C method. Dating and chemical data are from Singer et al(2008)(GSA Bulletin 5/6:599-618).	2.5	Phases	Gerlach et al. (1987)	Loucks (2020)	66.54	0.78	14.21	5.06		0.12	0.8	2.62	5	2.51	0.18	1.83	99.64	288
Puyehue-Cordón Caulle volcanic complex, Chile			PU-05-11B volcanic complex. Sample is from Puyehue centre. sample was dated by 40Ar/39Ar or calibrated 14C method. Dating and chemical data are from Singer et al(2008)(GSA Bulletin 5/6:599-618).	2.5	Phases	Gerlach et al. (1987)	Loucks (2020)	67.58	0.76	14.28	4.91		0.12	0.74	2.47	5.07	2.62	0.16	1.28	99.97	277
Puyehue-Cordón Caulle volcanic complex, Chile			PU-05-16 volcanic complex. Sample is from xenolith centre. sample was dated by 40Ar/39Ar or calibrated 14C method. Dating and chemical data are from Singer et al(2008)(GSA Bulletin 5/6:599-618).	2.5	Phases	Gerlach et al. (1987)	Loucks (2020)	58.09	0.55	18.73	7.16		0.11	2.79	6.97	3.52	0.14	0.2	1.7	99.96	80
Puyehue-Cordón Caulle volcanic complex, Chile			PU-02-22 volcanic complex. Sample is from Puyehue centre. sample was dated by 40Ar/39Ar or calibrated 14C method. Dating and chemical data are from Singer et al(2008)(GSA Bulletin 5/6:599-618).	2.5	Phases	Gerlach et al. (1987)	Loucks (2020)	59.49	1.18	15.08	8.56		0.15	2.38	5.51	4.08	1.69	0.32	0.32	98.75	210
Puyehue-Cordón Caulle volcanic complex, Chile			PU-02-31 volcanic complex. Sample is from C.Caulle centre. sample was dated by 40Ar/39Ar or calibrated 14C method. Dating and chemical data are from Singer et al(2008)(GSA Bulletin 5/6:599-618).	2.5	Phases	Gerlach et al. (1987)	Loucks (2020)	56.05	1.42	16.46	9.84		0.17	3.27	7.8	3.74	1.14	0.34	0.09	100.32	153
Puyehue-Cordón Caulle volcanic complex, Chile			PU-02-36 volcanic complex. Sample is from Puyehue centre. sample was dated by 40Ar/39Ar or calibrated 14C method. Dating and chemical data are from Singer et al(2008)(GSA Bulletin 5/6:599-618).	2.5	Phases	Gerlach et al. (1987)	Loucks (2020)	70.36	0.43	13.93	4.66		0.14	0.46	2.05	5.26	2.6	0.1	0.04	99.94	322
Puyehue-Cordón Caulle volcanic complex, Chile			PU-03-27 volcanic complex. Sample is from Puyehue centre. sample was dated by 40Ar/39Ar or calibrated 14C method. Dating and chemical data are from Singer et al(2008)(GSA Bulletin 5/6:599-618).	2.5	Phases	Gerlach et al. (1987)	Loucks (2020)	66.47	0.6	14.4	6.25		0.16	0.63	2.6	5.02	2.56	0.15	0.09	98.75	264
Puyehue-Cordón Caulle volcanic complex, Chile			PU-02-20 volcanic complex. Sample is from Puyehue centre. sample was dated by 40Ar/39Ar or calibrated 14C method. Dating and chemical data are from Singer et al(2008)(GSA Bulletin 5/6:599-618).	2.5	Phases	Gerlach et al. (1987)	Loucks (2020)	69.27	0.53	14.13	5.16		0.15	0.47	2.21	5.16	2.66	0.12	0.16	99.7	308
Puyehue-Cordón Caulle volcanic complex, Chile			PU-02-13 volcanic complex. Sample is from C.Caulle centre. sample was dated by 40Ar/39Ar or calibrated 14C method. Dating and chemical data are from Singer et al(2008)(GSA Bulletin 5/6:599-618).	2.5	Phases	Gerlach et al. (1987)	Loucks (2020)	70.21	0.35	13.6	4.01		0.13	0.28	1.68	5.25	2.83	0.07	0.16	98.59	354
Puyehue-Cordón Caulle volcanic complex, Chile			PU-02-11 volcanic complex. Sample is from Puyehue centre. sample was dated by 40Ar/39Ar or calibrated 14C method. Dating and chemical data are from Singer et al(2008)(GSA Bulletin 5/6:599-618).	2.5	Phases	Gerlach et al. (1987)	Loucks (2020)	60.19	1.22	15.66	8.21		0.16	2.31	5.42	4.44	1.66	0.41	0.15	99.53	213
Puyehue-Cordón Caulle volcanic complex, Chile			PU-02-12 volcanic complex. Sample is from Puyehue centre. sample was dated by 40Ar/39Ar or calibrated 14C method. Dating and chemical data are from Singer et al(2008)(GSA Bulletin 5/6:599-618).	2.5	Phases	Gerlach et al. (1987)	Loucks (2020)	52.72	1.14	17.41	9.61		0.16	5.25	9.03	3.2	0.84	0.26	0.07	99.68	115
Puyehue-Cordón Caulle volcanic complex, Chile			PU-02-14 volcanic complex. Sample is from Puyehue centre. sample was dated by 40Ar/39Ar or calibrated 14C method. Dating and chemical data are from Singer et al(2008)(GSA Bulletin 5/6:599-618).	2.5	Phases	Gerlach et al. (1987)	Loucks (2020)	51.25	0.92	17.81	8.83		0.16	6.79	9.96	2.84	0.4	0.15	0.12	99	60
Puyehue-Cordón Caulle volcanic complex, Chile			PU-02-16 volcanic complex. Sample is from C.Caulle centre. sample was dated by 40Ar/39Ar or calibrated 14C method. Dating and chemical data are from Singer et al(2008)(GSA Bulletin 5/6:599-618).	2.5	Phases	Gerlach et al. (1987)	Loucks (2020)	69.6	0.64	14	4.21		0.11	0.59	2.08	5.21	2.77	0.14	0.02	99.38	340
Puyehue-Cordón Caulle volcanic complex, Chile			PU-02-17 volcanic complex. Sample is from C.Caulle centre. sample was dated by 40Ar/39Ar or calibrated 14C method. Dating and chemical data are from Singer et al(2008)(GSA Bulletin 5/6:599-618).	2.5	Phases	Gerlach et al. (1987)	Loucks (2020)	51.87	1.05	17.72	9.73		0.16	5.98	9.72	2.96	0.6	0.19	0.07	100.05	66
Puyehue-Cordón Caulle volcanic complex, Chile			PU-02-18 volcanic complex. Sample is from C.Caulle centre. sample was dated by 40Ar/39Ar or calibrated 14C method. Dating and chemical data are from Singer et al(2008)(GSA Bulletin 5/6:599-618).	2.5	Phases	Gerlach et al. (1987)	Loucks (2020)	53.68	1.26	15.8	10.75		0.18	4.91	8.87	3.35	0.85	0.24	0.44	99.44	112
Puyehue-Cordón Caulle volcanic complex, Chile			PU-03-15 volcanic complex. Sample is from Puyehue centre. sample was dated by 40Ar/39Ar or calibrated 14C method. Dating and chemical data are from Singer et al(2008)(GSA Bulletin 5/6:599-618).	2.5	Phases	Gerlach et al. (1987)	Loucks (2020)	54.1	1.54	15.47	11.3		0.18	4.58	8.37	3.45	0.97	0.32	0.38	99.89	118
Puyehue-Cordón Caulle volcanic complex, Chile			PU-03-14 volcanic complex. Sample is from Puyehue centre. sample was dated by 40Ar/39Ar or calibrated 14C method. Dating and chemical data are from Singer et al(2008)(GSA Bulletin 5/6:599-618).	2.5	Phases	Gerlach et al. (1987)	Loucks (2020)	54.7	1.26	16.08	10.46		0.17	4.22	8.59	3.46	0.88	0.27	0.02	100.08	89
Puyehue-Cordón Caulle volcanic complex, Chile			PU-03-16 volcanic complex. Sample is from Puyehue centre. sample was dated by 40Ar/39Ar or calibrated 14C method. Dating and chemical data are from Singer et al(2008)(GSA Bulletin 5/6:599-618).	2.5	Phases	Gerlach et al. (1987)	Loucks (2020)	57.07	1.35	15.66	11		0.17	2.99	6.7	4.02	1.31	0.32	0.57	100.02	150
Puyehue-Cordón Caulle volcanic complex, Chile			PU-03-22 volcanic complex. Sample is from C.Caulle centre. sample was dated by 40Ar/39Ar or calibrated 14C method. Dating and chemical data are from Singer et al(2008)(GSA Bulletin 5/6:599-618).	2.5	Phases	Gerlach et al. (1987)	Loucks (2020)	61.57	1.11	15.2	7.7		0.16	2.11	5.01	4.21	1.93	0.32	0.15	99.46	206
Puyehue-Cordón Caulle volcanic complex, Chile			PU-03-25 volcanic complex. Sample is from C.Caulle centre. sample was dated by 40Ar/39Ar or calibrated 14C method. Dating and chemical data are from Singer et al(2008)(GSA Bulletin 5/6:599-618).	2.5	Phases	Gerlach et al. (1987)	Loucks (2020)	52.91	1.88	14.97	11.86		0.18	4.73	8.12	3.16	1.3	0.52	0.01	99.63	160
Puyehue-Cordón Caulle volcanic complex, Chile			PU-03-24 volcanic complex. Sample is from C.Caulle centre. sample was dated by 40Ar/39Ar or calibrated 14C method. Dating and chemical data are from Singer et al(2008)(GSA Bulletin 5/6:599-618).	2.5	Phases	Gerlach et al. (1987)	Loucks (2020)	53.58	1.83	15.24	11.8		0.18	3.81	7.86	3.36	1.48	0.49	0.2	99.44	184
Puyehue-Cordón Caulle volcanic complex, Chile			PU-03-26 volcanic complex. Sample is from C.Caulle centre. sample was dated by 40Ar/39Ar or calibrated 14C method. Dating and chemical data are from Singer et al(2008)(GSA Bulletin 5/6:599-618).	2.5	Phases	Gerlach et al. (1987)	Loucks (2020)	54.8	1.61	15.66	11.4		0.18	3.34	7.11	3.77	1.07	0.37	0.25	99.58	136
Puyehue-Cordón Caulle volcanic complex, Chile			PU-02-21 volcanic complex. Sample is from Puyehue centre. sample was dated by 40Ar/39Ar or calibrated 14C method. Dating and chemical data are from Singer et al(2008)(GSA Bulletin 5/6:599-618).	2.5	Phases	Gerlach et al. (1987)	Loucks (2020)	52.04	0.86	18.13	8.95		0.15	6.13	10.59	2.87	0.36	0.13	0.04	100.25	62
Puyehue-Cordón Caulle volcanic complex, Chile			PU-03-19 volcanic complex. Sample is from Mencheca centre. sample was dated by 40Ar/39Ar or calibrated 14C method. Dating and chemical data are from Singer et al(2008)(GSA Bulletin 5/6:599-618).	2.5	Phases	Gerlach et al. (1987)	Loucks (2020)	53.22	1.14	16.16	11		0.17	5.11	9.52	3.32	0.59	0.18	0.28	100.12	68
Puyehue-Cordón Caulle volcanic complex, Chile			PU-03-20 volcanic complex. Sample is from Puyehue centre. sample was dated by 40Ar/39Ar or calibrated 14C method. Dating and chemical data are from Singer et al(2008)(GSA Bulletin 5/6:599-618).	2.5	Phases	Gerlach et al. (1987)	Loucks (2020)	56	1.25	16.14	10.43		0.16	3.14	7.68	3.64	0.61	0.14	0.1	99.09	70
Puyehue-Cordón Caulle volcanic complex, Chile			PU-02-25 volcanic complex. Sample is from C.Caulle centre. sample was dated by 40Ar/39Ar or calibrated 14C method. Dating and chemical data are from Singer et al(2008)(GSA Bulletin 5/6:599-618).	2.5	Phases	Gerlach et al. (1987)	Loucks (2020)	70.25	0.69	14.08	4.38		0.11	0.64	2.16	5.21	2.62	0.15	0.03	100.31	342
Puyehue-Cordón Caulle volcanic complex, Chile			PU-02-24 volcanic complex. Sample is from C.Caulle centre. sample was dated by 40Ar/39Ar or calibrated 14C method. Dating and chemical data are from Singer et al(2008)(GSA Bulletin 5/6:599-618).	2.5	Phases	Gerlach et al. (1987)	Loucks (2020)	58.98	1.08	14.73	8.51		0.15	3.47	6.13	3.55	1.97	0.24	1.05	99.85	219
Puyehue-Cordón Caulle volcanic complex, Chile			PU-03-18 volcanic complex. Sample is from Puyehue centre. sample was dated by 40Ar/39Ar or calibrated 14C method. Dating and chemical data are from Singer et al(2008)(GSA Bulletin 5/6:599-618).	2.5	Phases	Gerlach et al. (1987)	Loucks (2020)	51.23	1	17.18	10.02		0.16	6.7	9.56	2.85	0.48	0.19	0.29	99.06	64
Puyehue-Cordón Caulle volcanic complex, Chile			PU-02-26 volcanic complex. Sample is from C.Caulle centre. sample was dated by 40Ar/39Ar or calibrated 14C method. Dating and chemical data are from Singer et al(2008)(GSA Bulletin 5/6:599-618).	2.5	Phases	Gerlach et al. (1987)	Loucks (2020)	71.14	0.38	13.89	4.32		0.14	0.29	1.72	5.34	2.87	0.08	0.05	100.21	365
Puyehue-Cordón Caulle volcanic complex, Chile			PU-02-33 volcanic complex. Sample is from C.Caulle centre. sample was dated by 40Ar/39Ar or calibrated 14C method. Dating and chemical data are from Singer et al(2008)(GSA Bulletin 5/6:599-618).	2.5	Phases	Gerlach et al. (1987)	Loucks (2020)	55.74	1.74	14.81	11.68		0.19	3.82	7.4	3.72	1.15	0.33	0.6	99.97	152
Puyehue-Cordón Caulle volcanic complex, Chile			PU-02-32 volcanic complex. Sample is from C.Caulle centre. sample was dated by 40Ar/39Ar or calibrated 14C method. Dating and chemical data are from Singer et al(2008)(GSA Bulletin 5/6:599-618).	2.5	Phases	Gerlach et al. (1987)	Loucks (2020)	56.12	1.57	15.02	10.4		0.18	3.62	7.19	3.8	1.22	0.35	0.19	99.65	161
Puyehue-Cordón Caulle volcanic complex, Chile			PU-02-30 volcanic complex. Sample is from C.Caulle centre. sample was dated by 40Ar/39Ar or calibrated 14C method. Dating and chemical data are from Singer et al(2008)(GSA Bulletin 5/6:599-618).	2.5	Phases	Gerlach et al. (1987)	Loucks (2020)	60.69	1.35	15.81	8.18		0.18	2.18	5.23	4.5	1.62	0.54	0.21	100.06	223
Puyehue-Cordón Caulle volcanic complex, Chile			PU-02-34 volcanic complex. Sample is from C.Caulle centre. sample was dated by 40Ar/39Ar or calibrated 14C method. Dating and chemical data are from Singer et al(2008)(GSA Bulletin 5/6:599-618).	2.5	Phases	Gerlach et al. (1987)	Loucks (2020)	70.91	0.34	13.79	4.67		0.14	0.31	1.77	5.18	2.79	0.07	0.1	100.06	307
Puyehue-Cordón Caulle volcanic complex, Chile			PU-02-29 volcanic complex. Sample is from C.Caulle centre. sample was dated by 40Ar/39Ar or calibrated 14C method. Dating and chemical data are from Singer et al(2008)(GSA Bulletin 5/6:599-618).	2.5	Phases	Gerlach et al. (1987)	Loucks (2020)	69.53	0.74	14.24	4.48		0.11	0.67	2.27	5.25	2.64	0.16		100.09	341
Puyehue-Cordón Caulle volcanic complex, Chile			PU-05-33 volcanic complex. Sample is from Carran centre. sample was dated by 40Ar/39Ar or calibrated 14C method. Dating and chemical data are from Singer et al(2008)(GSA Bulletin 5/6:599-618).	2.5	Phases	Gerlach et al. (1987)	Loucks (2020)	51.4	1.12	18.69	11.48		0.18	4.3	8.2	3.72	0.55	0.16	0.57	99.22	63
Puyehue-Cordón Caulle volcanic complex, Chile			PU-05-32 volcanic complex. Sample is from Mirador centre. sample was dated by 40Ar/39Ar or calibrated 14C method. Dating and chemical data are from Singer et al(2008)(GSA Bulletin 5/6:599-618).	2.5	Phases	Gerlach et al. (1987)	Loucks (2020)	51.82	1.19	18.54	11.4		0.18	4.23	8.16	3.82	0.52	0.17	0.56	99.49	61
Ruapehu	TH		T5-7	2	MI	Kilgour et al. (2013)	Price et al. (2012)	56.61	0.65	17.05	5.72	2.51	0.15	4.79	7.97	3.27	0.65	0.08		101.44	52
Ruapehu	TH		T5-8	2	MI	Kilgour et al. (2013)	Price et al. (2012)	56.34	0.65	17.28	5.42	2.74	0.15	4.74	7.87	3.29	0.55	0.08		101.11	51
Ruapehu	TH		T5-10a	2	MI	Kilgour et al. (2013)	Price et al. (2012)	56.99	0.65	17.1	5.81	2.36	0.15	4.88	7.97	3.3	0.65	0.08		101.91	51
Ruapehu	TH		T5-10b	2	MI	Kilgour et al. (2013)	Price et al. (2012)	56.43	0.64	17.29	5.33	2.75	0.15	4.73	7.79	3.34	0.65	0.08		101.17	50
Ruapehu	TH		T5-37	2	MI	Kilgour et al. (2013)	Price et al. (2012)	57.96	0.66	16.83	5.13	2.69	0.14	4.51	7.45	3.47	0.69	0.08		101.61	51
Ruapehu	TH		T5-38	2	MI	Kilgour et al. (2013)	Price et al. (2012)	56.46	0.65	17.24	5.34	2.79	0.15	4.85	7.75	3.34	0.67	0.08		101.32	53
Ruapehu	TH		T5-47	2	MI	Kilgour et al. (2013)	Price et al. (2012)	56.75	0.64	17.21	5.34	2.65	0.15	4.73	7.57	3.28	0.63	0.08		101.03	52
Ruapehu	TH		T5-73	2	MI	Kilgour et al. (2013)	Price et al. (2012)	56.26	0.65	17.67	4.98	2.58	0.14	4.46	7.65	3.4	0.79	0.09		100.67	57
Ruapehu	TH		T6-7	2	MI	Kilgour et al. (2013)	Price et al. (2012)	56.32	0.7	16.94	6.11	2.24	0.15	4.87	7.93	3.25	0.67	0.08		101.26	53
Ruapehu	TH		T6-8	2	MI	Kilgour et al. (2013)	Price et al. (2012)	57.06	0.68	17.14	5.61	2.67	0.15	4.66	7.78	3.27	0.65	0.08		101.75	50
Ruapehu	TH		T6-9	2	MI	Kilgour et al. (2013)	Price et al. (2012)	57.21	0.65	16.74	5.23	2.72	0.14	4.62	7.48	3.32	0.73	0.08		100.92	56
Ruapehu	TH		T6-11	2	MI	Kilgour et al. (2013)	Price et al. (2012)	57.37	0.66	16.85	5.65	2.26	0.14	4.62	7.65	3.3	0.73	0.08		101.31	54
Ruapehu	TH		T6-12	2	MI	Kilgour et al. (2013)	Price et al. (2012)	57.12	0.66	16.95	5.54	2.4	0.14	4.66	7.58	3.34	0.74	0.08		101.21	56
Ruapehu	TH		T6-13	2	MI	Kilgour et al. (2013)	Price et al. (2012)	56.33	0.65	17.45	5.72	2.47	0.15	4.81	7.87	3.26	0.65	0.08		101.44	54
Ruapehu	TH		T6-14	2	MI	Kilgour et al. (2013)	Price et al. (2012)	55.98	0.66	17.25	5.44	2.71	0.15	4.82	8.02	3.33	0.64	0.08		101.08	52
Ruapehu	TH		T6-15	2	MI	Kilgour et al. (2013)	Price et al. (2012)	56.12	0.67	17.36	5.05	2.95	0.14	4.95	7.93	3.38	0.82	0.09		101.46	53
Ruapehu	TH		T6-16	2	MI	Kilgour et al. (2013)	Price et al. (2012)	56.04	0.67	17.37	5.3	2.79	0.15	4.78	7.99	3.3	0.71	0.09		101.19	52
Ruapehu	TH		T6-17	2	MI	Kilgour et al. (2013)	Price et al. (2012)	56.59	0.66	17.4	5.16	2.96	0.15	4.8	7.95	3.32	0.7	0.09		101.78	52
Ruapehu	TH		T6-18	2	MI	Kilgour et al. (2013)	Price et al. (2012)	56.75	0.65	17.37	4.33	3.5	0.14	4.73	7.89	3.37	0.75	0.09		101.57	55
Ruapehu	TH		T6-19	2	MI	Kilgour et al. (2013)	Price et al. (2012)	56.02	0.66	17.5	4.47	3.42	0.14	4.72	7.57	3.36	0.78	0.09		100.73	53
Ruapehu	TH		T6-20	2	MI	Kilgour et al. (2013)	Price et al. (2012)	56.6	0.68	17.01	5.3	2.87	0.15	4.53	7.73	3.34	0.65	0.08		100.94	50
Ruapehu	TH		T6-21	2	MI	Kilgour et al. (2013)	Price et al. (2012)	56.72	0.64	17.17	5.24	2.77	0.15	4.7	7.76	3.24	0.68	0.07		101.14	52
Ruapehu	TH		T6-22	2	MI	Kilgour et al. (2013)	Price et al. (2012)	56.11	0.67	17.21	5.24	3.14	0.15	5.03	8.02	3.19	0.64	0.08		101.48	54
Ruapehu	TH		T6-24	2	MI	Kilgour et al. (2013)	Price et al. (2012)	55.6	0.67	17.24	4.8	3.35	0.14	4.95	7.95	3.28	0.77	0.09		100.84	54
Ruapehu	TH		T6-25	2	MI	Kilgour et al. (2013)	Price et al. (2012)	56.46	0.66	17.37	5.88	1.83	0.14	4.68	7.72	3.4	0.79	0.1		101.03	56
Ruapehu	TH		T6-26	2	MI	Kilgour et al. (2013)	Price et al. (2012)	56.34	0.66	17.36	5.37	2.38	0.14	4.68	7.73	3.4	0.79	0.09		100.94	57
Ruapehu	TH		T6-27	2	MI	Kilgour et al. (2013)	Price et al. (2012)	56.02	0.67	17.6	4.97	2.82	0.14	4.67	7.48	3.36	0.79	0.09		100.61	57
Ruapehu	TH		T6-28	2	MI	Kilgour et al. (2013)	Price et al. (2012)	56.53	0.66	17.06	4.85	3.35	0.15	4.77	8.01	3.26	0.68	0.08		101.4	50
Ruapehu	TH		T6-29	2	MI	Kilgour et al. (2013)	Price et al. (2012)	56.23	0.65	17.18	5.99	2.14	0.15	4.87	7.94	3.23	0.64	0.08		101.1	53
Ruapehu	TH		T6-83	2	MI	Kilgour et al. (2013)	Price et al. (2012)	54.87	0.65	17.27	5.7	2.83	0.15	5.38	8.23	3.08	0.67	0.07		100.9	55
Ruapehu	TH		T6-84	2	MI	Kilgour et al. (2013)	Price et al. (2012)	55.16	0.65	17.24	5.5	2.79	0.15	5.21	8.21	3.11	0.67	0.08		100.77	53
Ruapehu	TH		14737	2	MI	Kilgour et al. (2013)	Price et al. (2012)	55.88	0.65	17.95	5.68	2.53	0.12	4.64	7.56	3.16	0.75	0.09		101.01	63
Ruapehu	WA		R94/6	2	MI	Kilgour et al. (2013)	Price et al. (2012)	56.99	0.65	17.43	4.29	2.09	0.13	4.81	7.71	3.09	1.08	0.17		100.42	76
Ruapehu	WA		R94/8	2	MI	Kilgour et al. (2013)	Price et al. (2012)	56.68	0.65	16.91	5.21	1.97	0.14	5.52	7.97	2.92	0.9	0.14		101.01	66
Ruapehu	WA		R94/9	2	MI	Kilgour et al. (2013)	Price et al. (2012)	57.12	0.65	17.45	4.41	2.61	0.13	4.92	7.73	3.11	0.94	0.14		101.21	65
Ruapehu	WA		R94/11	2	MI	Kilgour et al. (2013)	Price et al. (2012)	61.89	0.69	15.79	4.15	1.4	0.11	3.64	5.75	2.96	2.31	0.19		100.88	162
Ruapehu	WA		R95/17	2	MI	Kilgour et al. (2013)	Price et al. (2012)	56.66	0.66	18.9	3.51	2.22	0.1	3.55	7.94	3.61	1.13	0.11		100.39	100
Ruapehu	WA		R95/18	2	MI	Kilgour et al. (2013)	Price et al. (2012)	57.99	0.68	19.22	3.45	2.14	0.09	2.34	7.44	3.88	1.19	0.11		100.53	105
Ruapehu	WA		R95/19	2	MI	Kilgour et al. (2013)	Price et al. (2012)	57.97	0.69	19.21	3.67	1.97	0.1	2.33	7.29	3.88	1.21	0.11		100.43	107
Ruapehu	WA		R95/20	2	MI	Kilgour et al. (2013)	Price et al. (2012)	55.98	0.68	15.15	5.26	2.08	0.13	6.65	8.78	2.9	0.94	0.08		100.64	89
Ruapehu	WA		R95/21	2	MI	Kilgour et al. (2013)	Price et al. (2012)	57.62	0.75	16.96	5.48	1.58	0.13	4.31	7.13	3.33	1.31	0.12		100.72	116
Ruapehu	WA		R95/22	2	MI	Kilgour et al. (2013)	Price et al. (2012)	57.51	0.74	16.93	5.41	1.59	0.13	4.3	7.17	3.3	1.32	0.12		100.51	120
Ruapehu	WA		R95/23	2	MI	Kilgour et al. (2013)	Price et al. (2012)	58.09	0.73	16.74	5.38	1.47	0.12	4.26	6.91	3.32	1.42	0.12		100.56	127
Ruapehu	WA		R95/25	2	MI	Kilgour et al. (2013)	Price et al. (2012)	56.53	0.7	17.13	5.05	2.4	0.13	4.73	7.69	3.33	0.93	0.1		100.72
Ruapehu	WA		R95/26	2	MI	Kilgour et al. (2013)	Price et al. (2012)	56.82	0.63	16.76	4.32	2.62	0.13	5.32	7.89	3.42	0.89	0.09		100.89	80
Ruapehu	WA		R95/27	2	MI	Kilgour et al. (2013)	Price et al. (2012)	57.76	0.66	19.87	3.41	1.8	0.09	2.4	7.76	3.88	1.24	0.12		100.99	105
Ruapehu	WA		R95/28	2	MI	Kilgour et al. (2013)	Price et al. (2012)	57.48	0.66	19.81	3.23	1.93	0.09	2.38	7.73	3.78	1.23	0.12		100.44	107
Ruapehu	WA		R96/2	2	MI	Kilgour et al. (2013)	Price et al. (2012)	59.42	0.75	17.19	4.79	1.9	0.11	3.49	6.41	3.4	1.63	0.14		101.23	130
Ruapehu	WA		R96/3	2	MI	Kilgour et al. (2013)	Price et al. (2012)	59.42	0.74	17.14	4.96	1.75	0.11	3.52	6.42	3.41	1.62	0.14		101.23	129
Ruapehu	WA		R96/4	2	MI	Kilgour et al. (2013)	Price et al. (2012)	56.96	0.7	17.28	5.13	2.83	0.14	4.37	7.63	3.24	1.1	0.11		101.49	87
Ruapehu	WA		R96/5	2	MI	Kilgour et al. (2013)	Price et al. (2012)	58.26	0.7	19.44	3.9	1.88	0.09	2.35	7.55	3.87	1.23	0.13		101.4	101
Ruapehu	WA		R96/6	2	MI	Kilgour et al. (2013)	Price et al. (2012)	59.14	0.75	17.23	4.9	1.71	0.11	3.42	6.44	3.39	1.61	0.14		100.84	129
Ruapehu	WA		R96/7	2	MI	Kilgour et al. (2013)	Price et al. (2012)	60.48	0.71	17.49	4.07	1.99	0.1	2.87	6.23	3.55	1.69	0.13		101.31	130
Ruapehu	WA		R96/8	2	MI	Kilgour et al. (2013)	Price et al. (2012)	58.68	0.65	18.35	4.57	1.82	0.11	3.22	6.96	3.53	1.29	0.12		101.3	103
Ruapehu	WA		R96/9	2	MI	Kilgour et al. (2013)	Price et al. (2012)	56.55	0.72	17.65	5.15	2.94	0.14	4.24	7.76	3.24	1.09	0.12		101.6	84
Ruapehu	WA		R96/15	2	MI	Kilgour et al. (2013)	Price et al. (2012)	57.33	0.67	16.99	5.49	1.87	0.12	4.69	7.65	3.29	1.14	0.11		101.35	90
Ruapehu	WA		R96/16	2	MI	Kilgour et al. (2013)	Price et al. (2012)	56.42	0.68	16.64	5.65	2	0.13	5.58	8.02	3.11	1.02	0.1		101.35	84
Ruapehu	WA		R96/17	2	MI	Kilgour et al. (2013)	Price et al. (2012)	56.37	0.72	17.2	5.88	2.09	0.14	4.9	7.99	3.16	1.07	0.12		101.64	85
Ruapehu	WA		R96/18	2	MI	Kilgour et al. (2013)	Price et al. (2012)	54.95	0.75	17.12	5.63	2.86	0.14	5.37	8.59	2.96	0.94	0.11		101.42	78
Ruapehu	WA		R96/19	2	MI	Kilgour et al. (2013)	Price et al. (2012)	56.91	0.67	17.21	5.43	2.14	0.13	4.75	7.69	3.23	1.08	0.11		101.35	86
Ruapehu	WA		R96/20	2	MI	Kilgour et al. (2013)	Price et al. (2012)	56.68	0.67	17.18	5.08	2.5	0.13	4.88	7.65	3.25	1.04	0.11		101.17	86
Ruapehu	WA		R96/21	2	MI	Kilgour et al. (2013)	Price et al. (2012)	56.92	0.67	17.09	5.18	2.38	0.13	4.94	7.83	3.26	1.04	0.11		101.55	85
Ruapehu	WA		R96/22	2	MI	Kilgour et al. (2013)	Price et al. (2012)	57.44	0.68	17.32	4.82	2.68	0.13	4.4	7.34	3.32	1.19	0.11		101.43	92
Ruapehu	WA		R97/50	2	MI	Kilgour et al. (2013)	Price et al. (2012)	56.5	0.7	17.14	5.64	1.92	0.16	4.76	7.88	3.15	0.88	0.11		100.82	80
Ruapehu	WA		X1-9	2	MI	Kilgour et al. (2013)	Price et al. (2012)	55.36	0.75	17.07	5.66	2.38	0.15	5.05	8.21	2.96	1	0.11		100.7	85
Ruapehu	WA		X1-10	2	MI	Kilgour et al. (2013)	Price et al. (2012)	55.92	0.76	18.17	5.11	2.21	0.13	4.11	7.88	3.18	1.16	0.14		100.77	94
Ruapehu	WA		X1-11	2	MI	Kilgour et al. (2013)	Price et al. (2012)	55.83	0.75	17.95	5.13	2.16	0.13	4.2	7.94	3.12	1.13	0.12		100.46	95
Ruapehu	WA		X1-12	2	MI	Kilgour et al. (2013)	Price et al. (2012)	55.58	0.74	16.93	5.67	2	0.14	5.32	8	3.01	1.08	0.12		100.59	91
Ruapehu	WA		X1-13	2	MI	Kilgour et al. (2013)	Price et al. (2012)	58.42	0.66	16.68	5.12	1.73	0.12	4.46	7.01	3.27	1.26	0.1		100.83	98
Ruapehu	WA		X1-14	2	MI	Kilgour et al. (2013)	Price et al. (2012)	58.51	0.66	17.06	5.13	1.73	0.12	4.29	7.09	3.33	1.22	0.1		101.24	96
Ruapehu	WA		X1-15	2	MI	Kilgour et al. (2013)	Price et al. (2012)	57.3	0.67	16.78	5.2	1.69	0.13	4.96	7.71	3.14	1.21	0.1		100.89	98
Ruapehu	WA		X1-25	2	MI	Kilgour et al. (2013)	Price et al. (2012)	58.13	0.67	16.81	5.07	2.67	0.13	4.45	7.15	3.13	1.13	0.1		101.44	93
Ruapehu	WA		X1-41	2	MI	Kilgour et al. (2013)	Price et al. (2012)	57.95	0.67	16.82	4.98	2.5	0.13	4.53	7.59	3.05	1.13	0.11		101.46	99
Ruapehu	WA		X1-52	2	MI	Kilgour et al. (2013)	Price et al. (2012)	56.22	0.75	17.13	5.41	2.33	0.14	5.21	8.23	3.03	1.11	0.12		101.68	91
Ruapehu	WA		X1-56	2	MI	Kilgour et al. (2013)	Price et al. (2012)	57.7	0.68	16.78	5.17	2.08	0.13	4.69	7.45	3.2	1.12	0.09		101.09	92
Ruapehu	WA		X1-92	2	MI	Kilgour et al. (2013)	Price et al. (2012)	55.67	0.75	17.01	4.95	2.75	0.14	5.29	8.11	3.05	1.09	0.11		100.92	90
Ruapehu	WA		W9-3	2	MI	Kilgour et al. (2013)	Price et al. (2012)	57.58	0.67	19.55	3.96	1.53	0.1	2.55	7.97	3.42	1.05	0.1		100.47	97
Ruapehu	WA		W9-4	2	MI	Kilgour et al. (2013)	Price et al. (2012)	60.13	0.85	16.26	5.51	1.52	0.14	2.56	5.84	3.77	1.21	0.12		99.9	105
Ruapehu	WA		W9-5	2	MI	Kilgour et al. (2013)	Price et al. (2012)	61.46	0.64	15.66	4.85	0.92	0.11	3.86	6.24	3.25	2.03	0.13		101.12	131
Ruapehu	WA		W9-6	2	MI	Kilgour et al. (2013)	Price et al. (2012)	57.51	0.6	16.24	5.3	1.61	0.13	5.57	7.95	3.23	0.91	0.09		101.12	80
Ruapehu	WA		W9-27	2	MI	Kilgour et al. (2013)	Price et al. (2012)	57.37	0.66	16.9	5.61	2.01	0.14	4.74	7.79	3.13	1.2	0.11		101.65	89
Ruapehu	WA		W9-28	2	MI	Kilgour et al. (2013)	Price et al. (2012)	56.86	0.61	17.42	6.13	1.71	0.15	4.86	8.03	3.06	0.95	0.09		101.85	75
Ruapehu	WA		W9-29	2	MI	Kilgour et al. (2013)	Price et al. (2012)	57.36	0.77	16.88	5.8	1.86	0.14	4.89	7.92	3.21	1.14	0.12		102.08	98
Ruapehu	WA		W9-39	2	MI	Kilgour et al. (2013)	Price et al. (2012)	63.57	0.76	14.73	4.35	0.73	0.09	4.11	5.14	3.27	2.32	0.16		101.22	176
Ruapehu	WA		W9-41	2	MI	Kilgour et al. (2013)	Price et al. (2012)	57.1	0.63	17.01	5.2	2.48	0.15	5.13	8.14	3.2	0.93	0.08		102.05	77
Ruapehu	WA		W9-42	2	MI	Kilgour et al. (2013)	Price et al. (2012)	62.84	0.76	14.84	4.62	0.53	0.09	4.39	5.33	3.32	2.28	0.16		101.13	169
Ruapehu	WA		W9-43	2	MI	Kilgour et al. (2013)	Price et al. (2012)	63.01	0.76	14.56	4.43	0.94	0.1	4.99	5.49	3.46	2.28	0.16		102.15	166
Ruapehu	WA		W9-44	2	MI	Kilgour et al. (2013)	Price et al. (2012)	55.84	0.74	17.21	5.59	2.43	0.15	4.84	7.99	2.92	0.95	0.09		100.74	78
Ruapehu	WA		W9-45	2	MI	Kilgour et al. (2013)	Price et al. (2012)	60.06	0.63	16.8	5.3	0.77	0.12	4.3	6.99	3.34	1.46	0.11		101.85	117
Ruapehu	WA		W9-46	2	MI	Kilgour et al. (2013)	Price et al. (2012)	55.33	0.74	17.25	5.98	1.94	0.15	4.83	8.09	2.87	0.92	0.09		100.18	81
Ruapehu	WA		W9-47	2	MI	Kilgour et al. (2013)	Price et al. (2012)	57.91	0.68	19.48	4.19	1.38	0.1	2.51	7.87	3.51	1.1	0.11		100.82	99
Ruapehu	WA		W9-48	2	MI	Kilgour et al. (2013)	Price et al. (2012)	56.91	0.77	17.24	6.01	1.64	0.14	4.64	8	3.18	1.07	0.12		101.7	95
Ruapehu	WA		W9-49	2	MI	Kilgour et al. (2013)	Price et al. (2012)	57.67	0.66	19.72	3.77	1.71	0.1	2.51	8.02	3.43	1.05	0.1		100.74	97
Ruapehu	WA		W9-50	2	MI	Kilgour et al. (2013)	Price et al. (2012)	57.58	0.66	19.91	2.96	2.58	0.1	2.27	8.05	3.38	1.05	0.09		100.62	99
Ruapehu	WA		W9-51	2	MI	Kilgour et al. (2013)	Price et al. (2012)	57.55	0.66	15.73	4.09	1.49	0.11	3.34	5.54	3.01	1.93	0.12		95.54	149
Ruapehu	WA		W9-52	2	MI	Kilgour et al. (2013)	Price et al. (2012)	58.21	0.74	16.59	5.14	2.24	0.14	4.55	7.49	3.21	1.47	0.12		101.88	110
Ruapehu	WA		W9-53	2	MI	Kilgour et al. (2013)	Price et al. (2012)	58.04	0.74	16.55	5.18	2.34	0.14	4.66	7.5	2.95	1.41	0.11		101.61	110
Ruapehu	WA		W9-54	2	MI	Kilgour et al. (2013)	Price et al. (2012)	58.35	0.74	16.75	4.96	2.32	0.14	4.47	7.43	3.26	1.49	0.12		102.01	112
Ruapehu	WA		W9-55	2	MI	Kilgour et al. (2013)	Price et al. (2012)	58.97	0.74	16.46	4.97	2.23	0.13	4.42	7.24	3.38	1.59	0.12		102.22	117
Ruapehu	WA		W9-57	2	MI	Kilgour et al. (2013)	Price et al. (2012)	60.59	0.73	16.82	4.19	2.23	0.13	3.49	6.65	3.53	1.56	0.12		102.03	124
Ruapehu	WA		W9-58	2	MI	Kilgour et al. (2013)	Price et al. (2012)	57.68	0.61	16.36	5.69	1.25	0.13	5.56	7.86	3.19	0.9	0.09		101.29	81
Ruapehu	WA		W9-77	2	MI	Kilgour et al. (2013)	Price et al. (2012)	59.28	0.7	16.59	4.46	2.13	0.12	4.62	7.21	3.34	1.44	0.12		101.99	114
Ruapehu	WA		14867	2	MI	Kilgour et al. (2013)	Price et al. (2012)	60.4	0.72	17.59	4.4	1.9	0.08	2.54	5.93	3.56	1.58	0.13		100.83	119
Ruapehu	WA		14911	2	MI	Kilgour et al. (2013)	Price et al. (2012)	57.74	0.68	20.34	3.38	2.31	0.08	2.09	7.96	3.6	1.24	0.11		101.53	95
Ruapehu	WA		14901	2	MI	Kilgour et al. (2013)	Price et al. (2012)	58.33	0.7	19.81	3.87	1.82	0.07	2.12	7.55	3.81	1.22	0.12		101.42	91
Ruapehu	WA		16722	2	MI	Kilgour et al. (2013)	Price et al. (2012)	61.03	0.57	15.63	3.78	1.9	0.06	4.69	6.44	3.35	1.64	0.13		101.22	108
Ruapehu	MA		R94/5	2	MI	Kilgour et al. (2013)	Price et al. (2012)	60.67	0.88	17.1	4.38	1.24	0.11	2.74	6	3.35	2	0.23		100.7	144
Ruapehu	MA		R95/3a	2	MI	Kilgour et al. (2013)	Price et al. (2012)	56.6	0.78	16.98	5.58	1.67	0.13	4.47	7.61	3.17	1.41	0.13		100.53	121
Ruapehu	MA		R95/3b	2	MI	Kilgour et al. (2013)	Price et al. (2012)	58.1	0.71	16.39	5.26	1.62	0.13	4.67	7.1	3.11	1.57	0.12		100.79	134
Ruapehu	MA		R95/4	2	MI	Kilgour et al. (2013)	Price et al. (2012)	57.88	0.72	16.28	4.69	2.01	0.12	4.49	6.8	3.09	1.64	0.12		99.84	142
Ruapehu	MA		R95/5	2	MI	Kilgour et al. (2013)	Price et al. (2012)	56.08	0.73	16.28	5.13	2.18	0.14	5.15	7.81	2.97	1.3	0.12		99.88	123
Ruapehu	MA		R95/6d	2	MI	Kilgour et al. (2013)	Price et al. (2012)	58.29	0.7	16.49	5.52	1.23	0.12	4.61	7.23	3.23	1.53	0.12		101.07	132
Ruapehu	MA		R95/8	2	MI	Kilgour et al. (2013)	Price et al. (2012)	57.67	0.72	16.93	5	2.1	0.13	4.31	7.19	3.16	1.47	0.12		100.8	126
Ruapehu	MA		T5-2	2	MI	Kilgour et al. (2013)	Price et al. (2012)	60.16	0.84	16.37	4.48	1.58	0.1	3.64	6.09	3.64	2.04	0.18		101.12	147
Ruapehu	MA		T5-11	2	MI	Kilgour et al. (2013)	Price et al. (2012)	64.47	0.77	14.72	3.88	0.89	0.08	3.46	4.81	3.39	2.99	0.17		101.64	236
Ruapehu	MA		T5-13	2	MI	Kilgour et al. (2013)	Price et al. (2012)	64.46	0.77	14.82	3.97	0.81	0.08	3.46	4.83	3.38	2.99	0.17		101.74	234
Ruapehu	MA		T5-14	2	MI	Kilgour et al. (2013)	Price et al. (2012)	64.25	0.76	15.04	3.43	1.3	0.08	3.28	4.71	3.33	3.01	0.16		101.35	236
Ruapehu	MA		T5-15	2	MI	Kilgour et al. (2013)	Price et al. (2012)	64.43	0.75	14.79	3.93	0.79	0.08	3.42	4.83	3.32	2.99	0.16		101.5	233
Ruapehu	MA		T5-16	2	MI	Kilgour et al. (2013)	Price et al. (2012)	63.9	0.73	14.94	3.92	0.8	0.09	3.49	5.03	3.33	2.89	0.16		101.29	229
Ruapehu	MA		T5-20	2	MI	Kilgour et al. (2013)	Price et al. (2012)	57.15	0.61	17.15	5.35	1.84	0.13	4.79	7.81	3.25	0.86	0.09		101.03	67
Ruapehu	MA		T5-22	2	MI	Kilgour et al. (2013)	Price et al. (2012)	57.52	0.62	17.38	5.25	1.93	0.13	4.68	7.46	3.29	0.92	0.09		101.27	68
Ruapehu	MA		T5-22B	2	MI	Kilgour et al. (2013)	Price et al. (2012)	60.41	0.84	16.01	4.01	1.79	0.1	4.05	6.12	3.36	2.16	0.16		101.02	170
Ruapehu	MA		T5-24	2	MI	Kilgour et al. (2013)	Price et al. (2012)	58.78	0.74	16.46	4.18	1.78	0.11	4.69	6.99	3.41	1.64	0.14		100.92	125
Ruapehu	MA		T5-28c	2	MI	Kilgour et al. (2013)	Price et al. (2012)	57.25	0.57	17.6	4.21	2.82	0.13	4.07	7.32	3.37	0.86	0.09		100.29	63
Ruapehu	MA		T5-28d	2	MI	Kilgour et al. (2013)	Price et al. (2012)	57.15	0.61	17.3	5.05	2.15	0.13	4.69	7.73	3.3	0.87	0.08		101.06	65
Ruapehu	MA		T5-29	2	MI	Kilgour et al. (2013)	Price et al. (2012)	61.61	0.88	16.45	4.22	1.35	0.09	2.75	5.48	3.84	2.1	0.16		100.93	154
Ruapehu	MA		T5-30	2	MI	Kilgour et al. (2013)	Price et al. (2012)	57.1	0.62	17.25	5.12	2.15	0.13	4.81	7.65	3.26	0.87	0.08		101.04	66
Ruapehu	MA		T5-36	2	MI	Kilgour et al. (2013)	Price et al. (2012)	60.27	0.8	16.69	3.94	1.57	0.1	3.09	6.13	3.75	2	0.16		100.49	152
Ruapehu	MA		T5-53B	2	MI	Kilgour et al. (2013)	Price et al. (2012)	63.28	0.78	15.96	3.9	0.96	0.09	2.19	4.56	4.07	2.37	0.18		100.34	177
Ruapehu	MA		T5-54	2	MI	Kilgour et al. (2013)	Price et al. (2012)	58.76	0.75	16.63	4.1	1.87	0.1	4.54	6.78	3.33	1.67	0.13		100.67	127
Ruapehu	MA		T5-62	2	MI	Kilgour et al. (2013)	Price et al. (2012)	59.88	0.71	14.76	4.62	1.21	0.11	6.17	6.42	3.12	1.78	0.13		100.91	136
Ruapehu	MA		T5-63	2	MI	Kilgour et al. (2013)	Price et al. (2012)	64.3	0.59	14.99	3.63	1.04	0.09	3.73	4.87	3.58	2.35	0.14		101.31	167
Ruapehu	MA		T5-64	2	MI	Kilgour et al. (2013)	Price et al. (2012)	60.85	0.75	16.59	4.33	1.39	0.1	3.63	6.27	3.52	1.88	0.15		101.46	139
Ruapehu	MA		T5-65	2	MI	Kilgour et al. (2013)	Price et al. (2012)	58.04	0.79	16.87	5.9	0.08	0.11	4.41	7.18	3.38	1.7	0.15		100.6	130
Ruapehu	MA		T5-66	2	MI	Kilgour et al. (2013)	Price et al. (2012)	59.79	0.84	16.33	4.58	1.39	0.1	3.51	6	3.56	2.02	0.17		100.29	146
Ruapehu	MA		T5-71	2	MI	Kilgour et al. (2013)	Price et al. (2012)	61.65	0.87	16.54	4.68	0.84	0.09	2.8	5.53	3.79	2.08	0.15		101.03	154
Ruapehu	MA		X1-2	2	MI	Kilgour et al. (2013)	Price et al. (2012)	60.79	0.69	16.09	3.95	1.69	0.11	4.04	6.21	3.16	1.92	0.13		100.78	143
Ruapehu	MA		X1-6	2	MI	Kilgour et al. (2013)	Price et al. (2012)	57.87	0.71	16.2	4.92	2.16	0.13	5.19	7.4	2.9	1.52	0.12		101.12	118
Ruapehu	MA		X1-16	2	MI	Kilgour et al. (2013)	Price et al. (2012)	60.55	0.69	16.11	4.2	1.52	0.11	4.21	6.32	3.21	1.87	0.14		100.93	137
Ruapehu	MA		X1-17	2	MI	Kilgour et al. (2013)	Price et al. (2012)	58.57	0.72	15.73	5.26	1.73	0.13	4.95	7.17	2.93	1.72	0.13		101.04	122
Ruapehu	MA		X1-19	2	MI	Kilgour et al. (2013)	Price et al. (2012)	58.83	0.74	15.91	5.23	1.87	0.13	4.82	7.12	2.94	1.69	0.13		101.41	119
Ruapehu	MA		X1-21	2	MI	Kilgour et al. (2013)	Price et al. (2012)	59.38	0.72	15.59	4.96	2.43	0.13	4.81	6.88	2.84	1.76	0.13		101.63	126
Ruapehu	MA		X1-22	2	MI	Kilgour et al. (2013)	Price et al. (2012)	58.34	0.73	15.83	5.21	2.43	0.13	4.94	7.15	2.82	1.65	0.13		101.36	121
Ruapehu	MA		X1-26	2	MI	Kilgour et al. (2013)	Price et al. (2012)	59.62	0.74	15.66	4.74	2.52	0.13	4.57	6.77	2.8	1.83	0.13		101.51	133
Ruapehu	MA		X1-27	2	MI	Kilgour et al. (2013)	Price et al. (2012)	59.16	0.73	15.78	4.99	2.45	0.13	4.87	6.95	2.81	1.77	0.13		101.77	127
Ruapehu	MA		X1-31	2	MI	Kilgour et al. (2013)	Price et al. (2012)	58.8	0.73	15.96	4.9	2.72	0.13	4.86	7.26	2.89	1.68	0.14		102.07	121
Ruapehu	MA		X1-32	2	MI	Kilgour et al. (2013)	Price et al. (2012)	58.74	0.71	15.44	5.2	2.33	0.13	5.06	6.89	2.84	1.73	0.13		101.2	124
Ruapehu	MA		X1-35	2	MI	Kilgour et al. (2013)	Price et al. (2012)	61.58	0.68	16.26	4.34	1.69	0.11	3.56	5.9	3.14	1.92	0.13		101.31	142
Ruapehu	MA		X1-39	2	MI	Kilgour et al. (2013)	Price et al. (2012)	58.32	0.72	16.78	5.07	2.14	0.13	3.99	7.1	2.92	1.6	0.12		100.89	114
Ruapehu	MA		X1-40	2	MI	Kilgour et al. (2013)	Price et al. (2012)	58.51	0.7	15.96	5.19	2.53	0.14	4.56	7.27	2.76	1.55	0.12		101.29	114
Ruapehu	MA		X1-47	2	MI	Kilgour et al. (2013)	Price et al. (2012)	59.41	0.73	15.65	5.03	2.43	0.13	4.72	6.94	2.84	1.75	0.13		101.76	126
Ruapehu	MA		X1-48	2	MI	Kilgour et al. (2013)	Price et al. (2012)	58.17	0.74	17	4.88	2.9	0.13	3.95	7.14	2.96	1.49	0.12		101.48	112
Ruapehu	MA		X1-49	2	MI	Kilgour et al. (2013)	Price et al. (2012)	58.05	0.73	16.06	5.21	1.75	0.13	4.81	7.2	2.99	1.69	0.13		100.75	124
Ruapehu	MA		X1-50	2	MI	Kilgour et al. (2013)	Price et al. (2012)	59.24	0.73	15.81	4.58	2.01	0.12	4.6	6.66	3.04	1.85	0.13		100.77	134
Ruapehu	MA		X1-53	2	MI	Kilgour et al. (2013)	Price et al. (2012)	58.05	0.75	16.21	4.97	2.08	0.13	4.6	7	3	1.72	0.13		100.64	128
Ruapehu	MA		X1-54	2	MI	Kilgour et al. (2013)	Price et al. (2012)	59.32	0.72	15.53	5.01	2.39	0.13	4.78	6.92	2.85	1.76	0.13		101.54	129
Ruapehu	MA		X1-55	2	MI	Kilgour et al. (2013)	Price et al. (2012)	59.8	0.74	15.71	4.69	2.53	0.12	4.56	6.75	2.94	1.86	0.14		101.84	131
Ruapehu	MA		X1-58	2	MI	Kilgour et al. (2013)	Price et al. (2012)	58.65	0.79	16.64	4.33	2.47	0.12	4.1	6.99	3.4	1.63	0.14		101.26	127
Ruapehu	MA		W9-1	2	MI	Kilgour et al. (2013)	Price et al. (2012)	57.2	0.78	16.91	6.01	1.38	0.14	4.42	7.71	3.16	1.4	0.14		101.22	108
Ruapehu	MA		W9-2	2	MI	Kilgour et al. (2013)	Price et al. (2012)	58.53	0.69	16.39	5.56	1.37	0.13	4.56	7.28	3.02	1.5	0.12		101.14	112
Ruapehu	MA		W9-7	2	MI	Kilgour et al. (2013)	Price et al. (2012)	57.82	0.73	16.46	5.58	1.76	0.14	4.48	7.48	2.92	1.43	0.11		100.91	110
Ruapehu	MA		W9-8	2	MI	Kilgour et al. (2013)	Price et al. (2012)	58.06	0.7	16.09	5.78	1.17	0.13	4.56	7.23	2.88	1.54	0.12		100.25	115
Ruapehu	MA		W9-9	2	MI	Kilgour et al. (2013)	Price et al. (2012)	57.08	0.78	16.93	5.6	1.76	0.14	4.36	7.68	3.05	1.4	0.14		100.9	109
Ruapehu	MA		W9-10	2	MI	Kilgour et al. (2013)	Price et al. (2012)	57.86	0.74	16.53	5.55	1.72	0.13	4.41	7.45	2.95	1.45	0.12		100.9	112
Ruapehu	MA		W9-11	2	MI	Kilgour et al. (2013)	Price et al. (2012)	57.88	0.72	16.94	5.58	1.63	0.14	4.22	7.25	2.96	1.45	0.12		100.86	110
Ruapehu	MA		W9-11A	2	MI	Kilgour et al. (2013)	Price et al. (2012)	58.81	0.73	16.29	5.55	1.38	0.13	4.24	7.04	3.04	1.61	0.13		100.92	119
Ruapehu	MA		W9-12	2	MI	Kilgour et al. (2013)	Price et al. (2012)	57.18	0.78	17.06	5.45	1.98	0.14	4.34	7.71	3.02	1.4	0.13		101.17	109
Ruapehu	MA		W9-13	2	MI	Kilgour et al. (2013)	Price et al. (2012)	61.86	0.68	16.02	5.05	0.21	0.1	3.5	5.85	3.26	2.03	0.13		100.66	146
Ruapehu	MA		W9-14	2	MI	Kilgour et al. (2013)	Price et al. (2012)	61.66	0.69	16.23	5.07	0.38	0.11	3.57	5.92	3.25	1.93	0.13		100.92	142
Ruapehu	MA		W9-15	2	MI	Kilgour et al. (2013)	Price et al. (2012)	62.47	0.81	16.26	4.61	0.86	0.1	2.74	5.45	3.65	2.02	0.15		101.11	145
Ruapehu	MA		W9-21	2	MI	Kilgour et al. (2013)	Price et al. (2012)	58.85	0.74	16.97	5.28	1.86	0.13	4.06	7.21	3.27	1.52	0.12		101.99	113
Ruapehu	MA		W9-22	2	MI	Kilgour et al. (2013)	Price et al. (2012)	58.46	0.74	16.88	5.68	1.42	0.13	4.09	7.12	3.09	1.51	0.12		101.21	115
Ruapehu	MA		W9-23	2	MI	Kilgour et al. (2013)	Price et al. (2012)	57.31	0.78	17.06	5.93	1.43	0.14	4.44	7.75	3.16	1.4	0.13		101.51	109
Ruapehu	MA		W9-24	2	MI	Kilgour et al. (2013)	Price et al. (2012)	57.45	0.78	17.15	5.83	1.55	0.14	4.45	7.73	3.09	1.38	0.14		101.66	109
Ruapehu	MA		W9-25	2	MI	Kilgour et al. (2013)	Price et al. (2012)	57.4	0.79	17.17	5.25	2.23	0.14	4.46	7.76	3.09	1.39	0.13		101.79	111
Ruapehu	MA		W9-26	2	MI	Kilgour et al. (2013)	Price et al. (2012)	57.11	0.78	16.9	5.28	2.18	0.14	4.49	7.5	3	1.38	0.13		100.89	110
Ruapehu	MA		W9-30	2	MI	Kilgour et al. (2013)	Price et al. (2012)	57.52	0.78	17.08	5.38	2.01	0.14	4.42	7.7	3.25	1.42	0.14		101.83	109
Ruapehu	MA		W9-31	2	MI	Kilgour et al. (2013)	Price et al. (2012)	58.03	0.72	16.86	5.68	1.48	0.14	4.23	7.28	3.06	1.47	0.13		101.06	110
Ruapehu	MA		W9-32	2	MI	Kilgour et al. (2013)	Price et al. (2012)	57.55	0.78	17.11	6.05	1.25	0.14	4.44	7.64	3.16	1.41	0.14		101.65	108
Ruapehu	MA		W9-33	2	MI	Kilgour et al. (2013)	Price et al. (2012)	58.94	0.71	16.47	5.57	1.46	0.13	4.62	7.3	3.24	1.54	0.12		102.09	113
Ruapehu	MA		W9-35	2	MI	Kilgour et al. (2013)	Price et al. (2012)	57.79	0.74	16.49	5.78	1.56	0.14	4.46	7.41	2.98	1.45	0.12		100.9	110
Ruapehu	MA		W9-38	2	MI	Kilgour et al. (2013)	Price et al. (2012)	58.26	0.74	16.9	4.98	2.86	0.13	4.04	7.14	3.11	1.48	0.12		101.76	112
Ruapehu	MA		W9-62	2	MI	Kilgour et al. (2013)	Price et al. (2012)	58.9	0.69	16.46	5.17	1.76	0.13	4.57	7.28	3.34	1.53	0.12		101.95	114
Ruapehu	MA		W9-63	2	MI	Kilgour et al. (2013)	Price et al. (2012)	58.84	0.7	16.43	5.88	0.97	0.13	4.58	7.26	3.26	1.54	0.12		101.69	113
Ruapehu	MA		W9-67	2	MI	Kilgour et al. (2013)	Price et al. (2012)	62.72	0.87	16.53	3.89	1.79	0.1	2.62	5.42	4	2.05	0.17		102.14	146
Ruapehu	MA		W9-68	2	MI	Kilgour et al. (2013)	Price et al. (2012)	58.83	0.71	16.46	5.63	1.26	0.13	4.59	7.12	3.25	1.6	0.13		101.69	115
Ruapehu	MA		W9-70	2	MI	Kilgour et al. (2013)	Price et al. (2012)	57.11	0.78	17.05	5.81	1.65	0.14	4.29	7.72	3.05	1.4	0.13		101.11	109
Ruapehu	MA		W9-71	2	MI	Kilgour et al. (2013)	Price et al. (2012)	56.82	0.78	17.04	5.96	1.45	0.14	4.4	7.53	3.06	1.38	0.14		100.67	108
Ruapehu	MA		W9-72	2	MI	Kilgour et al. (2013)	Price et al. (2012)	56.63	0.77	16.91	5.17	2.25	0.14	4.4	7.58	3.01	1.39	0.14		100.36	108
Ruapehu	MA		W9-73	2	MI	Kilgour et al. (2013)	Price et al. (2012)	58.55	0.71	16.41	5.46	1.54	0.13	4.56	7.14	2.94	1.56	0.12		101.1	115
Ruapehu	MA		W9-74	2	MI	Kilgour et al. (2013)	Price et al. (2012)	59.07	0.73	16.94	4.81	2.22	0.13	4.06	7.15	3.43	1.58	0.12		102.22
Ruapehu	MA		W9-75	2	MI	Kilgour et al. (2013)	Price et al. (2012)	61.71	0.69	16.02	3.73	1.92	0.11	4.12	6.3	3.45	1.94	0.14		102.11	141
Ruapehu	MA		W9-76	2	MI	Kilgour et al. (2013)	Price et al. (2012)	58.54	0.74	17.05	4.49	2.77	0.13	4.06	7.2	3.1	1.49	0.12		101.68	112
Ruapehu	MA		W9-78	2	MI	Kilgour et al. (2013)	Price et al. (2012)	58.63	0.74	17.06	4.9	2.3	0.13	4.04	7.19	3.24	1.52	0.12		101.86	112
Ruapehu	MA		W9-79	2	MI	Kilgour et al. (2013)	Price et al. (2012)	58.37	0.75	17.13	4.67	2.65	0.14	4.01	7.26	3.17	1.49	0.12		101.75	113
Ruapehu	MA		W9-80	2	MI	Kilgour et al. (2013)	Price et al. (2012)	61.6	0.69	16.06	4.03	1.58	0.11	4.08	6.23	3.27	1.91	0.14		101.66	141
Ruapehu	MA		W9-81	2	MI	Kilgour et al. (2013)	Price et al. (2012)	58.22	0.7	16.25	5.57	1.38	0.13	4.55	7.22	2.89	1.54	0.12		100.55	115
Ruapehu	MA		R97/5b	2	MI	Kilgour et al. (2013)	Price et al. (2012)	58.31	0.72	17.38	5.23	1.59	0.12	3.79	6.85	3.26	1.58	0.13		100.96	121
Ruapehu	MA		R97/5c	2	MI	Kilgour et al. (2013)	Price et al. (2012)	58.93	0.73	17.53	5.22	1.64	0.12	3.82	6.98	3.48	1.6	0.14		102.2	121
Ruapehu	MA		R97/6	2	MI	Kilgour et al. (2013)	Price et al. (2012)	58.75	0.72	17.25	5.35	1.56	0.14	3.53	6.94	3.29	1.55	0.14		101.21	122
Ruapehu	MA		R97/9	2	MI	Kilgour et al. (2013)	Price et al. (2012)	59.34	0.66	14.13	5.17	0.98	0.11	7.4	6.8	2.96	1.66	0.14		101.34	127
Ruapehu	MA		R97/10a	2	MI	Kilgour et al. (2013)	Price et al. (2012)	62.56	0.8	16.5	3.95	1.45	0.11	2.48	5.25	3.88	2.14	0.2		101.32	160
Ruapehu	MA		R97/10b	2	MI	Kilgour et al. (2013)	Price et al. (2012)	60.17	0.79	16.64	4.86	1.14	0.11	3.6	6.15	3.36	1.93	0.18		100.94	148
Ruapehu	MA		R97/11	2	MI	Kilgour et al. (2013)	Price et al. (2012)	58.87	0.74	16.5	4.43	1.66	0.1	5.17	7.13	3.39	1.67	0.16		101.82	129
Ruapehu	MA		R97/12	2	MI	Kilgour et al. (2013)	Price et al. (2012)	58.62	0.73	17.38	5.36	1.47	0.12	3.75	6.96	3.33	1.58	0.13		101.42	121
Ruapehu	MA		R97/13	2	MI	Kilgour et al. (2013)	Price et al. (2012)	61.74	0.69	16.34	4.45	0.91	0.12	3.35	5.78	3.37	2.02	0.15		100.92	151
Ruapehu	MA		R97/39	2	MI	Kilgour et al. (2013)	Price et al. (2012)	61.46	0.69	16.12	4.75	0.65	0.12	3.43	5.88	3.35	2.01	0.15		100.61	151
Ruapehu	MA		R97/46	2	MI	Kilgour et al. (2013)	Price et al. (2012)	59.21	0.7	15.07	5.07	0.99	0.13	6.18	6.75	3.11	1.72	0.15		101.09	133
Ruapehu	MA		R97/49	2	MI	Kilgour et al. (2013)	Price et al. (2012)	55.92	0.76	17.6	5.48	2.45	0.16	4.48	7.55	3.2	1	0.12		100.73	88
Ruapehu	MA		R97/51	2	MI	Kilgour et al. (2013)	Price et al. (2012)	59.09	0.73	17.12	5.12	1.64	0.12	3.86	6.83	3.3	1.69	0.14		101.64	129
Ruapehu	MA		R97/52	2	MI	Kilgour et al. (2013)	Price et al. (2012)	58.43	0.73	17.4	4.82	1.99	0.12	3.84	6.96	3.33	1.58	0.13		101.32	121
Ruapehu	MA		R97/58	2	MI	Kilgour et al. (2013)	Price et al. (2012)	58.82	0.72	15.28	5.02	1.51	0.14	5.98	7.15	2.99	1.58	0.16		101.34	124
Ruapehu	MA		R97/59	2	MI	Kilgour et al. (2013)	Price et al. (2012)	61.73	0.77	16.36	4.72	0.76	0.1	3.62	5.72	3.42	2.14	0.17		101.49	159
Ruapehu	MA		R97/60a	2	MI	Kilgour et al. (2013)	Price et al. (2012)	61.39	0.69	16.56	4.5	1.08	0.1	3.71	5.99	3.41	1.93	0.15		101.52	145
Ruapehu	MA		R97/60b	2	MI	Kilgour et al. (2013)	Price et al. (2012)	61.18	0.69	16.47	4.53	0.79	0.1	3.64	5.89	3.38	2	0.15		100.83	148
Ruapehu	MA		R97/65a	2	MI	Kilgour et al. (2013)	Price et al. (2012)	60.07	0.79	15.13	4.91	1.24	0.13	5.17	6.39	3.16	1.88	0.17		101.04	148
Ruapehu	MA		R97/65b	2	MI	Kilgour et al. (2013)	Price et al. (2012)	58.7	0.72	17.19	5.22	1.6	0.14	3.57	6.93	3.45	1.55	0.14		101.21	121
Ruapehu	MA		R97/65c	2	MI	Kilgour et al. (2013)	Price et al. (2012)	58.89	0.69	16.4	5.32	1.31	0.14	4.53	6.9	3.23	1.59	0.14		101.15	123
Ruapehu	MA		R97/65d	2	MI	Kilgour et al. (2013)	Price et al. (2012)	59.17	0.72	17.05	5.15	1.42	0.14	3.48	6.84	3.36	1.68	0.15		101.15	129
Ruapehu	MA		R97/105	2	MI	Kilgour et al. (2013)	Price et al. (2012)	58.85	0.72	15.19	5.37	1.19	0.12	6.44	7.27	3.01	1.61	0.14		101.9	123
Ruapehu	MA		R97/107b	2	MI	Kilgour et al. (2013)	Price et al. (2012)	59.85	0.72	15.9	4.71	1.17	0.12	4.35	6.35	3.4	1.79	0.15		100.51	140
Ruapehu	MA		R97/108	2	MI	Kilgour et al. (2013)	Price et al. (2012)	59.43	0.69	15.41	5.24	1.15	0.14	5.21	7.26	3.14	1.5	0.13		101.3	124
Ruapehu	MA		R97/109	2	MI	Kilgour et al. (2013)	Price et al. (2012)	61.29	0.74	14.94	4.8	0.79	0.12	4.84	5.79	3.32	2.25	0.17		101.05	160
Ruapehu	MA		R97/112	2	MI	Kilgour et al. (2013)	Price et al. (2012)	59.94	0.66	14.78	5.16	0.82	0.13	5.53	6.94	3.14	1.64	0.14		100.87	137
Ruapehu	MA		R97/113	2	MI	Kilgour et al. (2013)	Price et al. (2012)	61.74	0.7	16.39	4.61	0.72	0.1	3.71	5.9	3.42	2.05	0.16		101.5	152
Ruapehu	MA		R97/114	2	MI	Kilgour et al. (2013)	Price et al. (2012)	60.82	0.69	15.93	4.5	0.91	0.1	3.7	5.59	3.29	2.09	0.15		99.76	153
Ruapehu	MA		R97/115a	2	MI	Kilgour et al. (2013)	Price et al. (2012)	59.38	0.72	16.97	5.28	1.3	0.14	3.49	6.78	3.4	1.67	0.14		101.27	127
Ruapehu	MA		R97/115b	2	MI	Kilgour et al. (2013)	Price et al. (2012)	59.91	0.77	15.22	4.76	1.3	0.1	5.49	6.29	3.19	1.95	0.17		101.16	150
Ruapehu	MA		R02/08A	2	MI	Kilgour et al. (2013)	Price et al. (2012)	57.31	0.67	15.73		7.79	0.12	5.96	7.91	2.94	1.21	0.12		101.76	100
Ruapehu	MA		R02/08B	2	MI	Kilgour et al. (2013)	Price et al. (2012)	62.99	0.81	15.68		5.52	0.08	2.96	5.1	3.41	2.67	0.18		101.4	205
Ruapehu	MA		R02/09	2	MI	Kilgour et al. (2013)	Price et al. (2012)	62.86	0.82	15.81		5.54	0.08	2.99	5.15	3.37	2.69	0.19		101.5	202
Ruapehu	MA		R02/10	2	MI	Kilgour et al. (2013)	Price et al. (2012)	57.01	0.67	15.81		7.73	0.12	5.84	7.91	2.99	1.21	0.12		101.41	101
Ruapehu	MA		R02/11	2	MI	Kilgour et al. (2013)	Price et al. (2012)	57.7	0.69	16.23		7.63	0.12	5.31	7.66	3.1	1.29	0.13		101.86	106
Ruapehu	MA		R02/12	2	MI	Kilgour et al. (2013)	Price et al. (2012)	58.56	0.73	17.26		7.56	0.12	3.75	7.01	3.22	1.58	0.14		101.93	127
Ruapehu	MA		R/04-1	2	MI	Kilgour et al. (2013)	Price et al. (2012)	56.24	0.68	15.65		8.02	0.13	6.52	8.27	2.91	1.02	0.12		101.55	97
Ruapehu	MA		R/04-2	2	MI	Kilgour et al. (2013)	Price et al. (2012)	58.56	0.76	18.02		7	0.11	2.7	6.59	3.66	1.55	0.14		101.11	123
Ruapehu	MA		R/04-3	2	MI	Kilgour et al. (2013)	Price et al. (2012)	54.67	0.69	17.89		9.1	0.16	5.03	8.51	2.97	0.79	0.12		101.91	73
Ruapehu	MA		R/04-4	2	MI	Kilgour et al. (2013)	Price et al. (2012)	52.79	0.66	15.5		9.6	0.15	9.01	9.63	2.64	0.57	0.1		102.66	57
Ruapehu	MA		14855	2	MI	Kilgour et al. (2013)	Price et al. (2012)	52.23	0.66	15.57	6.34	2.7	0.16	8.73	9.63	2.59	0.58	0.09		101.28	50
Ruapehu	MA		14858	2	MI	Kilgour et al. (2013)	Price et al. (2012)	53.83	0.69	17.08	5.88	2.84	0.12	6.7	8.91	2.85	0.68	0.1		101.68	58
Ruapehu	MA		14850	2	MI	Kilgour et al. (2013)	Price et al. (2012)	55.56	0.77	17.4	5.52	2.31	0.12	5	8.11	2.93	1.11	0.12		100.95	84
Ruapehu	MA		14844	2	MI	Kilgour et al. (2013)	Price et al. (2012)	57.4	0.69	17.12	5.2	1.81	0.1	4.65	7.49	3.06	1.2	0.1		100.82	93
Ruapehu	MA		14886	2	MI	Kilgour et al. (2013)	Price et al. (2012)	61.33	0.78	16.75	4.32	1.65	0.07	3.21	5.87	3.49	1.96	0.17		101.6	158
Ruapehu	MA		14889	2	MI	Kilgour et al. (2013)	Price et al. (2012)	62.94	0.8	16.57	3.7	1.48	0.06	2.22	4.8	3.34	2.72	0.2		100.83	201
Ruapehu	MA		14883	2	MI	Kilgour et al. (2013)	Price et al. (2012)	57.27	0.68	15.43	5.32	1.63	0.11	6.95	7.5	2.71	1.39	0.11		101.1	114
Ruapehu	MA		14882	2	MI	Kilgour et al. (2013)	Price et al. (2012)	59.1	0.75	15.33	4.88	1.4	0.07	5.74	6.54	2.85	1.72	0.14		100.52	142
Ruapehu	MA		14829	2	MI	Kilgour et al. (2013)	Price et al. (2012)	63.62	0.84	15.38	3.2	2.06	0.04	3.12	4.76	3.03	3.02	0.15		101.22	226
Ruapehu	MA		14811	2	MI	Kilgour et al. (2013)	Price et al. (2012)	57.91	0.66	15.49	5.05	2.23	0.17	6.12	8.22	2.9	1.21	0.1		102.06	90
Ruapehu	MA		14872	2	MI	Kilgour et al. (2013)	Price et al. (2012)	58.48	0.63	14.06	4.58	1.82	0.12	7.85	6.88	2.74	1.55	0.12		100.83	117
Ruapehu	MA		R99/1	2	MI	Kilgour et al. (2013)	Price et al. (2012)	61.51	0.7	16.24		6.12	0.1	4.13	6.22	3.39	1.94	0.14		102.48	144
Ruapehu	MA		R99/3	2	MI	Kilgour et al. (2013)	Price et al. (2012)	56.47	0.68	15.41		8.17	0.13	6.62	8.75	2.94	0.92	0.1		102.18	84
Ruapehu	MA		R99/4	2	MI	Kilgour et al. (2013)	Price et al. (2012)	57.17	0.77	17.08		8.29	0.13	4.85	7.8	3.29	1.18	0.13		102.69	103
Ruapehu	WH		R94/10	2	MI	Kilgour et al. (2013)	Price et al. (2012)	61.07	0.73	15.8	4.4	1.6	0.11	3.9	6.14	2.96	2.15	0.2		101.05	159
Ruapehu	WH		R94/12	2	MI	Kilgour et al. (2013)	Price et al. (2012)	58.45	0.68	16.67	4.85	1.63	0.13	4.45	6.94	3.09	1.58	0.18		100.65	112
Ruapehu	WH		R95/1a	2	MI	Kilgour et al. (2013)	Price et al. (2012)	58.41	0.64	16.22	4.9	1.43	0.11	4.81	6.96	3.36	1.49	0.11		100.45	129
Ruapehu	WH		R95/1b	2	MI	Kilgour et al. (2013)	Price et al. (2012)	57.85	0.64	15.92	4.34	2.2	0.12	5.38	7.2	3.2	1.42	0.11		100.38	123
Ruapehu	WH		R95/2	2	MI	Kilgour et al. (2013)	Price et al. (2012)	58.29	0.66	16.53	4.38	1.88	0.11	4.39	7.1	3.41	1.54	0.11		100.4	128
Ruapehu	WH		R95/7a	2	MI	Kilgour et al. (2013)	Price et al. (2012)	57.48	0.73	16.08	5.17	1.88	0.13	4.8	7.33	3.03	1.5	0.11		100.24	130
Ruapehu	WH		R95/7b	2	MI	Kilgour et al. (2013)	Price et al. (2012)	55.85	0.74	16.52	5.47	1.85	0.14	5.08	7.52	2.92	1.31	0.12		99.52	125
Ruapehu	WH		R95/9	2	MI	Kilgour et al. (2013)	Price et al. (2012)	59.65	0.75	16.14	4.94	1.38	0.12	4.06	6.52	3.25	1.84	0.14		100.79	162
Ruapehu	WH		R95/10	2	MI	Kilgour et al. (2013)	Price et al. (2012)	59.6	0.74	15.92	4.82	1.56	0.12	4.18	6.65	3.24	1.84	0.14		100.82	159
Ruapehu	WH		R95/11	2	MI	Kilgour et al. (2013)	Price et al. (2012)	59.75	0.75	15.88	4.87	1.43	0.12	4.11	6.47	3.21	1.87	0.14		100.6	159
Ruapehu	WH		R95/12	2	MI	Kilgour et al. (2013)	Price et al. (2012)	59.64	0.74	15.98	3.51	2.82	0.12	4.04	6.48	3.21	1.87	0.13		100.54	159
Ruapehu	WH		R95/13a	2	MI	Kilgour et al. (2013)	Price et al. (2012)	59.1	0.74	15.96	5	1.22	0.12	4.06	6.54	3.16	1.85	0.14		99.89	157
Ruapehu	WH		R95/14	2	MI	Kilgour et al. (2013)	Price et al. (2012)	59.12	0.74	17.12	5.01	1.44	0.12	3.37	6.56	3.38	1.72	0.13		100.71	147
Ruapehu	WH		R95/15	2	MI	Kilgour et al. (2013)	Price et al. (2012)	58.95	0.73	17.03	4.68	1.83	0.12	3.37	6.46	3.34	1.71	0.13		100.35	146
Ruapehu	WH		R95/16	2	MI	Kilgour et al. (2013)	Price et al. (2012)	58.99	0.73	17.03	4.71	1.73	0.12	3.33	6.47	3.35	1.73	0.12		100.3	148
Ruapehu	WH		R95/29	2	MI	Kilgour et al. (2013)	Price et al. (2012)	58.13	0.65	15.87	4.32	2.3	0.12	5.41	7.46	3.2	1.5	0.11		101.07	124
Ruapehu	WH		R95/30	2	MI	Kilgour et al. (2013)	Price et al. (2012)	57.93	0.66	16.64	3.55	2.83	0.11	4.52	7.16	3.28	1.46	0.11		100.25	121
Ruapehu	WH		R96/10	2	MI	Kilgour et al. (2013)	Price et al. (2012)	59.84	0.74	17.26	4.88	1.74	0.12	3.5	6.48	3.48	1.59	0.13		101.76	117
Ruapehu	WH		R96/11	2	MI	Kilgour et al. (2013)	Price et al. (2012)	60.38	0.72	17.37	4.9	1.38	0.12	3.21	6.36	3.56	1.63	0.13		101.76	118
Ruapehu	WH		R96/12	2	MI	Kilgour et al. (2013)	Price et al. (2012)	60.95	0.7	17.5	4.97	0.99	0.11	2.93	6.27	3.64	1.66	0.12		101.84	116
Ruapehu	WH		R96/13	2	MI	Kilgour et al. (2013)	Price et al. (2012)	60.11	0.66	17.95	4.96	1.18	0.12	3.13	6.63	3.65	1.46	0.12		101.97	117
Ruapehu	WH		R96/14	2	MI	Kilgour et al. (2013)	Price et al. (2012)	59.25	0.64	18.36	4.4	1.94	0.12	3.3	6.95	3.66	1.28	0.11		102.01	176
Ruapehu	WH		R96/23	2	MI	Kilgour et al. (2013)	Price et al. (2012)	59.53	0.64	17.04	4.83	1.17	0.12	4.15	6.82	3.57	1.5	0.12		101.49	107.15
Ruapehu	WH		R96/24	2	MI	Kilgour et al. (2013)	Price et al. (2012)	57.76	0.69	17.84	4.92	1.95	0.13	3.79	7.05	3.36	1.23	0.11		100.83	85
Ruapehu	WH		R96/25	2	MI	Kilgour et al. (2013)	Price et al. (2012)	57.23	0.72	16.83	5.21	2.02	0.13	4.64	7.27	3.04	1.47	0.12		100.68	103
Ruapehu	WH		R96/26	2	MI	Kilgour et al. (2013)	Price et al. (2012)	58.25	0.71	16.48	5.3	1.67	0.13	4.6	7.15	3.1	1.59	0.13		101.11	109.8
Ruapehu	WH		R96/27	2	MI	Kilgour et al. (2013)	Price et al. (2012)	58.38	0.72	16.4	5.11	2	0.13	4.66	7.22	3.05	1.58	0.12		101.37	109.2
Ruapehu	WH		T5-6	2	MI	Kilgour et al. (2013)	Price et al. (2012)	59.25	0.67	16.44	4.76	1.59	0.12	4.52	6.9	3.37	1.6	0.12		101.34	115
Ruapehu	WH		T5-18	2	MI	Kilgour et al. (2013)	Price et al. (2012)	58.57	0.73	16.94	5.02	1.79	0.13	3.98	7.02	3.23	1.53	0.12		101.06	115
Ruapehu	WH		T5-27	2	MI	Kilgour et al. (2013)	Price et al. (2012)	58.8	0.69	16.79	4.93	1.56	0.12	4.71	7.09	3.47	1.64	0.12		101.92	113
Ruapehu	WH		T5-31	2	MI	Kilgour et al. (2013)	Price et al. (2012)	58.72	0.73	16.94	4.77	2.11	0.13	4	7.08	3.25	1.54	0.12		101.4	115
Ruapehu	WH		T5-32	2	MI	Kilgour et al. (2013)	Price et al. (2012)	58.56	0.73	16.92	4.95	1.92	0.13	4.01	6.99	3.26	1.53	0.12		101.12	115
Ruapehu	WH		T5-44	2	MI	Kilgour et al. (2013)	Price et al. (2012)	59.21	0.67	16.4	4.87	1.51	0.12	4.59	6.93	3.39	1.59	0.12		101.4	113
Ruapehu	WH		T5-46	2	MI	Kilgour et al. (2013)	Price et al. (2012)	59.09	0.67	16.47	4.64	1.74	0.12	4.55	6.87	3.37	1.59	0.12		101.23	113
Ruapehu	WH		T5-51	2	MI	Kilgour et al. (2013)	Price et al. (2012)	58.58	0.73	16.85	5.09	1.64	0.12	3.98	7.01	3.19	1.55	0.12		100.86	120
Ruapehu	WH		T5-55	2	MI	Kilgour et al. (2013)	Price et al. (2012)	58.18	0.76	16.38	5.41	1.6	0.13	4.44	7.18	3.19	1.63	0.14		101.04	113
Ruapehu	WH		T5-56	2	MI	Kilgour et al. (2013)	Price et al. (2012)	58.3	0.77	16.48	4.86	2.2	0.13	4.31	7.06	3.14	1.66	0.14		101.05	115
Ruapehu	WH		T5-58	2	MI	Kilgour et al. (2013)	Price et al. (2012)	58.65	0.73	16.83	4.7	2.23	0.13	4.18	7.12	3.2	1.52	0.12		101.41	113
Ruapehu	WH		T5-59	2	MI	Kilgour et al. (2013)	Price et al. (2012)	58.79	0.72	16.96	4.94	1.72	0.12	3.85	6.87	3.18	1.57	0.12		100.84	117
Ruapehu	WH		T5-60	2	MI	Kilgour et al. (2013)	Price et al. (2012)	58.68	0.73	16.8	4.76	2.12	0.13	4.03	6.99	3.2	1.55	0.12		101.11	119
Ruapehu	WH		T5-68	2	MI	Kilgour et al. (2013)	Price et al. (2012)	58.19	0.76	16.47	5.26	1.75	0.13	4.36	7.21	3.15	1.63	0.14		101.05	111
Ruapehu	WH		T5-74	2	MI	Kilgour et al. (2013)	Price et al. (2012)	59.06	0.66	16.46	4.94	1.26	0.11	4.38	6.89	3.36	1.61	0.12		100.85	114
Ruapehu	WH		T5-87	2	MI	Kilgour et al. (2013)	Price et al. (2012)	58.94	0.66	16.4	4.7	1.56	0.12	4.47	6.8	3.38	1.6	0.12		100.75	116
Ruapehu	WH		T6-30	2	MI	Kilgour et al. (2013)	Price et al. (2012)	57.07	0.68	16.46	5.63	1.3	0.13	5.15	7.47	3.13	1.37	0.11		100.5	93
Ruapehu	WH		T6-35	2	MI	Kilgour et al. (2013)	Price et al. (2012)	59.38	0.67	16.55	5.32	0.96	0.12	4.53	6.92	3.35	1.61	0.12		101.53	113
Ruapehu	WH		T6-36	2	MI	Kilgour et al. (2013)	Price et al. (2012)	57.84	0.68	16.57	5.69	1.24	0.13	5.14	7.58	3.21	1.38	0.11		101.57	93
Ruapehu	WH		T6-38	2	MI	Kilgour et al. (2013)	Price et al. (2012)	57.11	0.68	16.53	5.13	1.78	0.13	5.04	7.45	3.15	1.36	0.11		100.47	95
Ruapehu	WH		T6-40	2	MI	Kilgour et al. (2013)	Price et al. (2012)	57.48	0.68	16.5	5.41	1.51	0.13	5.14	7.58	3.23	1.38	0.11		101.15	92
Ruapehu	WH		T6-45	2	MI	Kilgour et al. (2013)	Price et al. (2012)	57.44	0.68	16.4	5.36	1.59	0.13	5.15	7.59	3.3	1.38	0.12		101.14	92
Ruapehu	WH		T6-46	2	MI	Kilgour et al. (2013)	Price et al. (2012)	58.78	0.67	16.33	4.88	1.53	0.12	4.64	6.9	3.38	1.6	0.12		100.95	114
Ruapehu	WH		T6-48	2	MI	Kilgour et al. (2013)	Price et al. (2012)	57.2	0.69	16.32	4.97	2.02	0.13	5.13	7.53	3.2	1.4	0.12		100.71	93
Ruapehu	WH		T6-49	2	MI	Kilgour et al. (2013)	Price et al. (2012)	58.5	0.65	16.28	4.72	2.03	0.12	5.03	7.33	3.07	1.34	0.11		101.18	93
Ruapehu	WH		T6-51	2	MI	Kilgour et al. (2013)	Price et al. (2012)	58.41	0.66	16.29	4.09	2.36	0.12	4.58	6.87	3.32	1.58	0.12		100.4	111
Ruapehu	WH		T6-62	2	MI	Kilgour et al. (2013)	Price et al. (2012)	58.97	0.67	16.45	4.08	2.36	0.12	4.53	6.9	3.34	1.6	0.12		101.14	112
Ruapehu	WH		T6-63	2	MI	Kilgour et al. (2013)	Price et al. (2012)	57.44	0.67	16.54	4.96	2.03	0.13	5.14	7.51	3.28	1.39	0.12		101.21	91
Ruapehu	WH		T6-64	2	MI	Kilgour et al. (2013)	Price et al. (2012)	57.58	0.67	16.38	4.93	2.03	0.13	5.13	7.61	3.2	1.38	0.11		101.15	91
Ruapehu	WH		T6-65	2	MI	Kilgour et al. (2013)	Price et al. (2012)	56.98	0.68	16.5	5.12	1.87	0.13	5.1	7.47	3.1	1.38	0.11		100.44	93
Ruapehu	WH		T6-66	2	MI	Kilgour et al. (2013)	Price et al. (2012)	58.08	0.68	16.52	5.01	2.06	0.13	5.18	7.51	3.14	1.39	0.11		101.81	93
Ruapehu	WH		T6-67	2	MI	Kilgour et al. (2013)	Price et al. (2012)	57.36	0.68	16.31	5.2	1.75	0.13	5.27	7.63	3.1	1.36	0.11		100.9	92
Ruapehu	WH		T6-68	2	MI	Kilgour et al. (2013)	Price et al. (2012)	57.44	0.67	16.58	5.37	1.6	0.13	5.13	7.55	3.17	1.38	0.11		101.13	90
Ruapehu	WH		T6-69	2	MI	Kilgour et al. (2013)	Price et al. (2012)	57.07	0.67	16.27	4.98	2.26	0.13	5.18	7.53	3.15	1.37	0.11		100.72	91
Ruapehu	WH		T6-70	2	MI	Kilgour et al. (2013)	Price et al. (2012)	57	0.66	16.52	5.24	1.62	0.13	5.11	7.43	3.21	1.38	0.12		100.42	92
Ruapehu	WH		T6-71	2	MI	Kilgour et al. (2013)	Price et al. (2012)	59.01	0.67	16.42	4.66	1.73	0.12	4.61	6.93	3.35	1.6	0.12		101.22	114
Ruapehu	WH		T6-72	2	MI	Kilgour et al. (2013)	Price et al. (2012)	58.8	0.67	16.37	3.98	2.6	0.12	4.67	7.01	3.32	1.57	0.12		101.23	109
Ruapehu	WH		T6-73	2	MI	Kilgour et al. (2013)	Price et al. (2012)	58.66	0.66	16.38	4.71	1.59	0.11	4.46	6.89	3.31	1.61	0.12		100.5	112
Ruapehu	WH		T6-74	2	MI	Kilgour et al. (2013)	Price et al. (2012)	58.87	0.67	16.47	4.97	1.3	0.11	4.43	6.88	3.29	1.61	0.12		100.72	113
Ruapehu	WH		T6-75	2	MI	Kilgour et al. (2013)	Price et al. (2012)	58.77	0.67	16.35	4.67	1.72	0.12	4.52	6.87	3.28	1.61	0.12		100.7	111
Ruapehu	WH		T6-76	2	MI	Kilgour et al. (2013)	Price et al. (2012)	58.58	0.67	16.48	4.73	1.65	0.12	4.49	6.86	3.3	1.59	0.12		100.59	113
Ruapehu	WH		T6-77	2	MI	Kilgour et al. (2013)	Price et al. (2012)	57.61	0.68	16.54	4.92	2.15	0.13	5.17	7.57	3.15	1.38	0.11		101.41	91
Ruapehu	WH		T6-78	2	MI	Kilgour et al. (2013)	Price et al. (2012)	57.72	0.68	16.51	5.41	1.55	0.13	5.12	7.53	3.17	1.38	0.11		101.31	92
Ruapehu	WH		T6-79	2	MI	Kilgour et al. (2013)	Price et al. (2012)	57.13	0.67	16.38	5.15	1.82	0.13	5.12	7.57	3.13	1.37	0.11		100.58	91
Ruapehu	WH		T6-80	2	MI	Kilgour et al. (2013)	Price et al. (2012)	56.95	0.67	16.52	5.55	1.35	0.13	5.13	7.51	3.17	1.37	0.11		100.46	93
Ruapehu	WH		T6-93	2	MI	Kilgour et al. (2013)	Price et al. (2012)	58.58	0.67	16.24	4.88	1.44	0.12	4.55	6.81	3.31	1.61	0.12		100.33	112
Ruapehu	WH		T6-94	2	MI	Kilgour et al. (2013)	Price et al. (2012)	58.94	0.67	16.46	4.82	1.4	0.12	4.43	6.87	3.34	1.63	0.12		100.8	111
Ruapehu	WH		T6-96	2	MI	Kilgour et al. (2013)	Price et al. (2012)	58.7	0.67	16.32	5.02	1.3	0.12	4.6	6.96	3.29	1.59	0.11		100.68	112
Ruapehu	WH		R97/4	2	MI	Kilgour et al. (2013)	Price et al. (2012)	57.64	0.77	16.86	5.34	1.96	0.15	4.11	7.46	3.19	1.47	0.15		101.09
Ruapehu	WH		R97/5a	2	MI	Kilgour et al. (2013)	Price et al. (2012)	58.73	0.66	14.29	5.26	1.07	0.11	7.52	6.94	2.95	1.68	0.14		101.35	130
Ruapehu	WH		R97/7	2	MI	Kilgour et al. (2013)	Price et al. (2012)	62.91	0.69	16.2	4.47	0.65	0.09	3.36	5.44	3.47	2.35	0.16		101.79	162
Ruapehu	WH		R97/14	2	MI	Kilgour et al. (2013)	Price et al. (2012)	57.34	0.77	17.14	5.01	2.23	0.13	4.43	7.44	3.23	1.52	0.15		101.39	119
Ruapehu	WH		R97/15	2	MI	Kilgour et al. (2013)	Price et al. (2012)	58.93	0.73	15.14	5.17	1.12	0.11	6.3	6.95	3.14	1.72	0.15		101.47	129
Ruapehu	WH		R97/16	2	MI	Kilgour et al. (2013)	Price et al. (2012)	60.32	0.79	17.82	4.37	1.39	0.1	2.56	6.22	3.82	1.86	0.17		101.43	143
Ruapehu	WH		R97/17	2	MI	Kilgour et al. (2013)	Price et al. (2012)	60.92	0.81	17.82	4.44	1.33	0.09	2.45	6.1	3.91	1.93	0.17		101.98	147
Ruapehu	WH		R97/18	2	MI	Kilgour et al. (2013)	Price et al. (2012)	60.7	0.79	17.68	4.47	1.29	0.1	2.54	6.23	3.97	1.89	0.18		101.84	144
Ruapehu	WH		R97/19	2	MI	Kilgour et al. (2013)	Price et al. (2012)	59.08	0.7	15.99	4.48	2.33	0.14	4.68	7.12	3.13	1.61	0.15		101.4	148
Ruapehu	WH		R97/21	2	MI	Kilgour et al. (2013)	Price et al. (2012)	61.43	0.7	16.23	4.57	0.93	0.1	3.74	5.82	3.38	2.07	0.15		101.13	153
Ruapehu	WH		R97/22	2	MI	Kilgour et al. (2013)	Price et al. (2012)	60.61	0.88	17.11	4.39	1.23	0.1	2.83	6.05	3.7	2.03	0.18		101.1	147
Ruapehu	WH		R97/23	2	MI	Kilgour et al. (2013)	Price et al. (2012)	61.71	0.83	16.85	4.69	0.86	0.11	2.58	5.8	3.72	2.07	0.2		101.41	144
Ruapehu	WH		R97/26	2	MI	Kilgour et al. (2013)	Price et al. (2012)	59.96	0.86	17.12	4.31	1.4	0.1	3.01	6.18	3.59	1.95	0.17		100.65	142
Ruapehu	WH		R97/27	2	MI	Kilgour et al. (2013)	Price et al. (2012)	60.77	0.78	17.65	4.61	1.18	0.12	2.32	6.17	3.92	1.86	0.18		101.55	150
Ruapehu	WH		R97/28	2	MI	Kilgour et al. (2013)	Price et al. (2012)	59.93	0.87	16.92	4.34	1.29	0.09	2.86	6.02	3.52	1.96	0.17		99.96	144
Ruapehu	WH		R97/29	2	MI	Kilgour et al. (2013)	Price et al. (2012)	60.85	0.9	17.34	4.43	1.33	0.09	2.78	6.15	3.69	2	0.18		101.74	147
Ruapehu	WH		R97/30	2	MI	Kilgour et al. (2013)	Price et al. (2012)	61.06	0.8	17.8	4.32	1.37	0.1	2.53	6.21	3.88	1.88	0.17		102.11	140
Ruapehu	WH		R97/33	2	MI	Kilgour et al. (2013)	Price et al. (2012)	60.97	0.86	17.16	3.9	1.65	0.09	2.76	5.74	3.69	2.08	0.19		101.09	150
Ruapehu	WH		R97/34	2	MI	Kilgour et al. (2013)	Price et al. (2012)	61.54	0.69	16.42	5.39	-0.02	0.12	3.37	6	3.43	1.96	0.15		101.05	121
Ruapehu	WH		R97/35a	2	MI	Kilgour et al. (2013)	Price et al. (2012)	60.68	0.79	17.54	4.52	1.12	0.11	2.29	6.19	3.86	1.85	0.17		101.12	145
Ruapehu	WH		R97/35b	2	MI	Kilgour et al. (2013)	Price et al. (2012)	57.4	0.78	17.06	5.01	2.28	0.13	4.54	7.51	3.21	1.49	0.15		101.56	116
Ruapehu	WH		R97/35c	2	MI	Kilgour et al. (2013)	Price et al. (2012)	60.88	0.9	17.3	4.29	1.43	0.1	2.8	6.1	3.66	2.03	0.18		101.66	144
Ruapehu	WH		R97/36	2	MI	Kilgour et al. (2013)	Price et al. (2012)	57.66	0.75	16.96	5.64	1.6	0.15	4.17	7.42	3.23	1.45	0.15		101.19	115
Ruapehu	WH		R97/37	2	MI	Kilgour et al. (2013)	Price et al. (2012)	58.6	0.72	17.1	4.96	1.97	0.12	4.23	7	3.27	1.58	0.15		101.69	124
Ruapehu	WH		R97/38	2	MI	Kilgour et al. (2013)	Price et al. (2012)	58.45	0.72	16.92	5.15	1.77	0.12	4.24	7.12	3.22	1.58	0.15		101.42	122
Ruapehu	WH		R97/40	2	MI	Kilgour et al. (2013)	Price et al. (2012)	57.77	0.76	17.02	5.44	1.92	0.13	4.54	7.48	3.17	1.47	0.14		101.83	117
Ruapehu	WH		R97/41	2	MI	Kilgour et al. (2013)	Price et al. (2012)	61.19	0.84	17.14	4.2	1.29	0.09	2.78	5.88	3.75	2.08	0.19		101.43	148
Ruapehu	WH		R97/43	2	MI	Kilgour et al. (2013)	Price et al. (2012)	61.27	0.84	17.1	4.24	1.11	0.09	2.71	5.84	3.85	2.11	0.2		101.36	151
Ruapehu	WH		R97/44	2	MI	Kilgour et al. (2013)	Price et al. (2012)	59.8	0.7	15.69	5.16	0.99	0.14	4.75	6.89	3.17	1.68	0.15		101.12	133
Ruapehu	WH		R97/55	2	MI	Kilgour et al. (2013)	Price et al. (2012)	61.08	0.74	14.92	4.43	1.15	0.1	5.37	5.87	3.19	2.27	0.17		101.3	160
Ruapehu	WH		R97/56	2	MI	Kilgour et al. (2013)	Price et al. (2012)	62.35	0.67	16.1	4.51	0.77	0.12	3.29	5.71	3.57	2.03	0.18		101.31	149
Ruapehu	WH		R97/67	2	MI	Kilgour et al. (2013)	Price et al. (2012)	60.44	0.79	17.69	3.16	2.51	0.09	2.81	6.07	3.66	2.02	0.18		101.42	152
Ruapehu	WH		R97/69	2	MI	Kilgour et al. (2013)	Price et al. (2012)	60.81	0.89	17.14	4.75	0.98	0.11	2.55	6.07	3.65	1.97	0.17		101.09	147
Ruapehu	WH		R97/70	2	MI	Kilgour et al. (2013)	Price et al. (2012)	60.61	0.79	17.84	4.27	1.5	0.09	2.54	6.23	3.83	1.88	0.17		101.76	145
Ruapehu	WH		R97/74	2	MI	Kilgour et al. (2013)	Price et al. (2012)	57.92	0.71	16.86	5.62	1.57	0.15	4.36	7.56	3.38	1.23	0.14		101.5	109
Ruapehu	WH		R97/76	2	MI	Kilgour et al. (2013)	Price et al. (2012)	58.8	0.68	16.92	4.89	1.63	0.11	4.53	6.98	3.37	1.61	0.14		101.66	124
Ruapehu	WH		R97/77	2	MI	Kilgour et al. (2013)	Price et al. (2012)	58.95	0.68	16.68	4.89	1.69	0.11	4.58	6.92	3.34	1.63	0.14		101.61	126
Ruapehu	WH		R97/78	2	MI	Kilgour et al. (2013)	Price et al. (2012)	58.67	0.67	17.04	5.21	1.16	0.14	4.11	6.99	3.44	1.61	0.15		101.19	122
Ruapehu	WH		R97/79a	2	MI	Kilgour et al. (2013)	Price et al. (2012)	59.88	0.61	16.87	4.67	1.31	0.14	3.79	6.55	3.63	1.68	0.15		101.28	117
Ruapehu	WH		R97/79b	2	MI	Kilgour et al. (2013)	Price et al. (2012)	58.71	0.67	17.1	5.02	1.44	0.14	4.23	7.04	3.47	1.62	0.15		101.59	122
Ruapehu	WH		R97/79c	2	MI	Kilgour et al. (2013)	Price et al. (2012)	57.02	0.66	16.54	5.62	1.31	0.15	4.72	7.64	3.42	1.37	0.14		100.6	104
Ruapehu	WH		R97/81	2	MI	Kilgour et al. (2013)	Price et al. (2012)	59.22	0.67	16.79	5.22	1.22	0.14	4.18	7	3.53	1.59	0.14		101.69	121
Ruapehu	WH		R97/82	2	MI	Kilgour et al. (2013)	Price et al. (2012)	58.81	0.67	16.72	5.11	1.25	0.14	4.16	6.98	3.45	1.59	0.14		101.03	124
Ruapehu	WH		R97/85	2	MI	Kilgour et al. (2013)	Price et al. (2012)	57.76	0.68	16.74	5.66	1.35	0.15	4.77	7.64	3.49	1.4	0.15		101.77	108
Ruapehu	WH		R97/86	2	MI	Kilgour et al. (2013)	Price et al. (2012)	58.04	0.66	16.63	4.74	1.59	0.11	4.5	6.93	3.34	1.62	0.14		100.3	123
Ruapehu	WH		R97/87	2	MI	Kilgour et al. (2013)	Price et al. (2012)	58.3	0.69	17.27	4.68	1.67	0.11	4.12	6.87	3.46	1.61	0.15		100.92	125
Ruapehu	WH		R97/89	2	MI	Kilgour et al. (2013)	Price et al. (2012)	57.89	0.66	16.63	4.31	2.07	0.11	4.46	6.88	3.24	1.6	0.14		99.99	124
Ruapehu	WH		R97/90	2	MI	Kilgour et al. (2013)	Price et al. (2012)	57.7	0.68	16.74	5.68	1.3	0.15	4.72	7.56	3.39	1.39	0.14		101.45	107
Ruapehu	WH		R97/91	2	MI	Kilgour et al. (2013)	Price et al. (2012)	58.8	0.68	16.83	4.42	2.09	0.12	4.58	7.06	3.41	1.61	0.14		101.74	123
Ruapehu	WH		R97/92a	2	MI	Kilgour et al. (2013)	Price et al. (2012)	58.48	0.72	17.1	5.47	1.38	0.14	3.79	7.21	3.3	1.49	0.14		101.22	119
Ruapehu	WH		R97/92b	2	MI	Kilgour et al. (2013)	Price et al. (2012)	58.64	0.72	17.18	5.27	1.69	0.14	3.85	7.26	3.37	1.5	0.14		101.77	118
Ruapehu	WH		R97/93	2	MI	Kilgour et al. (2013)	Price et al. (2012)	58.53	0.75	17.08	3.84	2.18	0.1	4.35	6.99	3.45	1.71	0.16		101.14	133
Ruapehu	WH		R97/94	2	MI	Kilgour et al. (2013)	Price et al. (2012)	58.88	0.67	16.8	5.11	1.41	0.14	4.19	7.02	3.37	1.57	0.14		101.29	122
Ruapehu	WH		R97/95	2	MI	Kilgour et al. (2013)	Price et al. (2012)	57.2	0.68	16.83	5.37	1.67	0.13	5.14	7.66	3.29	1.41	0.14		101.52	108
Ruapehu	WH		R97/96	2	MI	Kilgour et al. (2013)	Price et al. (2012)	59.26	0.67	16.79	5.16	1.31	0.14	4.18	6.9	3.37	1.59	0.15		101.51	123
Ruapehu	WH		R97/97	2	MI	Kilgour et al. (2013)	Price et al. (2012)	58.77	0.67	16.73	4.84	1.72	0.14	4.29	7.14	3.34	1.54	0.14		101.33	120
Ruapehu	WH		R97/98	2	MI	Kilgour et al. (2013)	Price et al. (2012)	59.52	0.68	16.75	4.78	1.57	0.11	4.41	6.84	3.44	1.68	0.14		101.92	126
Ruapehu	WH		R97/99	2	MI	Kilgour et al. (2013)	Price et al. (2012)	59.11	0.68	17.19	5.01	1.4	0.14	3.9	6.94	3.48	1.56	0.15		101.56	124
Ruapehu	WH		R97/100	2	MI	Kilgour et al. (2013)	Price et al. (2012)	61.17	0.61	16.47	4.4	1.49	0.13	3.63	6.33	3.49	1.74	0.14		101.6	118
Ruapehu	WH		R97/101	2	MI	Kilgour et al. (2013)	Price et al. (2012)	59.01	0.68	17.28	5	1.43	0.13	3.87	6.89	3.51	1.58	0.15		101.54	123
Ruapehu	WH		R97/102	2	MI	Kilgour et al. (2013)	Price et al. (2012)	57.45	0.67	16.8	5.41	1.68	0.15	4.78	7.74	3.28	1.36	0.14		101.45	107
Ruapehu	WH		R97/103	2	MI	Kilgour et al. (2013)	Price et al. (2012)	60.78	0.65	16.47	4.55	1.41	0.11	4.05	6.41	3.46	1.79	0.15		101.82	125
Ruapehu	WH		R97/107a	2	MI	Kilgour et al. (2013)	Price et al. (2012)	57.13	0.68	15.15	5.58	1.21	0.12	7.02	7.64	2.97	1.48	0.13		101.11	113
Ruapehu	WH		R97/111	2	MI	Kilgour et al. (2013)	Price et al. (2012)	60.5	0.73	15.01	4.9	0.7	0.12	5.27	5.88	3.28	2.15	0.17		100.71	157
Ruapehu	WH		R02/07	2	MI	Kilgour et al. (2013)	Price et al. (2012)	58.55	0.73	17.22		7.54	0.12	3.67	7.05	3.21	1.58	0.14		101.81	127
Ruapehu	WH		R/04-5	2	MI	Kilgour et al. (2013)	Price et al. (2012)	58.46	0.71	16.53		7.65	0.12	4.47	7.23	3.11	1.56	0.14		101.98	126
Ruapehu	WH		R/04-6	2	MI	Kilgour et al. (2013)	Price et al. (2012)	58.14	0.72	16.82		7.65	0.12	4.49	7.32	3.17	1.49	0.13		102.05	123
Ruapehu	WH		R/04-8	2	MI	Kilgour et al. (2013)	Price et al. (2012)	58	0.71	16.44		7.74	0.12	4.7	7.36	3.05	1.48	0.14		101.75	122
Ruapehu	WH		X1-P1	2	MI	Kilgour et al. (2013)	Price et al. (2012)	59.43	0.68	16.31	4.2	1.91	0.12	3.66	6	3.07	1.95	0.13		99.46	139
Ruapehu	WH		W9-40	2	MI	Kilgour et al. (2013)	Price et al. (2012)	57.58	0.74	17.04	5.39	2.22	0.14	5.23	7.71	2.79	1.3	0.12		102.25	107
Ruapehu	WH		W9-59	2	MI	Kilgour et al. (2013)	Price et al. (2012)	58.34	0.75	16.63	5.35	1.77	0.14	4.37	7.12	3.41	1.36	0.11		101.33	105
Ruapehu	WH		P7699	2	MI	Kilgour et al. (2013)	Price et al. (2012)	59.44	0.67	16.92		6.37	0.1	4.03	6.79	3.38	1.7	0.12		101.52	120
Ruapehu	WH		P7698	2	MI	Kilgour et al. (2013)	Price et al. (2012)	59.34	0.68	16.76		6.43	0.1	3.83	6.62	3.32	1.74	0.12		100.94	121
Ruapehu	WH		P4927	2	MI	Kilgour et al. (2013)	Price et al. (2012)	59.86	0.69	16.61		6.39	0.1	3.9	6.61	3.36	1.78	0.13		101.43	124
Ruapehu	WH		P38496	2	MI	Kilgour et al. (2013)	Price et al. (2012)	58.25	0.63	16.08		6.93	0.12	5.19	7.35	3.21	1.46	0.1		101.32	105
Ruapehu	WH		P38489	2	MI	Kilgour et al. (2013)	Price et al. (2012)	60.96	0.66	15.48		5.94	0.09	3.89	6.03	3.29	2.18	0.13		100.65	152
Ruapehu	WH		P38746A	2	MI	Kilgour et al. (2013)	Price et al. (2012)	60.77	0.67	15.86		6.31	0.1	4.13	6.28	3.31	2.03	0.13		101.59	143
Ruapehu	WH		P38747	2	MI	Kilgour et al. (2013)	Price et al. (2012)	61.77	0.69	15.56		5.93	0.09	3.71	5.81	3.3	2.26	0.14		101.26	158
Ruapehu	WH		P38746B	2	MI	Kilgour et al. (2013)	Price et al. (2012)	61	0.68	15.72		5.89	0.09	3.85	5.93	3.14	2.04	0.11		100.45	145
Ruapehu	WH		P39998	2	MI	Kilgour et al. (2013)	Price et al. (2012)	58.74	0.65	16.18		6.83	0.11	5.05	7.2	3.3	1.52	0.11		101.69	111
Ruapehu	WH		P39997	2	MI	Kilgour et al. (2013)	Price et al. (2012)	58.75	0.65	16.25		6.96	0.11	4.98	7.23	3.28	1.52	0.11		101.84	111
Ruapehu	WH		P39996	2	MI	Kilgour et al. (2013)	Price et al. (2012)	58.81	0.65	16.14		6.99	0.11	4.94	7.21	3.2	1.53	0.11		101.69	109
Ruapehu	WH		RU1971A	2	MI	Kilgour et al. (2013)	Price et al. (2012)	58.55	0.64	16.01		6.92	0.11	5.07	7.4	3.25	1.51	0.11		101.57	109
Ruapehu	WH		P39999	2	MI	Kilgour et al. (2013)	Price et al. (2012)	58.51	0.64	16.28		6.85	0.11	4.88	7.19	3.25	1.5	0.1		101.31	109
Ruapehu	WH		P40578	2	MI	Kilgour et al. (2013)	Price et al. (2012)	58.28	0.67	16.97		6.86	0.11	4.42	7.36	3.47	1.48	0.11		101.73
Ruapehu	WH		P40580	2	MI	Kilgour et al. (2013)	Price et al. (2012)	58.53	0.63	16.01		6.85	0.11	4.99	7.15	3.29	1.52	0.11		101.19	112
Ruapehu	WH		P40579	2	MI	Kilgour et al. (2013)	Price et al. (2012)	58.78	0.65	16.16		6.74	0.11	4.87	7.15	3.26	1.59	0.11		101.42	106
Ruapehu	WH		P41861	2	MI	Kilgour et al. (2013)	Price et al. (2012)	59.16	0.66	16.04		7.2	0.1	4.61	7.29	3.1	1.45	0.11		101.72	109
Ruapehu	WH		1977-11-01	2	MI	Kilgour et al. (2013)	Price et al. (2012)	61.1	0.68	15.6		7.46	0.07	3.15	6.97	2.41	1.4	0.12		100.96	113
Ruapehu	WH		P57472B	2	MI	Kilgour et al. (2013)	Price et al. (2012)	58.29	0.64	15.97		7.14	0.11	5.27	7.58	3.16	1.37	0.1		101.63	101
Ruapehu	WH		P57473	2	MI	Kilgour et al. (2013)	Price et al. (2012)	58.25	0.65	16.07		7.19	0.11	5.42	7.6	3.18	1.36	0.1		101.93	100
Ruapehu	WH		JAG-004	2	MI	Kilgour et al. (2013)	Price et al. (2012)	62.16	0.7	16.68		5.72	0.09	3.07	6.09	3.09	1.97	0.13		101.7	130
Ruapehu	WH		RU-070	2	MI	Kilgour et al. (2013)	Price et al. (2012)	60.24	0.68	16.09		6.54	0.11	4.31	6.53	3.47	1.92	0.12		102.01	134
Ruapehu	WH		P57477	2	MI	Kilgour et al. (2013)	Price et al. (2012)	58.16	0.64	16.24		7.29	0.12	5.32	7.55	3.26	1.38	0.11		102.07
Ruapehu	WH		P57533/4	2	MI	Kilgour et al. (2013)	Price et al. (2012)	62.92	0.71	16.51		5.64	0.08	2.98	6.2	2.87	1.77	0.13		101.81	122
Ruapehu	WH		P57533/3	2	MI	Kilgour et al. (2013)	Price et al. (2012)	61.07	0.69	16.53		6.9	0.08	3.23	7.01	2.87	1.76	0.13		102.27	120
Ruapehu	WH		P57533/2	2	MI	Kilgour et al. (2013)	Price et al. (2012)	63.16	0.71	17.13		5.84	0.06	2.52	6.49	2.46	1.8	0.13		102.3	129
Ruapehu	WH		P57533/1	2	MI	Kilgour et al. (2013)	Price et al. (2012)	61.45	0.7	17.31		6.01	0.07	2.95	6.69	2.76	1.79	0.12		101.85	118
Ruapehu	WH		RU-069	2	MI	Kilgour et al. (2013)	Price et al. (2012)	58.16	0.64	16.24		7.29	0.12	5.32	7.55	3.26	1.38	0.11		102.07	103
Ruapehu	WH		P57533/6	2	MI	Kilgour et al. (2013)	Price et al. (2012)	64.79	0.72	16.4		5.67	0.06	2.2	5.81	2.32	1.75	0.13		101.85	131
Ruapehu	WH		P57486	2	MI	Kilgour et al. (2013)	Price et al. (2012)	57.96	0.65	16.35		7.32	0.12	5.43	7.76	3.27	1.37	0.1		102.33	101
Ruapehu	WH		P57488	2	MI	Kilgour et al. (2013)	Price et al. (2012)	57.77	0.65	16.23		7.21	0.12	5.35	7.76	3.16	1.35	0.1		101.7	101
Ruapehu	WH		P57484	2	MI	Kilgour et al. (2013)	Price et al. (2012)	57.8	0.65	16.21		7.22	0.12	5.34	7.79	3.22	1.36	0.1		101.81	100
Ruapehu	WH		P57531B	2	MI	Kilgour et al. (2013)	Price et al. (2012)	57.9	0.65	16.23		7.35	0.12	5.47	7.71	3.3	1.37	0.1		102.2	101
Ruapehu	WH		P57489	2	MI	Kilgour et al. (2013)	Price et al. (2012)	57.6	0.64	16.14		7.26	0.12	5.47	7.86	3.18	1.33	0.1		101.7	98
Ruapehu	WH		P57531A	2	MI	Kilgour et al. (2013)	Price et al. (2012)	57.91	0.64	16.38		7.25	0.12	5.44	7.81	3.31	1.36	0.1		102.32	100
Ruapehu	WH		RU-074	2	MI	Kilgour et al. (2013)	Price et al. (2012)	57.81	0.66	16.85		6.84	0.11	4.5	7.38	3.46	1.41	0.11		101.13	106
Ruapehu	WH		P57476	2	MI	Kilgour et al. (2013)	Price et al. (2012)	58.46	0.65	16.22		7.24	0.12	5.34	7.63	3.17	1.4	0.11		102.34	103
Ruapehu	WH		P57533/5	2	MI	Kilgour et al. (2013)	Price et al. (2012)	61.68	0.7	16.5		6.69	0.08	3.15	6.7	2.74	1.67	0.12		102.03	121
Ruapehu	WH		P57487	2	MI	Kilgour et al. (2013)	Price et al. (2012)	58.23	0.65	16.2		7.2	0.12	5.46	7.64	3.25	1.42	0.11		102.28	104
Ruapehu	WH		JAG-002(R)	2	MI	Kilgour et al. (2013)	Price et al. (2012)	57.8	0.63	16.24		7.17	0.12	5.23	7.5	3.34	1.38	0.11		101.52	101
Ruapehu	WH		JAG-002(I)	2	MI	Kilgour et al. (2013)	Price et al. (2012)	58.03	0.64	16.29		7.18	0.12	5.3	7.57	3.3	1.39	0.11		101.93	103
Ruapehu	WH		P57536	2	MI	Kilgour et al. (2013)	Price et al. (2012)	57.47	0.62	16.41		7.36	0.12	5.53	7.76	3.32	1.31	0.1		102	107
Ruapehu	WH		P57535	2	MI	Kilgour et al. (2013)	Price et al. (2012)	57.58	0.64	16.4		7.43	0.12	5.37	7.87	3.3	1.32	0.1		102.13	104
Ruapehu	WH		960620	2	MI	Kilgour et al. (2013)	Price et al. (2012)	57.62	0.63	16.32		7.48	0.12	5.53	7.77	3.21	1.31	0.1		102.09	104
Ruapehu	WH		960620B	2	MI	Kilgour et al. (2013)	Price et al. (2012)	57.53	0.62	16.42		7.37	0.12	5.54	7.76	3.32	1.32	0.1		102.1	104
Montserrat	SSH		MVO139	6.2	MI	Humphreys et al. 2009	Zellmer et al. (2003)	53.73	0.75	18.89		8.72	0.16	4.30	9.53	3.06	0.76	0.10	0.02		56.2
Montserrat	SSH		MVO788	6.2	MI	Humphreys et al. 2009	Zellmer et al. (2003)	50.17	0.92	20.44		7.89	0.17	5.72	11.38	2.60	0.62	0.10	−0.31		40.7
Montserrat	SSH		MVO791	6.2	MI	Humphreys et al. 2009	Zellmer et al. (2003)	48.05	0.91	20.54		10.28	0.16	5.67	11.23	2.51	0.57	0.08	−0.29		39.8
Montserrat	SSH		MVO830	6.2	MI	Humphreys et al. 2009	Zellmer et al. (2003)	49.44	0.82	19.95		10.01	0.17	5.50	11.02	2.42	0.58	0.09	−0.29		42
Montserrat	SSH		MVO1148	6.2	MI	Humphreys et al. 2009	Zellmer et al. (2003)	51.71	0.83	19.08		9.45	0.16	4.82	10.20	3.03	0.61	0.11	0.18		53.4
Montserrat	SSH		MVO1204*	6.2	MI	Humphreys et al. 2009	Zellmer et al. (2003)	48.28	0.86	19.99		10.50	0.17	5.48	11.30	2.73	0.58	0.10	−0.22		42.1
Montserrat	SSH		MVO25*	6.2	MI	Humphreys et al. 2009	Zellmer et al. (2003)	50.18	0.88	19.56		9.94	0.18	5.43	10.82	2.35	0.57	0.10	−0.17		44.5
Montserrat	SH		MVO127	6.2	MI	Humphreys et al. 2009	Zellmer et al. (2003)	59.45	0.59	17.19		7.79	0.18	2.73	7.68	3.48	0.78	0.14	0.01		80.3
Montserrat	SH			6.2	MI	Humphreys et al. 2009	Zellmer et al. (2003)	59.69	0.62	17.83		6.76	0.16	2.99	7.41	3.53	0.87	0.14	0.05		100
Montserrat	SH		MVO152	6.2	MI	Humphreys et al. 2009	Zellmer et al. (2003)	58.60	0.61	17.68		7.41	0.17	4.14	6.94	3.42	0.88	0.15	0.62		91.3
Montserrat	SH		MVO154	6.2	MI	Humphreys et al. 2009	Zellmer et al. (2003)	59.74	0.65	18.02		7.12	0.17	3.05	6.70	3.57	0.84	0.14	0.39		86.8
Montserrat	SH		MVO775	6.2	MI	Humphreys et al. 2009	Zellmer et al. (2003)	61.26	0.58	17.37		6.66	0.17	2.59	6.75	3.59	0.89	0.14	−0.08		93
Montserrat	SH		MVO777	6.2	MI	Humphreys et al. 2009	Zellmer et al. (2003)	61.40	0.54	17.38		6.30	0.16	2.66	6.72	3.75	0.93	0.15	0.21		71.4
Montserrat	SH		MVO785	6.2	MI	Humphreys et al. 2009	Zellmer et al. (2003)	63.79	0.45	16.82		5.67	0.16	2.25	6.00	3.71	1.02	0.13	−0.04		66.5
Montserrat	SH		MVO819	6.2	MI	Humphreys et al. 2009	Zellmer et al. (2003)	59.96	0.56	17.68		6.75	0.17	2.91	7.27	3.71	0.88	0.12	0.29		75.1
Montserrat	SH		MVO1135	6.2	MI	Humphreys et al. 2009	Zellmer et al. (2003)	58.39	0.60	18.19		7.20	0.17	3.10	7.66	3.85	0.69	0.14	0.30		98.6
Montserrat	SH		MVO1136	6.2	MI	Humphreys et al. 2009	Zellmer et al. (2003)	58.65	0.60	17.94		7.18	0.16	3.15	7.60	3.63	0.95	0.14	0.65		102.7
Montserrat	SH		MVO1137	6.2	MI	Humphreys et al. 2009	Zellmer et al. (2003)	62.96	0.49	16.96		5.92	0.16	2.09	6.15	4.08	1.06	0.14	0.10		65.3
Montserrat	Newlava		Oxford18654	6.2	MI	Humphreys et al. 2009	Zellmer et al. (2003)	62.63	0.54	17.26		6.28	0.16	2.46	5.56	3.88	1.06	0.17	0.58		91.7
Montserrat	Newlava		MVO40	6.2	MI	Humphreys et al. 2009	Zellmer et al. (2003)	58.73	0.63	17.76		7.52	0.18	2.89	7.51	3.85	0.79	0.15	n.d.		88.4
Montserrat	Newlava		MVO47*	6.2	MI	Humphreys et al. 2009	Zellmer et al. (2003)	59.95	0.65	17.24		7.40	0.18	2.96	7.37	3.34	0.77	0.14	−0.06		86.5
Montserrat	Newlava		MVO57	6.2	MI	Humphreys et al. 2009	Zellmer et al. (2003)	58.37	0.69	17.75		7.99	0.18	3.19	7.84	3.18	0.68	0.15	n.d.		95
Montserrat	Newlava		MVO104	6.2	MI	Humphreys et al. 2009	Zellmer et al. (2003)	59.33	0.64	17.75		7.28	0.17	2.96	7.61	3.39	0.73	0.14	n.d.		93
Montserrat	Newlava		MVO174	6.2	MI	Humphreys et al. 2009	Zellmer et al. (2003)	58.89	0.61	18.28		7.27	0.17	2.86	7.61	3.44	0.73	0.14	n.d.		76.9
Montserrat	Newlava		MVO175	6.2	MI	Humphreys et al. 2009	Zellmer et al. (2003)	58.05	0.68	17.93		7.91	0.18	3.29	7.97	3.23	0.60	0.15	n.d.		94
Montserrat	Newlava		MVO244	6.2	MI	Humphreys et al. 2009	Zellmer et al. (2003)	59.75	0.60	17.54		7.08	0.18	2.94	7.33	3.66	0.78	0.14	n.d.		83.5
Montserrat	Newlava		MVO288	6.2	MI	Humphreys et al. 2009	Zellmer et al. (2003)	60.68	0.59	17.29		7.05	0.18	2.56	7.19	3.36	0.94	0.15	n.d.		87.2
Montserrat	Newlava		MVO372	6.2	MI	Humphreys et al. 2009	Zellmer et al. (2003)	n.d.	n.d.	n.d.		n.d.	nd	n.d.	n.d.	n.d.	n.d.	n.d.	n.d.		86.4
Montserrat	Newlava		MVO665L	6.2	MI	Humphreys et al. 2009	Zellmer et al. (2003)	60.28	0.57	16.80		7.25	0.18	2.85	7.18	3.87	0.87	0.15	n.d.		82.1
Montserrat	Newlava		MVO1078	6.2	MI	Humphreys et al. 2009	Zellmer et al. (2003)	62.03	0.54	17.19		6.33	0.16	2.35	6.49	3.74	1.03	0.14	n.d.		97.8
Montserrat	Newlava		MVO1122	6.2	MI	Humphreys et al. 2009	Zellmer et al. (2003)	58.15	0.65	17.96		7.62	0.18	2.99	7.73	3.79	0.79	0.15	0.16		79.7
Montserrat	Newlava		MVO1151	6.2	MI	Humphreys et al. 2009	Zellmer et al. (2003)	58.13	0.63	18.02		7.67	0.18	3.04	7.61	3.77	0.80	0.15	−0.14		82.3
Montserrat	Newlava		MVO1174	6.2	MI	Humphreys et al. 2009	Zellmer et al. (2003)	60.25	0.58	17.25		7.15	0.17	2.57	7.12	3.77	0.98	0.15	−0.05		88.3
Montserrat	MafI		MVO49	6.2	MI	Humphreys et al. 2009	Zellmer et al. (2003)	53.20	0.80	19.00		9.77	0.2	4.17	9.34	2.83	0.54	0.15	n.d.		88
Montserrat	MafI		MVO60	6.2	MI	Humphreys et al. 2009	Zellmer et al. (2003)	54.76	0.78	18.76		9.30	0.2	3.48	9.00	2.95	0.63	0.15	n.d.		81
Montserrat	MafI		MVO62*	6.2	MI	Humphreys et al. 2009	Zellmer et al. (2003)	50.52	0.84	19.97		10.44	0.21	4.54	10.24	2.74	0.35	0.16	−0.08		65.9
Montserrat	MafI		MVO63*	6.2	MI	Humphreys et al. 2009	Zellmer et al. (2003)	55.64	0.75	18.27		9.03	0.19	3.40	8.54	3.41	0.61	0.16	n.d.		66.5
Montserrat	MafI		MVO531§	6.2	MI	Humphreys et al. 2009	Zellmer et al. (2003)	52.82	0.83	19.66		9.29	0.2	4.30	9.69	2.50	0.57	0.13	n.a.		85.2
Montserrat	MafI		MVO551§	6.2	MI	Humphreys et al. 2009	Zellmer et al. (2003)	51.47	0.78	19.50		10.07	0.23	4.24	10.26	2.88	0.43	0.13	n.a.		65.8
Montserrat	MafI		MVO564§	6.2	MI	Humphreys et al. 2009	Zellmer et al. (2003)	53.80	0.80	18.93		9.09	0.19	3.68	9.63	3.14	0.62	0.12	n.a.		75.7
Montserrat	MafI		MVO663	6.2	MI	Humphreys et al. 2009	Zellmer et al. (2003)	51.78	0.80	19.02		10.57	0.2	4.14	9.84	2.75	0.75	0.15	n.d.		72.5
Montserrat	MafI		MVO1133	6.2	MI	Humphreys et al. 2009	Zellmer et al. (2003)	49.22	0.84	20.08		10.69	0.2	4.92	10.62	2.93	0.36	0.13	0.13		60.7
Laguna del Maule		inclusion	ALDM-13-01	8	MI	Klug et al. 2020	Andersen et al. 2017	57.1	1.094	17.4	7.51		0.136	3.71	7.43	3.87	1.47	0.278			122.7
Laguna del Maule		Lava	ALDM-13-05	8	MI	Klug et al. 2020	Andersen et al. 2017	74.4	0.238	13.8	1.3		0.066	0.33	1.11	4.29	4.37	0.048			156.1
Laguna del Maule		Lava	ALDM-13-06	8	MI	Klug et al. 2020	Andersen et al. 2017	71.4	0.372	15	2.07		0.07	0.62	1.89	4.47	3.96	0.109			237.9
Laguna del Maule		Lava	ALDM-13-07	8	MI	Klug et al. 2020	Andersen et al. 2017	62.5	1.066	16.7	5.27		0.111	2	4.63	4.71	2.64	0.395			229.2
Laguna del Maule		Lava	ALDM-13-08	8	MI	Klug et al. 2020	Andersen et al. 2017	71.1	0.414	15.1	2.17		0.089	0.64	1.87	4.94	3.56	0.086			222.5
Laguna del Maule		Lava	ALDM-13-09	8	MI	Klug et al. 2020	Andersen et al. 2017	59.4	1.244	16.3	7.71		0.145	2.81	5.92	4.39	1.89	0.234			163.6
Laguna del Maule		Lava	ALDM-13-10	8	MI	Klug et al. 2020	Andersen et al. 2017	72	0.406	14.8	1.92		0.076	0.59	1.73	4.63	3.82	0.103			199.1
Laguna del Maule		Lava	ALDM-13-13	8	MI	Klug et al. 2020	Andersen et al. 2017	74.4	0.234	14.1	1.07		0.075	0.22	0.81	4.89	4.1	0.043			188.1
Laguna del Maule		Lava	ALDM-13-14	8	MI	Klug et al. 2020	Andersen et al. 2017	74.6	0.215	14.1	1		0.076	0.19	0.73	4.9	4.15	0.039			174.6
Laguna del Maule		Pum	ALDM-13-16a	8	MI	Klug et al. 2020	Andersen et al. 2017	74.3	0.247	14.3	1.13		0.077	0.24	0.87	4.73	4.08	0.047			188
Laguna del Maule		Pum	ALDM-13-16b	8	MI	Klug et al. 2020	Andersen et al. 2017	74.2	0.246	14.3	1.12		0.078	0.24	0.87	4.8	4.07	0.047			187.5
Laguna del Maule		Lava	ALDM-13-17	8	MI	Klug et al. 2020	Andersen et al. 2017	75	0.196	13.9	0.9		0.077	0.15	0.63	4.86	4.23	0.034			154.1
Laguna del Maule		Lava	ALDM-13-21	8	MI	Klug et al. 2020	Andersen et al. 2017	69.3	0.559	15.8	2.66		0.086	0.86	2.37	4.65	3.55	0.158			222.2
Laguna del Maule		Lava	ALDM-13-22	8	MI	Klug et al. 2020	Andersen et al. 2017	65.5	0.817	16.8	3.77		0.108	1.36	3.59	4.97	2.87	0.276			231.2
Laguna del Maule		Lava	ALDM-13-23	8	MI	Klug et al. 2020	Andersen et al. 2017	53.8	1.084	18.6	7.92		0.141	4.96	8.4	3.62	1.14	0.338			129.4
Laguna del Maule		Lava	LDM-12-01	8	MI	Klug et al. 2020	Andersen et al. 2017	71.6	0.423	14.7	1.98		0.081	0.58	1.73	4.57	3.83	0.121			202
Laguna del Maule		Lava	LDM-12-03	8	MI	Klug et al. 2020	Andersen et al. 2017	68.7	0.541	15.5	2.95		0.089	1.12	2.68	4.5	3.36	0.167
Laguna del Maule		Lava	LDM-12-04	8	MI	Klug et al. 2020	Andersen et al. 2017	75.6	0.151	13.3	0.79		0.05	0.24	0.62	4.41	4.42	0.05			122
Laguna del Maule		Lava	LDM-12-05	8	MI	Klug et al. 2020	Andersen et al. 2017	54.6	1.042	16.9	8.12		0.16	5.09	8.49	3.67	1.28	0.17			96.6
Laguna del Maule		Pum	LDM-12-06	8	MI	Klug et al. 2020	Andersen et al. 2017	74	0.236	14	1.26		0.077	0.23	0.75	4.91	4.15	0.048
Laguna del Maule		Lava	LDM-12-07	8	MI	Klug et al. 2020	Andersen et al. 2017	74.1	0.252	14	1.13		0.081	0.25	0.73	4.79	4.18	0.07			188
Laguna del Maule		Lava	LDM-12-08	8	MI	Klug et al. 2020	Andersen et al. 2017	74.1	0.252	14	1.13		0.081	0.25	0.73	4.79	4.18	0.07			200
Laguna del Maule		Lava	LDM-12-09	8	MI	Klug et al. 2020	Andersen et al. 2017	74	0.241	14.1	1.1		0.08	0.19	0.77	4.87	4.13	0.06			172
Laguna del Maule		Lava	LDM-12-11	8	MI	Klug et al. 2020	Andersen et al. 2017	71.6	0.411	14.7	1.95		0.08	0.54	1.49	4.68	3.96	0.1			265
Laguna del Maule		Lava	LDM-12-12	8	MI	Klug et al. 2020	Andersen et al. 2017	59.5	1.137	16.9	6.46		0.114	2.76	5.9	4.32	2.1	0.433			196.2
Laguna del Maule		Pum	LDM-12-13a	8	MI	Klug et al. 2020	Andersen et al. 2017	74	0.241	14.1	1.1		0.08	0.19	0.77	4.87	4.13	0.06			191.2
Laguna del Maule		Pum	LDM-12-13b	8	MI	Klug et al. 2020	Andersen et al. 2017	74	0.241	14.1	1.1		0.08	0.19	0.77	4.87	4.13	0.06			189.5
Laguna del Maule		Pum	LDM-12-13c	8	MI	Klug et al. 2020	Andersen et al. 2017	74	0.241	14.1	1.1		0.08	0.19	0.77	4.87	4.13	0.06			182
Laguna del Maule		Lava	LDM-12-14	8	MI	Klug et al. 2020	Andersen et al. 2017	73.6	0.312	14	1.47		0.07	0.35	1.1	4.49	4.18	0.07			200
Laguna del Maule		Lava	LDM-12-15	8	MI	Klug et al. 2020	Andersen et al. 2017	57.9	1.045	17.2	7		0.131	3.49	6.35	4.34	1.83	0.281			159
Laguna del Maule		Lava	LDM-12-16	8	MI	Klug et al. 2020	Andersen et al. 2017	69	0.496	15.7	2.62		0.101	0.84	2.37	4.98	3.34	0.172			260
Laguna del Maule		Lava	LDM-12-17	8	MI	Klug et al. 2020	Andersen et al. 2017	70.6	0.411	15.1	2.25		0.08	0.65	1.97	4.64	3.79	0.12			265
Laguna del Maule		inclusion	LDM-12-17i	8	MI	Klug et al. 2020	Andersen et al. 2017	53.4	1.294	18	9.17		0.14	4.26	7.74	4.03	1.21	0.322			123.3
Laguna del Maule		Lava	LDM-12-19	8	MI	Klug et al. 2020	Andersen et al. 2017	58.8	0.97	18.1	5.75		0.121	2.8	6.45	4.33	1.92	0.354			179.4
Laguna del Maule		Pum	LDM-12-20a	8	MI	Klug et al. 2020	Andersen et al. 2017	73	0.276	14.6	1.43		0.079	0.3	0.93	4.92	3.97	0.058
Laguna del Maule		Pum	LDM-12-20b	8	MI	Klug et al. 2020	Andersen et al. 2017	73	0.273	14.5	1.55		0.084	0.33	0.93	4.84	4	0.07
Laguna del Maule		Lava	LDM-12-21	8	MI	Klug et al. 2020	Andersen et al. 2017	73.4	0.26	14.6	1.19		0.08	0.22	0.8	4.89	4.09	0.05			181
Laguna del Maule		Lava	LDM-12-23	8	MI	Klug et al. 2020	Andersen et al. 2017	75.7	0.182	13.3	0.88		0.061	0.11	0.66	4.26	4.43	0.051			132
Laguna del Maule		Pum	LDM-12-23pA	8	MI	Klug et al. 2020	Andersen et al. 2017	75.5	0.165	13.3	0.97		0.064	0.13	0.65	4.36	4.41	0.023
Laguna del Maule		Pum	LDM-12-23pB	8	MI	Klug et al. 2020	Andersen et al. 2017	75.6	0.162	13.3	0.97		0.063	0.13	0.65	4.3	4.39	0.022
Laguna del Maule		Pum	LDM-12-23pC	8	MI	Klug et al. 2020	Andersen et al. 2017	75.5	0.166	13.6	1.07		0.065	0.13	0.66	4.09	4.33	0.023
Laguna del Maule		Lava	LDM-12-25	8	MI	Klug et al. 2020	Andersen et al. 2017	58.8	1.168	16.9	6.83		0.131	2.85	6.12	4.35	2.05	0.393			216.8
Laguna del Maule		Lava	LDM-12-27	8	MI	Klug et al. 2020	Andersen et al. 2017	68.2	0.592	15.8	2.98		0.1	0.96	2.6	4.95	3.18	0.211			246
Laguna del Maule		Lava	LDM-12-28	8	MI	Klug et al. 2020	Andersen et al. 2017	58.5	1.152	17.8	6.42		0.128	2.84	6.3	4.58	1.87	0.434			173.5
Laguna del Maule		Pum	LDM-12-30a	8	MI	Klug et al. 2020	Andersen et al. 2017	75.5	0.164	13.4	0.96		0.064	0.13	0.64	4.3	4.45	0.032
Laguna del Maule		Pum	LDM-12-30b	8	MI	Klug et al. 2020	Andersen et al. 2017	75.5	0.162	13.3	0.95		0.063	0.12	0.65	4.31	4.46	0.029
Laguna del Maule		Pum	LDM-12-30c	8	MI	Klug et al. 2020	Andersen et al. 2017	75.5	0.162	13.3	0.97		0.063	0.13	0.65	4.31	4.45	0.026
Laguna del Maule		Lava	LDM-12-31	8	MI	Klug et al. 2020	Andersen et al. 2017	57.2	1.216	17.5	6.94		0.121	3.44	7.05	3.94	1.81	0.412			180.3
Laguna del Maule		Lava	LDM-12-32	8	MI	Klug et al. 2020	Andersen et al. 2017	73.5	0.314	14.1	1.5		0.071	0.38	1.28	4.31	4.04	0.081			116
Laguna del Maule		Lava	LDM-12-33	8	MI	Klug et al. 2020	Andersen et al. 2017	69.1	0.534	15.3	2.82		0.092	1.01	2.56	4.61	3.38	0.185			200
Laguna del Maule		inclusion	LDM-12-33i	8	MI	Klug et al. 2020	Andersen et al. 2017	56.2	1.151	17.5	8.08		0.133	3.48	6.91	4.21	1.63	0.332			141.4
Laguna del Maule		Lava	LDM-12-34	8	MI	Klug et al. 2020	Andersen et al. 2017	51.4	1.058	18.4	9.15		0.14	5.72	9.08	3.58	0.9	0.239			99.7
Laguna del Maule		Lava	LDM-294	8	MI	Klug et al. 2020	Andersen et al. 2017	52	1.205	18.7	8.71		0.141	5.05	8.55	3.83	1.07	0.331			123.5
Laguna del Maule		Lava	LDM-500	8	MI	Klug et al. 2020	Andersen et al. 2017	73.9	0.25	14.2	1.11		0.075	0.21	0.83	4.88	4.08	0.057			183.2
Shishaldin				2.5	MI	Rasmussen et al. 2018	Jicha et al. 2004	52.57	1·56	17·71	9·71		0·19	2·99	7·70	3·81	1·00	0·40	1·07	98·71	167
Shishaldin				2.5	MI	Rasmussen et al. 2018	Jicha et al. 2004	48.8	1·19	15·44	10·50		0·17	8·71	10·80	2·47	0·80	0·19	–0·05	99·03	87
Shishaldin				2.5	MI	Rasmussen et al. 2018	Jicha et al. 2004	52.32	1·94	16·46	11·97		0·23	3·87	7·69	3·78	1·12	0·50	–0·34	99·53	201
Shishaldin				2.5	MI	Rasmussen et al. 2018	Jicha et al. 2004	50.69	2·36	16·22	13·12		0·24	4·20	7·92	3·59	1·16	0·63	–0·32	99·81	185
Shishaldin				2.5	MI	Rasmussen et al. 2018	Jicha et al. 2004	59.58	1·09	16·65	7·48		0·18	1·97	5·24	4·70	1·58	0·40	0·72	99·60	218
Shishaldin				2.5	MI	Rasmussen et al. 2018	Jicha et al. 2004	50.04	1·49	17·44	11·34		0·20	5·52	9·66	3·09	0·67	0·30	–0·37	99·39	122
Shishaldin				2.5	MI	Rasmussen et al. 2018	Jicha et al. 2004	50.53	1·49	17·51	11·33		0·20	5·43	9·66	3·14	0·69	0·32	–0·55	99·76	120
Shishaldin				2.5	MI	Rasmussen et al. 2018	Jicha et al. 2004	51.12	1·26	19·38	9·05		0·15	3·89	9·66	3·42	1·22	0·22	0·02	99·37	110
Semisopochnoi	CFE ignimbrite - scoria clast	Pyroclastic flow		2.5	MI	Rasmussen et al. 2018	Coombs et al. 2017	62.63	0.877	16.34	5.97		0.192	1.65	4.12	5.08	2.73	0.413		99.11	210.6
Semisopochnoi	Cerberus north cone lavas 3	Lava		2.5	MI	Rasmussen et al. 2018	Coombs et al. 2017	57.6898	0.945769	17.6151	7.65486		0.194812	2.63671	6.86178	4.20083	1.87096	0.329354		99.7527	133.975
Semisopochnoi	Windy cone	Lava		2.5	MI	Rasmussen et al. 2018	Coombs et al. 2017	56.4469	0.894621	19.109	7.16249		0.173939	2.42099	7.70671	4.04244	1.73605	0.306838		99.2934	125.423
Semisopochnoi	Cerberus east cone	Lava		2.5	MI	Rasmussen et al. 2018	Coombs et al. 2017	56.9817	0.924365	17.8106	7.85858		0.187224	2.92293	7.20731	4.00115	1.8019	0.304247		99.5277	129.319
Semisopochnoi	Cerberus east cone	Pyroclastic flow		2.5	MI	Rasmussen et al. 2018	Coombs et al. 2017	55.6198	0.90673	18.2358	8.08102		0.185938	3.44004	8.01443	3.71173	1.54823	0.256244		99.5225	112.25
Semisopochnoi	Cerberus east cone	Tephra fall		2.5	MI	Rasmussen et al. 2018	Coombs et al. 2017	55.7635	0.928507	17.8524	8.34105		0.193854	3.50741	7.65558	3.84312	1.63065	0.283885		99.9207	119.01
Semisopochnoi	Cerberus east cone lava	Lava		2.5	MI	Rasmussen et al. 2018	Coombs et al. 2017	55.6784	0.923586	17.7666	8.56943		0.195549	3.50453	7.63919	3.82202	1.61599	0.284648		99.4071	116.719
Semisopochnoi	Windy cone	Lava		2.5	MI	Rasmussen et al. 2018	Coombs et al. 2017	56.3121	0.873003	19.2557	7.11375		0.169039	2.42134	7.9169	3.95561	1.68968	0.29287		99.6755	121.593
Semisopochnoi	Pochnoi volcanics	Lava		2.5	MI	Rasmussen et al. 2018	Coombs et al. 2017	53.3987	0.908555	20.6793	7.68077		0.174917	2.86871	9.3451	3.67386	0.996791	0.273222		99.71	95.4907
Semisopochnoi	Pochnoi volcanics	Lava		2.5	MI	Rasmussen et al. 2018	Coombs et al. 2017	50.0719	0.917525	20.5588	8.97142		0.171383	4.24724	11.1859	2.84597	0.840561	0.189411		99.6191	52.8635
Semisopochnoi	CFE ignimbrite indurated zone - black clast	Lava		2.5	MI	Rasmussen et al. 2018	Coombs et al. 2017	63.1909	0.861359	16.3119	5.72843		0.189773	1.52629	3.85705	5.10163	2.84486	0.387831		99.5717	205.725
Semisopochnoi	Coarse tephra	Tephra fall		2.5	MI	Rasmussen et al. 2018	Coombs et al. 2017	62.084	0.733858	18.9642	5.20446		0.188897	1.51821	3.84462	4.74132	2.46131	0.259136		96.3701	216.296
Semisopochnoi	Windy cone	Lava		2.5	MI	Rasmussen et al. 2018	Coombs et al. 2017	56.2089	0.901345	19.1543	7.29375		0.173989	2.32436	7.83142	4.07299	1.72148	0.317511		99.3226	123.588
Semisopochnoi	Sugarloaf Head	Other		2.5	MI	Rasmussen et al. 2018	Coombs et al. 2017	60.7893	0.863218	17.0747	6.33687		0.185298	1.94228	5.37005	4.62122	2.46228	0.354765		99.2403	179.905
Semisopochnoi	Cerberus south cone lavas 2	Lava		2.5	MI	Rasmussen et al. 2018	Coombs et al. 2017	55.4559	0.936223	18.4948	7.88864		0.180882	3.19993	8.08473	3.87984	1.58065	0.298449		100.402	114.502
Semisopochnoi	Coarse tephra	Tephra fall		2.5	MI	Rasmussen et al. 2018	Coombs et al. 2017	62.296	0.741309	19.4842	5.09146		0.175717	1.31687	3.52139	4.61963	2.48721	0.266201		93.884	229.398
Semisopochnoi	CFE ignimbrite - black clast	Pyroclastic flow		2.5	MI	Rasmussen et al. 2018	Coombs et al. 2017	63.0848	0.859079	16.5662	5.62479		0.195046	1.54294	3.90942	5.05399	2.78466	0.379161		98.8128	208.325
Semisopochnoi	Pochnoi volcanics	Lava		2.5	MI	Rasmussen et al. 2018	Coombs et al. 2017	52.2585	1.06161	18.3977	9.75538		0.19551	4.45046	9.48579	3.26573	0.925938	0.203355		98.9257	68.6796
Semisopochnoi	CFE ignimbrite - black clast	Pyroclastic flow		2.5	MI	Rasmussen et al. 2018	Coombs et al. 2017	62.858	0.863557	16.4381	5.78352		0.194671	1.59547	4.03981	5.08794	2.75874	0.380251		98.7821	201.168
Semisopochnoi	CFE ignimbrite - pumice clast	Pyroclastic flow		2.5	MI	Rasmussen et al. 2018	Coombs et al. 2017	63.4194	0.681343	16.9275	5.04133		0.161834	1.62969	4.23812	5.02879	2.6371	0.234902		99.1263	185.919
Semisopochnoi	CFE ignimbrite - pumice clast	Pyroclastic flow		2.5	MI	Rasmussen et al. 2018	Coombs et al. 2017	63.22	0.679	17.05	5.07		0.162	1.66	4.32	5.02	2.58	0.236		98.57	200.29
Semisopochnoi	Lakeshore Cone	Lava		2.5	MI	Rasmussen et al. 2018	Coombs et al. 2017	57.7699	0.875117	18.4455	7.17038		0.180414	2.15621	6.95362	4.27944	1.83525	0.334138		98.6896	133.659
Semisopochnoi	Lakeshore Cone	Lava		2.5	MI	Rasmussen et al. 2018	Coombs et al. 2017	58.0845	0.883219	18.3015	6.99545		0.183193	2.16029	6.80044	4.33684	1.89934	0.355266		99.4691	137.414
Semisopochnoi	Cerberus north cone lavas 4	Lava		2.5	MI	Rasmussen et al. 2018	Coombs et al. 2017	54.6628	0.951233	18.0389	8.77925		0.195159	3.7931	8.17936	3.67231	1.46384	0.26409		99.3752	104.832
Semisopochnoi	Cerberus north cone lavas 2	Lava		2.5	MI	Rasmussen et al. 2018	Coombs et al. 2017	56.1764	0.930946	17.7524	8.34565		0.207492	3.25845	7.21418	4.04844	1.75194	0.314124		99.4065	124.742
Semisopochnoi	Cerberus east cone lava	Lava		2.5	MI	Rasmussen et al. 2018	Coombs et al. 2017	55.5554	0.931049	17.8687	8.47793		0.196931	3.60519	7.70069	3.78402	1.60013	0.279928		98.679	114.72
Semisopochnoi	Cerberus east cone lava	Lava		2.5	MI	Rasmussen et al. 2018	Coombs et al. 2017	55.3889	0.934636	17.781	8.54845		0.197352	3.68983	7.82514	3.78464	1.57435	0.27569		99.1477	114.754
Semisopochnoi	Sugarloaf Head	Lava		2.5	MI	Rasmussen et al. 2018	Coombs et al. 2017	51.9157	1.00988	18.9274	9.42396		0.203695	4.32803	9.29865	3.44631	1.18516	0.261195		99.3742	86.803
Semisopochnoi	Sugarloaf Head	Lava		2.5	MI	Rasmussen et al. 2018	Coombs et al. 2017	51.8984	1.02574	18.8705	9.51473		0.206523	4.3527	9.21005	3.46179	1.19185	0.267659		99.466	88.272
Semisopochnoi	Sugarloaf Head	Lava		2.5	MI	Rasmussen et al. 2018	Coombs et al. 2017	52.0058	0.999863	19.1234	9.35106		0.202037	4.11984	9.25796	3.48571	1.18021	0.27412		99.2886	88.2059
Semisopochnoi	CFE ignimbrite indurated zone - black clast	Pyroclastic flow		2.5	MI	Rasmussen et al. 2018	Coombs et al. 2017	62.9044	0.856742	17.0349	5.72312		0.199599	1.50237	3.89494	4.74698	2.74243	0.394546		97.621	212.905
Semisopochnoi	Ringworm crater	Other		2.5	MI	Rasmussen et al. 2018	Coombs et al. 2017	58.8284	1.02669	17.0539	7.48312		0.203167	2.68239	5.97461	4.52415	1.86044	0.363128		99.6865	127.625
Semisopochnoi	Pochnoi volcanics	Other		2.5	MI	Rasmussen et al. 2018	Coombs et al. 2017	52.391	0.8822	16.6073	8.82636		0.180681	6.58702	10.6476	2.82301	0.886208	0.168618		98.3167	64.3467
Semisopochnoi	Early lavas in caldera	Lava		2.5	MI	Rasmussen et al. 2018	Coombs et al. 2017	66.3038	0.661471	15.8483	4.68885		0.160593	0.774811	2.65097	5.17918	3.55065	0.181387		98.5349	260.646
Semisopochnoi	CFE ignimbrite indurated zone - black clast	Other		2.5	MI	Rasmussen et al. 2018	Coombs et al. 2017	63.2577	0.852891	16.2633	5.63538		0.191859	1.56645	3.94574	5.09193	2.81602	0.378649		99.4218	202.094
Semisopochnoi	CFE ignimbrite - med. gray pumice clast	Pyroclastic flow		2.5	MI	Rasmussen et al. 2018	Coombs et al. 2017	62.57	0.874	17.19	6.03		0.187	1.41	3.72	4.87	2.77	0.377		96.32	242.52
Semisopochnoi	CFE ignimbrite - scoria clast	Pyroclastic flow		2.5	MI	Rasmussen et al. 2018	Coombs et al. 2017	62.87	0.846	16.66	5.82		0.189	1.51	3.93	5	2.81	0.36		97.31	222.39
Semisopochnoi	Cerberus north cone lavas 2	Lava		2.5	MI	Rasmussen et al. 2018	Coombs et al. 2017	55.834	0.91299	17.6232	8.16731		0.19012	3.75322	7.76257	3.7753	1.68623	0.295051		99.5421	122.822
Semisopochnoi	Cerberus north cone lavas 4	Lava		2.5	MI	Rasmussen et al. 2018	Coombs et al. 2017	54.5453	0.944795	18.2082	8.64854		0.193254	3.79082	8.30661	3.66538	1.43523	0.261958		99.8481	105.233
Semisopochnoi	Cerberus north cone lavas 4	Lava		2.5	MI	Rasmussen et al. 2018	Coombs et al. 2017	54.588	0.957946	18.0331	8.645		0.196236	3.9018	8.3176	3.65405	1.44243	0.263837		99.7321	106.795
Semisopochnoi	Ragged Top	Other		2.5	MI	Rasmussen et al. 2018	Coombs et al. 2017	53.1565	0.954961	19.4066	8.53315		0.187574	3.92166	8.78549	3.62233	1.16076	0.27101		99.513	99.1366
Semisopochnoi	Coarse tephra	Tephra fall		2.5	MI	Rasmussen et al. 2018	Coombs et al. 2017	61.1932	0.777367	19.9096	5.41265		0.189196	1.46829	3.75507	4.63008	2.38549	0.279101		94.4998	229.335
Semisopochnoi	Cerberus east cone dammer lava	Lava		2.5	MI	Rasmussen et al. 2018	Coombs et al. 2017	56.3897	0.965095	18.3146	7.98645		0.208266	2.92722	6.95619	4.31823	1.62308	0.311136		99.728	119.027
Semisopochnoi	Sugarloaf Head	Lava		2.5	MI	Rasmussen et al. 2018	Coombs et al. 2017	53.093	1.04847	18.9019	9.08218		0.228418	3.73383	8.4236	3.94249	1.24161	0.30456		99.4581	84.9652
Semisopochnoi	CFE ignimbrite - scoria clast	Pyroclastic flow		2.5	MI	Rasmussen et al. 2018	Coombs et al. 2017	58.1148	0.929792	17.5963	7.28099		0.187727	2.55316	6.70516	4.22211	2.06015	0.349787		99.3147	149.805
Semisopochnoi	Pochnoi volcanics	Lava		2.5	MI	Rasmussen et al. 2018	Coombs et al. 2017	50.2591	0.835705	19.256	9.20749		0.17803	5.86778	10.9745	2.75392	0.544028	0.123476		99.8092	39.2437
Semisopochnoi	Pochnoi volcanics	Lava		2.5	MI	Rasmussen et al. 2018	Coombs et al. 2017	52.2007	0.843325	18.1207	8.7753		0.175049	5.39334	10.2572	2.80432	1.24657	0.183527		100.149	92.9382
Semisopochnoi	CFE ignimbrite indurated zone - black clast	Other		2.5	MI	Rasmussen et al. 2018	Coombs et al. 2017	62.9473	0.866711	16.5121	5.72086		0.188894	1.56735	3.98918	5.07455	2.75239	0.380648		99.6434	200.422
Semisopochnoi	Cerberus north cone lavas 3	Lava		2.5	MI	Rasmussen et al. 2018	Coombs et al. 2017	55.2159	0.919491	18.5539	7.9291		0.183007	3.33977	8.17765	3.82814	1.56044	0.29254		99.4224	126.461
Semisopochnoi	Threequarter Cone	Tephra fall		2.5	MI	Rasmussen et al. 2018	Coombs et al. 2017	59.3558	1.00243	16.8248	7.25845		0.202068	2.57909	5.77353	4.64143	1.94363	0.418757		99.7237	132.98
Semisopochnoi	Pochnoi volcanics	Lava		2.5	MI	Rasmussen et al. 2018	Coombs et al. 2017	58.5629	0.789002	16.6248	6.76549		0.17392	4.1146	6.70448	4.20707	1.81393	0.243793		99.8388	118.203
Semisopochnoi	Cerberus north cone lavas 4	Lava		2.5	MI	Rasmussen et al. 2018	Coombs et al. 2017	54.672	0.944696	18.0896	8.71439		0.194148	3.76742	8.19161	3.69989	1.46056	0.265705		98.6773	108.591
Semisopochnoi	Pochnoi volcanics	Lava		2.5	MI	Rasmussen et al. 2018	Coombs et al. 2017	58.4917	0.81751	17.153	6.95183		0.177314	3.33576	6.74734	4.25511	1.83031	0.240068		99.4678	118.573
Semisopochnoi	Pochnoi volcanics	Lava		2.5	MI	Rasmussen et al. 2018	Coombs et al. 2017	54.7852	0.988773	19.346	8.33885		0.187434	2.94073	8.6504	3.67234	0.895487	0.194749		99.8004	79.659
Semisopochnoi	CFE ignimbrite - pumice clast	Pyroclastic flow		2.5	MI	Rasmussen et al. 2018	Coombs et al. 2017	60.11	0.954	17.93	6.94		0.196	1.86	4.61	4.58	2.4	0.419		96.53	214.19
Semisopochnoi	CFE ignimbrite - pumice clast	Pyroclastic flow		2.5	MI	Rasmussen et al. 2018	Coombs et al. 2017	59.158	0.928411	17.2817	7.13618		0.192923	2.36301	5.88059	4.44196	2.20852	0.408656		97.417	169.43
Semisopochnoi	Ringworm crater	Other		2.5	MI	Rasmussen et al. 2018	Coombs et al. 2017	58.2745	1.02395	17.4373	7.85797		0.194313	2.62717	6.22589	4.23526	1.76173	0.361837		98.9589	123.529
Semisopochnoi	CFE ignimbrite indurated zone - black clast	Lava		2.5	MI	Rasmussen et al. 2018	Coombs et al. 2017	61.5251	0.842253	16.9654	6.22123		0.173821	1.68498	5.01284	4.56343	2.6399	0.371061		99.7005	178.632
Semisopochnoi	Windy cone	Lava		2.5	MI	Rasmussen et al. 2018	Coombs et al. 2017	55.9871	0.905383	19.1558	7.36673		0.174145	2.51055	7.96923	3.98439	1.63909	0.307596		98.2977	119.117
Semisopochnoi	Early lavas in caldera	Lava		2.5	MI	Rasmussen et al. 2018	Coombs et al. 2017	60.3428	0.770743	17.9825	6.01643		0.161923	1.79785	5.83065	4.46695	2.37946	0.250793		98.0093	172.374
Semisopochnoi	Lakeshore Cone	Lava		2.5	MI	Rasmussen et al. 2018	Coombs et al. 2017	58.1096	0.901083	18.1092	7.1545		0.185473	2.20808	6.70854	4.35347	1.9091	0.360938		99.1196	140.188
Semisopochnoi	Cerberus north cone lavas 1	Lava		2.5	MI	Rasmussen et al. 2018	Coombs et al. 2017	54.2413	0.94763	17.529	9.43796		0.205573	4.21153	8.31705	3.50471	1.36522	0.240082		98.2958	97.0697
Semisopochnoi	Windy cone	Other		2.5	MI	Rasmussen et al. 2018	Coombs et al. 2017	55.667	0.884232	19.5146	7.20729		0.16905	2.49412	8.28569	3.90104	1.5794	0.297564		98.3317	113.585
Semisopochnoi	Cerberus east cone dammer lava	Lava		2.5	MI	Rasmussen et al. 2018	Coombs et al. 2017	57.0505	0.961127	17.856	8.11838		0.2076	2.82074	6.57058	4.33667	1.76093	0.317488		96.4982	131.561
Semisopochnoi	Windy cone	Lava		2.5	MI	Rasmussen et al. 2018	Coombs et al. 2017	55.5826	0.87878	19.774	7.19583		0.166853	2.48754	8.18579	3.87539	1.55763	0.29558		97.2291	112.488
Semisopochnoi	Anvil Peak	Lava		2.5	MI	Rasmussen et al. 2018	Coombs et al. 2017	53.4814	1.03179	17.9972	9.55038		0.188715	4.27077	8.84625	3.24297	1.14798	0.242475		98.6039	62.7651
Semisopochnoi	Cerberus north cone lavas 2	Lava		2.5	MI	Rasmussen et al. 2018	Coombs et al. 2017	54.782	0.907116	17.5564	8.24636		0.191395	4.47644	8.51729	3.56161	1.49211	0.269338		97.4947	111.059
Semisopochnoi	Cerberus north cone lavas 4	Lava		2.5	MI	Rasmussen et al. 2018	Coombs et al. 2017	54.7187	0.957312	17.919	8.86823		0.201768	3.84975	8.02955	3.75388	1.42276	0.279063		96.7845	104.036
Semisopochnoi	Threequarter Cone	Lava		2.5	MI	Rasmussen et al. 2018	Coombs et al. 2017	59.4683	0.98973	16.8429	7.20374		0.201925	2.55295	5.74525	4.62378	1.9504	0.421062		98.8239	132.631
Semisopochnoi	Tephra fall	Tephra fall		2.5	MI	Rasmussen et al. 2018	Coombs et al. 2017	63.07	0.848	16.82	5.76		0.192	1.5	3.85	4.8	2.78	0.389		97.59	224.23
Semisopochnoi	Pyroclastic flow	Pyroclastic flow		2.5	MI	Rasmussen et al. 2018	Coombs et al. 2017	59.1483	1.00653	16.9518	7.48192		0.201264	2.60613	5.71483	4.60836	1.88041	0.400468		97.5833	131.433
Semisopochnoi	Tephra fall	Tephra fall		2.5	MI	Rasmussen et al. 2018	Coombs et al. 2017	58.23	1.032	17.08	7.85		0.2	2.71	6.26	4.49	1.79	0.362		99.21	134.81
Semisopochnoi	CFE ignimbrite indurated zone - black clast	Pyroclastic flow		2.5	MI	Rasmussen et al. 2018	Coombs et al. 2017	63.3592	0.839261	16.2814	5.68001		0.188376	1.51023	3.8182	5.08608	2.86928	0.367964		99.6782	206.206
Semisopochnoi	CFE ignimbrite indurated zone - black clast	Pyroclastic flow		2.5	MI	Rasmussen et al. 2018	Coombs et al. 2017	63.13	0.851	16.45	5.72		0.192	1.53	3.87	5.11	2.77	0.369		98.94	218.06
Notes:
H2O est = estimated maximum H2O contents of the magmatic system
H2O method = method in which H2O was determined (MI = melt inclusions, exp = experimental, phases = phase assemblage)
References
N. L. Andersen, B. S. Singer, B. R. Jicha, B. L. Beard, C. M. Johnson, J. M. Licciardi, Pleistocene to Holocene Growth of a Large Upper Crustal Rhyolitic Magma Reservoir beneath the Active Laguna del Maule Volcanic Field, Central Chile. Journal of Petrology 58, 85–114 (2017).
H. Balcone-Boissard, G. Boudon, J. D. Blundy, C. Martel, R. A. Brooker, E. Deloule, C. Solaro, V. Matjuschkin, Deep pre-eruptive storage of silicic magmas feeding Plinian and dome-forming eruptions of central and northern Dominica (Lesser Antilles) inferred from volatile contents of melt inclusions. Contrib Mineral Petrol 173, 101 (2018).
A. Yu. Borisova, M. Pichavant, J.-M. Beny, O. Rouer, J. Pronost, Constraints on dacite magma degassing and regime of the June 15, 1991, climactic eruption of Mount Pinatubo (Philippines): New data on melt and crystal inclusions in quartz. Journal of Volcanology and Geothermal Research 145, 35–67 (2005).
M. L. Coombs, J. F. Larsen, C. A. Neal, “Postglacial eruptive history and geochemistry of Semisopochnoi volcano, western Aleutian Islands, Alaska” (2017–5150, U.S. Geological Survey, 2018); https://doi.org/10.3133/sir20175150.
D. C. Gerlach, F. A. Frey, H. Moreno Roa, L. Lopez-Escobar, Recent Volcanism in the Puyehue—Cordon Caulle Region, Southern Andes, Chile (40·5°S): Petrogenesis of Evolved Lavas. Journal of Petrology 29, 333–382 (1988).
M. C. S. Humphreys, M. Edmonds, T. Christopher, V. Hards, Chlorine variations in the magma of Soufrière Hills Volcano, Montserrat: Insights from Cl in hornblende and melt inclusions. Geochimica et Cosmochimica Acta 73, 5693–5708 (2009).
G. Kilgour, J. Blundy, K. Cashman, H. M. Mader, Small volume andesite magmas and melt–mush interactions at Ruapehu, New Zealand: evidence from melt inclusions. Contrib Mineral Petrol 166, 371–392 (2013).
J. D. Klug, B. S. Singer, N. T. Kita, M. J. Spicuzza, Storage and Evolution of Laguna del Maule Rhyolites: Insight From Volatile and Trace Element Contents in Melt Inclusions. Journal of Geophysical Research: Solid Earth 125, e2020JB019475 (2020).
J. F. Larsen, C. J. Nye, M. Coombs, M. Tilman, P. Izbekov, C. Cameron, Petrology and geochemistry of the 2006 eruption of Augustine Volcano. The 2006 Eruption of Augustine Volcano, Alaska 1769 (2010).
R. R. Loucks, M. L. Fiorentini, G. J. Henríquez, New Magmatic Oxybarometer Using Trace Elements in Zircon. Journal of Petrology 61 (2020).
R. C. Price, J. A. Gamble, I. E. M. Smith, R. Maas, T. Waight, R. B. Stewart, J. Woodhead, The Anatomy of an Andesite Volcano: a Time–Stratigraphic Study of Andesite Petrogenesis and Crustal Evolution at Ruapehu Volcano, New Zealand. Journal of Petrology 53, 2139–2189 (2012).
D. J. Rasmussen, T. A. Plank, D. C. Roman, J. A. Power, R. J. Bodnar, E. H. Hauri, When does eruption run-up begin? Multidisciplinary insight from the 1999 eruption of Shishaldin volcano. Earth and Planetary Science Letters 486, 1–14 (2018).
P. Schiano, M. Monzier, J. P. Eissen, H. Martin, K. T. Koga, Simple mixing as the major control of the evolution of volcanic suites in the Ecuadorian Andes. Contributions to Mineralogy and Petrology 160, 297–312 (2009).
T. Tamura, M. Nakagawa, New petrological and geochemical insights into the magma plumbing system of the 1991 Pinatubo eruption. Contrib Mineral Petrol 178, 43 (2023).
G. F. Zellmer, C. J. Hawkesworth, R. S. J. Sparks, L. E. Thomas, C. L. Harford, T. S. Brewer, S. C. Loughlin, Geochemical Evolution of the Soufrière Hills Volcano, Montserrat, Lesser Antilles Volcanic Arc. Journal of Petrology 44, 1349–1374 (2003).
M. M. Zimmer, T. Plank, E. H. Hauri, G. M. Yogodzinski, P. Stelling, J. Larsen, B. Singer, B. Jicha, C. Mandeville, C. J. Nye, The Role of Water in Generating the Calc-alkaline Trend: New Volatile Data for Aleutian Magmas and a New Tholeiitic Index. Journal of Petrology 51, 2411–2444 (2010).

## Sheet: Figure 2 Porphyry WR
Figure 2 Source Data: Compilation of whole-rock compositions from porphyry Cu districts
Sample number	Source	TITLE	AUTHOR	District_Name	Deposit	Deposit_Type	SiO2_pct	Al2O3_pct	FeO_pct	MgO_pct	CaO_pct	Na2O_pct	K2O_pct	TiO2_pct	P2O5_pct	MnO_pct	Sum	Zr_ppm
98-518	Thesis	A COMPARATIVE STUDY BETWEEN THE GEOCHEMISTRY OF ORE-BEARING AND BARREN CALC-ALKALINE INTRUSIONS	Ballard	Chuqui-El Abra	El Abra	Cu-Mo	60.6	16.6	5.29082	2.81	5.03	3.75	2.9	0.83	0.22	0.09	98.68	167
98-519	Thesis	A COMPARATIVE STUDY BETWEEN THE GEOCHEMISTRY OF ORE-BEARING AND BARREN CALC-ALKALINE INTRUSIONS	Ballard	Chuqui-El Abra	El Abra	Cu-Mo	62.6	16.4	4.87692	2.42	4.74	3.77	3.16	0.79	0.18	0.09	99.53	208
98-520	Thesis	A COMPARATIVE STUDY BETWEEN THE GEOCHEMISTRY OF ORE-BEARING AND BARREN CALC-ALKALINE INTRUSIONS	Ballard	Chuqui-El Abra	El Abra	Cu-Mo	58.7	17	5.99267	3.11	5.54	3.73	2.88	0.89	0.21	0.07	98.75	285
98-522	Thesis	A COMPARATIVE STUDY BETWEEN THE GEOCHEMISTRY OF ORE-BEARING AND BARREN CALC-ALKALINE INTRUSIONS	Ballard	Chuqui-El Abra	El Abra	Cu-Mo	59.6	16.5	5.88469	3.24	5.8	3.71	2.8	0.85	0.18	0.11	99.37	157
98-524	Thesis	A COMPARATIVE STUDY BETWEEN THE GEOCHEMISTRY OF ORE-BEARING AND BARREN CALC-ALKALINE INTRUSIONS	Ballard	Chuqui-El Abra	El Abra	Cu-Mo	60.9	16.5	5.58776	2.86	5.27	3.74	3.08	0.87	0.21	0.1	99.81	210
98-525	Thesis	A COMPARATIVE STUDY BETWEEN THE GEOCHEMISTRY OF ORE-BEARING AND BARREN CALC-ALKALINE INTRUSIONS	Ballard	Chuqui-El Abra	El Abra	Cu-Mo	68.1	14.7	3.38325	1.33	2.84	3.29	4.87	0.6	0.11	0.06	99.66	279
98-526	Thesis	A COMPARATIVE STUDY BETWEEN THE GEOCHEMISTRY OF ORE-BEARING AND BARREN CALC-ALKALINE INTRUSIONS	Ballard	Chuqui-El Abra	El Abra	Cu-Mo	57.1	17.8	6.06465	3.6	6.04	4.03	1.99	0.87	0.23	0.11	98.56	126
98-527	Thesis	A COMPARATIVE STUDY BETWEEN THE GEOCHEMISTRY OF ORE-BEARING AND BARREN CALC-ALKALINE INTRUSIONS	Ballard	Chuqui-El Abra	El Abra	Cu-Mo	61.7	16.7	5.51577	2.45	4.87	4	3.18	0.85	0.22	0.09	100.09	360
98-540	Thesis	A COMPARATIVE STUDY BETWEEN THE GEOCHEMISTRY OF ORE-BEARING AND BARREN CALC-ALKALINE INTRUSIONS	Ballard	Chuqui-El Abra	El Abra	Cu-Mo	66.7	15.2	3.83315	1.54	3.22	3.36	4.6	0.64	0.14	0.08	99.75	359
98-549	Thesis	A COMPARATIVE STUDY BETWEEN THE GEOCHEMISTRY OF ORE-BEARING AND BARREN CALC-ALKALINE INTRUSIONS	Ballard	Chuqui-El Abra	El Abra	Cu-Mo	61.4	16.9	5.08387	2.52	4.6	3.91	2.97	0.8	0.2	0.07	98.96	162
98-532	Thesis	A COMPARATIVE STUDY BETWEEN THE GEOCHEMISTRY OF ORE-BEARING AND BARREN CALC-ALKALINE INTRUSIONS	Ballard	Chuqui-El Abra	El Abra	Cu-Mo	64.4	16.5	3.95012	1.81	4.19	4.13	2.95	0.58	0.19	0.05	99.14	146
98-534	Thesis	A COMPARATIVE STUDY BETWEEN THE GEOCHEMISTRY OF ORE-BEARING AND BARREN CALC-ALKALINE INTRUSIONS	Ballard	Chuqui-El Abra	El Abra	Cu-Mo	65.7	15.2	4.36403	1.72	3.44	3.25	4.65	0.75	0.15	0.07	99.78	350
98-544	Thesis	A COMPARATIVE STUDY BETWEEN THE GEOCHEMISTRY OF ORE-BEARING AND BARREN CALC-ALKALINE INTRUSIONS	Ballard	Chuqui-El Abra	El Abra	Cu-Mo	61.2	17.1	5.29982	2.81	5.18	3.77	2.88	0.75	0.19	0.1	99.82	168
98-548	Thesis	A COMPARATIVE STUDY BETWEEN THE GEOCHEMISTRY OF ORE-BEARING AND BARREN CALC-ALKALINE INTRUSIONS	Ballard	Chuqui-El Abra	El Abra	Cu-Mo	73.1	14.1	1.61964	0.37	1.29	3.4	5.12	0.27	0.05	0.02	99.51	146
98-550	Thesis	A COMPARATIVE STUDY BETWEEN THE GEOCHEMISTRY OF ORE-BEARING AND BARREN CALC-ALKALINE INTRUSIONS	Ballard	Chuqui-El Abra	El Abra	Cu-Mo	67.9	15.1	3.30227	1.23	2.88	3.48	4.46	0.49	0.13	0.05	99.42	250
98-551	Thesis	A COMPARATIVE STUDY BETWEEN THE GEOCHEMISTRY OF ORE-BEARING AND BARREN CALC-ALKALINE INTRUSIONS	Ballard	Chuqui-El Abra	El Abra	Cu-Mo	63.5	16.8	4.43601	2	4.43	4.08	3.12	0.63	0.2	0.06	99.73	171
98-552	Thesis	A COMPARATIVE STUDY BETWEEN THE GEOCHEMISTRY OF ORE-BEARING AND BARREN CALC-ALKALINE INTRUSIONS	Ballard	Chuqui-El Abra	El Abra	Cu-Mo	62.6	16.9	4.85892	2.31	4.9	4	2.88	0.67	0.24	0.09	99.97	74
98-553	Thesis	A COMPARATIVE STUDY BETWEEN THE GEOCHEMISTRY OF ORE-BEARING AND BARREN CALC-ALKALINE INTRUSIONS	Ballard	Chuqui-El Abra	El Abra	Cu-Mo	63.7	16.7	4.29205	2.07	3.63	3.97	3.3	0.63	0.19	0.06	99.08	149
98-559	Thesis	A COMPARATIVE STUDY BETWEEN THE GEOCHEMISTRY OF ORE-BEARING AND BARREN CALC-ALKALINE INTRUSIONS	Ballard	Chuqui-El Abra	El Abra	Cu-Mo	64.4	16.4	3.93213	1.83	4.19	4.04	3.16	0.59	0.18	0.07	99.28	178
98-561	Thesis	A COMPARATIVE STUDY BETWEEN THE GEOCHEMISTRY OF ORE-BEARING AND BARREN CALC-ALKALINE INTRUSIONS	Ballard	Chuqui-El Abra	El Abra	Cu-Mo	66.7	16.1	3.32926	1.39	3.69	4.06	3.43	0.49	0.21	0.05	99.84	112
98-566	Thesis	A COMPARATIVE STUDY BETWEEN THE GEOCHEMISTRY OF ORE-BEARING AND BARREN CALC-ALKALINE INTRUSIONS	Ballard	Chuqui-El Abra	El Abra	Cu-Mo	66.7	16.9	3.5992	1.44	3.78	4.1	3.38	0.58	0.19	0.06	101.19	305
98-576	Thesis	A COMPARATIVE STUDY BETWEEN THE GEOCHEMISTRY OF ORE-BEARING AND BARREN CALC-ALKALINE INTRUSIONS	Ballard	Chuqui-El Abra	El Abra	Cu-Mo	63.4	16.7	4.34603	2.21	4.65	4.11	2.95	0.64	0.19	0.07	99.79	88
98-535	Thesis	A COMPARATIVE STUDY BETWEEN THE GEOCHEMISTRY OF ORE-BEARING AND BARREN CALC-ALKALINE INTRUSIONS	Ballard	Chuqui-El Abra	El Abra	Cu-Mo	64.8	17.3	3.34726	1.52	3.7	4.56	2.73	0.51	0.2	0.06	99.14	105
98-536	Thesis	A COMPARATIVE STUDY BETWEEN THE GEOCHEMISTRY OF ORE-BEARING AND BARREN CALC-ALKALINE INTRUSIONS	Ballard	Chuqui-El Abra	El Abra	Cu-Mo	65.3	16.8	3.41924	1.63	3.96	4.42	2.84	0.53	0.19	0.08	99.55	108
98-541	Thesis	A COMPARATIVE STUDY BETWEEN THE GEOCHEMISTRY OF ORE-BEARING AND BARREN CALC-ALKALINE INTRUSIONS	Ballard	Chuqui-El Abra	El Abra	Cu-Mo	65.9	16.9	2.77138	1.11	3.23	4.9	2.45	0.43	0.18	0.04	98.23	121
98-547	Thesis	A COMPARATIVE STUDY BETWEEN THE GEOCHEMISTRY OF ORE-BEARING AND BARREN CALC-ALKALINE INTRUSIONS	Ballard	Chuqui-El Abra	El Abra	Cu-Mo	67.1	16.6	2.96934	1.17	3.21	4.78	2.88	0.42	0.24	0.07	99.82	157
98-554	Thesis	A COMPARATIVE STUDY BETWEEN THE GEOCHEMISTRY OF ORE-BEARING AND BARREN CALC-ALKALINE INTRUSIONS	Ballard	Chuqui-El Abra	El Abra	Cu-Mo	65.6	16.9	3.38325	1.5	3.89	4.63	2.74	0.55	0.17	0.03	99.7	99
98-567	Thesis	A COMPARATIVE STUDY BETWEEN THE GEOCHEMISTRY OF ORE-BEARING AND BARREN CALC-ALKALINE INTRUSIONS	Ballard	Chuqui-El Abra	El Abra	Cu-Mo	67.2	16.7	2.84337	1.09	3.96	4.65	2.57	0.47	0.06	0.06	99.93	77
98-570	Thesis	A COMPARATIVE STUDY BETWEEN THE GEOCHEMISTRY OF ORE-BEARING AND BARREN CALC-ALKALINE INTRUSIONS	Ballard	Chuqui-El Abra	El Abra	Cu-Mo	68.2	15.7	3.11331	1.26	2.97	4.02	3.51	0.52	0.14	0.02	99.73	64
98-572	Thesis	A COMPARATIVE STUDY BETWEEN THE GEOCHEMISTRY OF ORE-BEARING AND BARREN CALC-ALKALINE INTRUSIONS	Ballard	Chuqui-El Abra	El Abra	Cu-Mo	65.5	17	3.51822	1.47	3.85	4.34	2.98	0.52	0.18	0.05	99.73	116
98-575	Thesis	A COMPARATIVE STUDY BETWEEN THE GEOCHEMISTRY OF ORE-BEARING AND BARREN CALC-ALKALINE INTRUSIONS	Ballard	Chuqui-El Abra	El Abra	Cu-Mo	66.9	16.4	2.79838	1.29	3.54	4.66	3.02	0.42	0.16	0.02	99.59	80
98-577	Thesis	A COMPARATIVE STUDY BETWEEN THE GEOCHEMISTRY OF ORE-BEARING AND BARREN CALC-ALKALINE INTRUSIONS	Ballard	Chuqui-El Abra	El Abra	Cu-Mo	68.4	15.4	2.65441	1.67	3.35	4.1	3.3	0.42	0.14	0.04	99.79	63
98-529	Thesis	A COMPARATIVE STUDY BETWEEN THE GEOCHEMISTRY OF ORE-BEARING AND BARREN CALC-ALKALINE INTRUSIONS	Ballard	Chuqui-El Abra	San Lorenzo Porphyries (El Abra)	Cu-Mo	64.6	16.5	3.72517	1.62	3.78	3.95	3.28	0.5	0.19	0.05	98.62	121
98-531	Thesis	A COMPARATIVE STUDY BETWEEN THE GEOCHEMISTRY OF ORE-BEARING AND BARREN CALC-ALKALINE INTRUSIONS	Ballard	Chuqui-El Abra	San Lorenzo Porphyries (El Abra)	Cu-Mo	66.7	16.2	2.90635	1.36	3.62	4.19	3.13	0.45	0.16	0.04	99.06	112
98-542	Thesis	A COMPARATIVE STUDY BETWEEN THE GEOCHEMISTRY OF ORE-BEARING AND BARREN CALC-ALKALINE INTRUSIONS	Ballard	Chuqui-El Abra	San Lorenzo Porphyries (El Abra)	Cu-Mo	65.4	16.7	2.85237	1.3	3.04	4.81	2.67	0.42	0.19	0.03	97.78	117
98-545	Thesis	A COMPARATIVE STUDY BETWEEN THE GEOCHEMISTRY OF ORE-BEARING AND BARREN CALC-ALKALINE INTRUSIONS	Ballard	Chuqui-El Abra	San Lorenzo Porphyries (El Abra)	Cu-Mo	70.8	15	1.88058	0.73	2.1	4.21	3.95	0.26	0.09	0.05	99.34	77
98-546	Thesis	A COMPARATIVE STUDY BETWEEN THE GEOCHEMISTRY OF ORE-BEARING AND BARREN CALC-ALKALINE INTRUSIONS	Ballard	Chuqui-El Abra	San Lorenzo Porphyries (El Abra)	Cu-Mo	68.4	16	2.54643	0.91	3.11	4.54	3.32	0.37	0.15	0.06	99.69	93
98-560	Thesis	A COMPARATIVE STUDY BETWEEN THE GEOCHEMISTRY OF ORE-BEARING AND BARREN CALC-ALKALINE INTRUSIONS	Ballard	Chuqui-El Abra	San Lorenzo Porphyries (El Abra)	Cu-Mo	65.4	19.9	3.48223	0.62	0.51	1.96	3.17	0.9	0.07		96.41	140
98-562	Thesis	A COMPARATIVE STUDY BETWEEN THE GEOCHEMISTRY OF ORE-BEARING AND BARREN CALC-ALKALINE INTRUSIONS	Ballard	Chuqui-El Abra	San Lorenzo Porphyries (El Abra)	Cu-Mo	70.9	15.5	1.86259	0.76	1.56	4.25	3.71	0.35		0.02	99.03	188
98-563	Thesis	A COMPARATIVE STUDY BETWEEN THE GEOCHEMISTRY OF ORE-BEARING AND BARREN CALC-ALKALINE INTRUSIONS	Ballard	Chuqui-El Abra	San Lorenzo Porphyries (El Abra)	Cu-Mo	69.9	15.6	2.09653	0.85	2.7	4.12	3.46	0.32	0.09	0.04	99.42	85
98-568	Thesis	A COMPARATIVE STUDY BETWEEN THE GEOCHEMISTRY OF ORE-BEARING AND BARREN CALC-ALKALINE INTRUSIONS	Ballard	Chuqui-El Abra	San Lorenzo Porphyries (El Abra)	Cu-Mo	64.3	15.9	7.58531	0.41	0.58	4.66	3.35	0.6	0.13	0.01	98.33	163
98-573	Thesis	A COMPARATIVE STUDY BETWEEN THE GEOCHEMISTRY OF ORE-BEARING AND BARREN CALC-ALKALINE INTRUSIONS	Ballard	Chuqui-El Abra	San Lorenzo Porphyries (El Abra)	Cu-Mo	68.1	16.1	2.51044	1.29	2.24	3.11	4.84	0.41	0.14	0.03	99	86
98-555	Thesis	A COMPARATIVE STUDY BETWEEN THE GEOCHEMISTRY OF ORE-BEARING AND BARREN CALC-ALKALINE INTRUSIONS	Ballard	Chuqui-El Abra	El Abra	Cu-Mo	71.3	17.3	0.278938	0.11	3	6.33	0.61	0.7	0.03	0.01	99.74	116
98-557	Thesis	A COMPARATIVE STUDY BETWEEN THE GEOCHEMISTRY OF ORE-BEARING AND BARREN CALC-ALKALINE INTRUSIONS	Ballard	Chuqui-El Abra	El Abra	Cu-Mo	77.5	12.2	0.710842	0.12	0.61	2.76	6.01	0.12		0.01	100.11	59
98-558	Thesis	A COMPARATIVE STUDY BETWEEN THE GEOCHEMISTRY OF ORE-BEARING AND BARREN CALC-ALKALINE INTRUSIONS	Ballard	Chuqui-El Abra	El Abra	Cu-Mo	76.4	12.4	0.85481	0.39	0.83	3.05	5.27	0.24	0.04	0.01	99.67	86
00-189	Thesis	A COMPARATIVE STUDY BETWEEN THE GEOCHEMISTRY OF ORE-BEARING AND BARREN CALC-ALKALINE INTRUSIONS	Ballard	Chuqui-El Abra	El Abra	Cu-Mo	67.7	14.7	3.49122	1.31	2.82	3.16	4.82	0.67	0.13	0.06	99.29	340
00-194	Thesis	A COMPARATIVE STUDY BETWEEN THE GEOCHEMISTRY OF ORE-BEARING AND BARREN CALC-ALKALINE INTRUSIONS	Ballard	Chuqui-El Abra	El Abra	Cu-Mo	61	15.7	5.82171	2.84	5.19	3.57	3.42	0.86	0.24	0.12	99.42	291
00-196	Thesis	A COMPARATIVE STUDY BETWEEN THE GEOCHEMISTRY OF ORE-BEARING AND BARREN CALC-ALKALINE INTRUSIONS	Ballard	Chuqui-El Abra	El Abra	Cu-Mo	63.4	15.7	4.70595	2.02	3.91	3.63	4.27	0.85	0.18	0.09	99.26	330
00-197	Thesis	A COMPARATIVE STUDY BETWEEN THE GEOCHEMISTRY OF ORE-BEARING AND BARREN CALC-ALKALINE INTRUSIONS	Ballard	Chuqui-El Abra	El Abra	Cu-Mo	65	15.6	4.13908	1.61	3.26	3.63	4.54	0.79	0.17	0.06	99.24	317
00-199	Thesis	A COMPARATIVE STUDY BETWEEN THE GEOCHEMISTRY OF ORE-BEARING AND BARREN CALC-ALKALINE INTRUSIONS	Ballard	Chuqui-El Abra	El Abra	Cu-Mo	60.9	15.9	5.29982	2.44	4.52	3.62	4.04	0.93	0.21	0.1	98.63	242
00-200	Thesis	A COMPARATIVE STUDY BETWEEN THE GEOCHEMISTRY OF ORE-BEARING AND BARREN CALC-ALKALINE INTRUSIONS	Ballard	Chuqui-El Abra	El Abra	Cu-Mo	58.2	15.9	5.75872	3.9	5.35	4.66	3.68	0.84	0.25	0.07	99.24	183
00-127	Thesis	A COMPARATIVE STUDY BETWEEN THE GEOCHEMISTRY OF ORE-BEARING AND BARREN CALC-ALKALINE INTRUSIONS	Ballard	Chuqui-El Abra	El Abra	Cu-Mo	62.7	17.4	4.71495	2.61	3.87	3.64	2.48	0.72	0.23	0.05	99	150
00-128	Thesis	A COMPARATIVE STUDY BETWEEN THE GEOCHEMISTRY OF ORE-BEARING AND BARREN CALC-ALKALINE INTRUSIONS	Ballard	Chuqui-El Abra	El Abra	Cu-Mo	69.1	15.2	2.51044	1.7	1.41	3.19	4.57	0.84	0.16	0.01	98.99	161
00-135	Thesis	A COMPARATIVE STUDY BETWEEN THE GEOCHEMISTRY OF ORE-BEARING AND BARREN CALC-ALKALINE INTRUSIONS	Ballard	Chuqui-El Abra	El Abra	Cu-Mo	65.4	15.6	4.16607	2.07	2.42	3.41	4.2	0.85	0.24	0.02	98.88	282
00-136	Thesis	A COMPARATIVE STUDY BETWEEN THE GEOCHEMISTRY OF ORE-BEARING AND BARREN CALC-ALKALINE INTRUSIONS	Ballard	Chuqui-El Abra	El Abra	Cu-Mo	64.2	15.2	5.35381	2.64	3.55	3.57	2.73	0.74	0.21	0.09	98.86	184
00-178	Thesis	A COMPARATIVE STUDY BETWEEN THE GEOCHEMISTRY OF ORE-BEARING AND BARREN CALC-ALKALINE INTRUSIONS	Ballard	Chuqui-El Abra	El Abra	Cu-Mo	59.8	18.8	5.25483	3.62	4.21	3.37	2.14	0.92	0.26	0.05	99	140
00-186	Thesis	A COMPARATIVE STUDY BETWEEN THE GEOCHEMISTRY OF ORE-BEARING AND BARREN CALC-ALKALINE INTRUSIONS	Ballard	Chuqui-El Abra	El Abra	Cu-Mo	63.5	17.7	4.89491	2.56	2.99	3.57	2.23	0.79	0.19	0.03	99	193
00-142	Thesis	A COMPARATIVE STUDY BETWEEN THE GEOCHEMISTRY OF ORE-BEARING AND BARREN CALC-ALKALINE INTRUSIONS	Ballard	Chuqui-El Abra	El Abra	Cu-Mo	56.3	17.9	7.23439	4.2	5.04	3.13	2.9	0.98	0.29	0.15	98.93	123
00-145	Thesis	A COMPARATIVE STUDY BETWEEN THE GEOCHEMISTRY OF ORE-BEARING AND BARREN CALC-ALKALINE INTRUSIONS	Ballard	Chuqui-El Abra	El Abra	Cu-Mo	57.5	19.2	7.1894	3.58	4.57	3.16	1.9	0.88	0.23	0.05	98.99	111
00-160	Thesis	A COMPARATIVE STUDY BETWEEN THE GEOCHEMISTRY OF ORE-BEARING AND BARREN CALC-ALKALINE INTRUSIONS	Ballard	Chuqui-El Abra	El Abra	Cu-Mo	54.4	18.1	7.97223	4.65	6.67	3.64	1.41	0.86	0.23	0.14	99	71
00-181	Thesis	A COMPARATIVE STUDY BETWEEN THE GEOCHEMISTRY OF ORE-BEARING AND BARREN CALC-ALKALINE INTRUSIONS	Ballard	Chuqui-El Abra	El Abra	Cu-Mo	66.4	15.4	3.86914	1.77	2.13	3.46	4.03	0.79	0.16	0.02	98.45	281
00-184	Thesis	A COMPARATIVE STUDY BETWEEN THE GEOCHEMISTRY OF ORE-BEARING AND BARREN CALC-ALKALINE INTRUSIONS	Ballard	Chuqui-El Abra	El Abra	Cu-Mo	56.3	19.3	6.08265	5.2	3.88	4	2.38	0.94	0.26	0.06	99	82
00-139	Thesis	A COMPARATIVE STUDY BETWEEN THE GEOCHEMISTRY OF ORE-BEARING AND BARREN CALC-ALKALINE INTRUSIONS	Ballard	Chuqui-El Abra	El Abra	Cu-Mo	64	17.3	4.55299	1.87	3	3.72	3.16	0.71	0.19	0.02	99	181
00-141	Thesis	A COMPARATIVE STUDY BETWEEN THE GEOCHEMISTRY OF ORE-BEARING AND BARREN CALC-ALKALINE INTRUSIONS	Ballard	Chuqui-El Abra	El Abra	Cu-Mo	66.1	15.3	3.70718	2.3	2.17	3.51	4.22	0.85	0.18	0.04	98.85	309
00-146	Thesis	A COMPARATIVE STUDY BETWEEN THE GEOCHEMISTRY OF ORE-BEARING AND BARREN CALC-ALKALINE INTRUSIONS	Ballard	Chuqui-El Abra	El Abra	Cu-Mo	65.3	17.5	4.47201	1.84	2.01	3.35	3.06	0.65	0.29	0.01	98.97	162
00-151	Thesis	A COMPARATIVE STUDY BETWEEN THE GEOCHEMISTRY OF ORE-BEARING AND BARREN CALC-ALKALINE INTRUSIONS	Ballard	Chuqui-El Abra	El Abra	Cu-Mo	70.9	14.7	1.52066	0.84	1.54	3.61	4.61	0.35	0.04	0.01	98.23	103
00-155	Thesis	A COMPARATIVE STUDY BETWEEN THE GEOCHEMISTRY OF ORE-BEARING AND BARREN CALC-ALKALINE INTRUSIONS	Ballard	Chuqui-El Abra	El Abra	Cu-Mo	69.4	14.8	2.89736	1.15	2.13	3.49	4.13	0.38	0.12	0.04	98.77	166
00-173	Thesis	A COMPARATIVE STUDY BETWEEN THE GEOCHEMISTRY OF ORE-BEARING AND BARREN CALC-ALKALINE INTRUSIONS	Ballard	Chuqui-El Abra	El Abra	Cu-Mo	69.1	15.7	2.79838	1.74	1.1	3.05	4.26	0.79	0.14	0.01	99	246
00-122	Thesis	A COMPARATIVE STUDY BETWEEN THE GEOCHEMISTRY OF ORE-BEARING AND BARREN CALC-ALKALINE INTRUSIONS	Ballard	Chuqui-El Abra	El Abra	Cu-Mo	68.4	15.7	3.01433	1.33	2.96	3.7	3.41	0.41	0.14	0.04	99.44	86
00-126	Thesis	A COMPARATIVE STUDY BETWEEN THE GEOCHEMISTRY OF ORE-BEARING AND BARREN CALC-ALKALINE INTRUSIONS	Ballard	Chuqui-El Abra	El Abra	Cu-Mo	57.4	22.7	2.6904	4.94	3.18	0.63	4.66	0.58	0.19	0.61	97.88	125
00-130	Thesis	A COMPARATIVE STUDY BETWEEN THE GEOCHEMISTRY OF ORE-BEARING AND BARREN CALC-ALKALINE INTRUSIONS	Ballard	Chuqui-El Abra	El Abra	Cu-Mo	64.9	16.5	3.63519	1.88	3.64	4.36	2.74	0.58	0.21	0.04	98.88	70
00-156	Thesis	A COMPARATIVE STUDY BETWEEN THE GEOCHEMISTRY OF ORE-BEARING AND BARREN CALC-ALKALINE INTRUSIONS	Ballard	Chuqui-El Abra	El Abra	Cu-Mo	65.7	16.8	3.1673	1.94	3.29	4.28	2.6	0.52	0.19	0.04	98.83	99
00-159	Thesis	A COMPARATIVE STUDY BETWEEN THE GEOCHEMISTRY OF ORE-BEARING AND BARREN CALC-ALKALINE INTRUSIONS	Ballard	Chuqui-El Abra	El Abra	Cu-Mo	66.7	16.8	2.31249	1.56	3.3	4.5	2.45	0.51	0.19	0.02	98.6	114
00-162	Thesis	A COMPARATIVE STUDY BETWEEN THE GEOCHEMISTRY OF ORE-BEARING AND BARREN CALC-ALKALINE INTRUSIONS	Ballard	Chuqui-El Abra	El Abra	Cu-Mo	65.7	16.8	2.64541	1.34	3.21	4.38	2.98	0.45	0.19	0.04	98.04	72
00-123	Thesis	A COMPARATIVE STUDY BETWEEN THE GEOCHEMISTRY OF ORE-BEARING AND BARREN CALC-ALKALINE INTRUSIONS	Ballard	Chuqui-El Abra	El Abra	Cu-Mo	67.5	16.6	2.2405	1.92	2.1	4.03	3.5	0.49	0.14	0.04	98.81	136
00-138	Thesis	A COMPARATIVE STUDY BETWEEN THE GEOCHEMISTRY OF ORE-BEARING AND BARREN CALC-ALKALINE INTRUSIONS	Ballard	Chuqui-El Abra	El Abra	Cu-Mo	66.7	16.9	2.54643	1.25	3.07	4.55	2.66	0.4	0.17	0.04	98.64	95
00-140	Thesis	A COMPARATIVE STUDY BETWEEN THE GEOCHEMISTRY OF ORE-BEARING AND BARREN CALC-ALKALINE INTRUSIONS	Ballard	Chuqui-El Abra	El Abra	Cu-Mo	70.4	17	1.94357	0.7	2.14	4.95	3.11	0.32	0.08	0.01	100.83	71
00-144	Thesis	A COMPARATIVE STUDY BETWEEN THE GEOCHEMISTRY OF ORE-BEARING AND BARREN CALC-ALKALINE INTRUSIONS	Ballard	Chuqui-El Abra	El Abra	Cu-Mo	68	16.4	2.14152	0.8	2.33	4.63	3.11	0.34	0.11	0.02	98.07	113
00-168	Thesis	A COMPARATIVE STUDY BETWEEN THE GEOCHEMISTRY OF ORE-BEARING AND BARREN CALC-ALKALINE INTRUSIONS	Ballard	Chuqui-El Abra	El Abra	Cu-Mo	60.9	16.7	5.42579	2.76	4.77	3.42	2.91	0.81	0.24	0.07	98.67	152
00-172	Thesis	A COMPARATIVE STUDY BETWEEN THE GEOCHEMISTRY OF ORE-BEARING AND BARREN CALC-ALKALINE INTRUSIONS	Ballard	Chuqui-El Abra	El Abra	Cu-Mo	66.2	16.7	4.21106	1.03	0.8	4.91	2.53	0.37	0.14	0.41	97.8	106
00-120	Thesis	A COMPARATIVE STUDY BETWEEN THE GEOCHEMISTRY OF ORE-BEARING AND BARREN CALC-ALKALINE INTRUSIONS	Ballard	Chuqui-El Abra	El Abra	Cu-Mo	70.9	15.3	2.29449	1.02	1.11	2.66	4.88	0.45	0.07	0.02	99	114
00-125	Thesis	A COMPARATIVE STUDY BETWEEN THE GEOCHEMISTRY OF ORE-BEARING AND BARREN CALC-ALKALINE INTRUSIONS	Ballard	Chuqui-El Abra	El Abra	Cu-Mo	70.3	15.2	1.37669	1.03	1.39	4.48	3.51	0.37	0.13	0.01	97.9	139
00-154	Thesis	A COMPARATIVE STUDY BETWEEN THE GEOCHEMISTRY OF ORE-BEARING AND BARREN CALC-ALKALINE INTRUSIONS	Ballard	Chuqui-El Abra	El Abra	Cu-Mo	71.9	14.5	1.06176	1.11	1.47	3.32	4.86	0.32	0.08	0.03	98.8	128
00-171	Thesis	A COMPARATIVE STUDY BETWEEN THE GEOCHEMISTRY OF ORE-BEARING AND BARREN CALC-ALKALINE INTRUSIONS	Ballard	Chuqui-El Abra	El Abra	Cu-Mo	69.3	15.1	2.63641	1.15	2.23	3.9	3.68	0.39	0.11	0.01	98.74	472
00-187	Thesis	A COMPARATIVE STUDY BETWEEN THE GEOCHEMISTRY OF ORE-BEARING AND BARREN CALC-ALKALINE INTRUSIONS	Ballard	Chuqui-El Abra	El Abra	Cu-Mo	72.2	14.7	1.25072	1.03	0.74	3.47	4.98	0.35	0.06	0.01	99	104
00-124	Thesis	A COMPARATIVE STUDY BETWEEN THE GEOCHEMISTRY OF ORE-BEARING AND BARREN CALC-ALKALINE INTRUSIONS	Ballard	Chuqui-El Abra	El Abra	Cu-Mo	70.6	14.8	2.32148	0.9	1.28	3.31	4.42	0.4	0.04	0.01	98.31	251
00-150	Thesis	A COMPARATIVE STUDY BETWEEN THE GEOCHEMISTRY OF ORE-BEARING AND BARREN CALC-ALKALINE INTRUSIONS	Ballard	Chuqui-El Abra	El Abra	Cu-Mo	71.8	14.2	1.7906	0.83	0.96	2.98	5.63	0.47	0.03	0.01	98.92	228
00-158	Thesis	A COMPARATIVE STUDY BETWEEN THE GEOCHEMISTRY OF ORE-BEARING AND BARREN CALC-ALKALINE INTRUSIONS	Ballard	Chuqui-El Abra	El Abra	Cu-Mo	69.7	14.7	2.96034	1.25	1.94	3.58	4.16	0.41	0.07	0.02	99.11	80
00-169	Thesis	A COMPARATIVE STUDY BETWEEN THE GEOCHEMISTRY OF ORE-BEARING AND BARREN CALC-ALKALINE INTRUSIONS	Ballard	Chuqui-El Abra	El Abra	Cu-Mo	74.5	13.6	0.94479	0.62	0.4	2.93	5.6	0.32	0.04	0.01	99	155
00-183	Thesis	A COMPARATIVE STUDY BETWEEN THE GEOCHEMISTRY OF ORE-BEARING AND BARREN CALC-ALKALINE INTRUSIONS	Ballard	Chuqui-El Abra	El Abra	Cu-Mo	72.2	13.7	1.20573	0.9	0.52	3.22	5.77	0.52	0.07	0.01	98.24	248
00-188	Thesis	A COMPARATIVE STUDY BETWEEN THE GEOCHEMISTRY OF ORE-BEARING AND BARREN CALC-ALKALINE INTRUSIONS	Ballard	Chuqui-El Abra	El Abra	Cu-Mo	72.9	14.2	1.73661	0.69	0.65	3.31	4.86	0.35	0.09	0.01	99	249
98-462	Thesis	A COMPARATIVE STUDY BETWEEN THE GEOCHEMISTRY OF ORE-BEARING AND BARREN CALC-ALKALINE INTRUSIONS	Ballard	Chuqui-El Abra	Chuquicamata	Cu-Mo	68.88	16.35	2.64541	0.55	0.19	4.48	4.97	0.23	0.04	0.04	99	101
98-463	Thesis	A COMPARATIVE STUDY BETWEEN THE GEOCHEMISTRY OF ORE-BEARING AND BARREN CALC-ALKALINE INTRUSIONS	Ballard	Chuqui-El Abra	Chuquicamata	Cu-Mo	64.71	15.07	1.7996	1.2	5.29	4.34	4.4	0.24	0.06	0.05	99	93
98-464	Thesis	A COMPARATIVE STUDY BETWEEN THE GEOCHEMISTRY OF ORE-BEARING AND BARREN CALC-ALKALINE INTRUSIONS	Ballard	Chuqui-El Abra	Chuquicamata	Cu-Mo	67.54	16.13	0.431904	0.43	1.36	4.45	6.97	0.27	0.12	0.01	99	112
98-467	Thesis	A COMPARATIVE STUDY BETWEEN THE GEOCHEMISTRY OF ORE-BEARING AND BARREN CALC-ALKALINE INTRUSIONS	Ballard	Chuqui-El Abra	Chuquicamata	Cu-Mo	69.03	15.51	1.97956	0.43	1.37	5	3.87	0.25	0.1	0.05	98.18	98
98-508	Thesis	A COMPARATIVE STUDY BETWEEN THE GEOCHEMISTRY OF ORE-BEARING AND BARREN CALC-ALKALINE INTRUSIONS	Ballard	Chuqui-El Abra	Chuquicamata	Cu-Mo	67.83	15.53	1.77261	0.56	1.35	5.76	3.89	0.26	0.1	0.02	98.13	95
98-510	Thesis	A COMPARATIVE STUDY BETWEEN THE GEOCHEMISTRY OF ORE-BEARING AND BARREN CALC-ALKALINE INTRUSIONS	Ballard	Chuqui-El Abra	Chuquicamata	Cu-Mo	67.36	18.16	1.94357	0.6	1.55	0.25	6.42	0.34	0.17	0.05	99	108
98-511	Thesis	A COMPARATIVE STUDY BETWEEN THE GEOCHEMISTRY OF ORE-BEARING AND BARREN CALC-ALKALINE INTRUSIONS	Ballard	Chuqui-El Abra	Chuquicamata	Cu-Mo	67.2	15.98	2.53744	0.63	1.84	3.91	4.06	0.29	0.11	0.01	98.29	105
98-512	Thesis	A COMPARATIVE STUDY BETWEEN THE GEOCHEMISTRY OF ORE-BEARING AND BARREN CALC-ALKALINE INTRUSIONS	Ballard	Chuqui-El Abra	Chuquicamata	Cu-Mo	70.47	16.3	0.737836	0.17	0.21	5.13	5	0.23	0.02	0.01	99.06	95
98-602	Thesis	A COMPARATIVE STUDY BETWEEN THE GEOCHEMISTRY OF ORE-BEARING AND BARREN CALC-ALKALINE INTRUSIONS	Ballard	Chuqui-El Abra	Chuquicamata	Cu-Mo	68.64	15.89	0.791824	0.53	2.06	2.02	7.18	0.24	0.09	0.04	99	93
98-475	Thesis	A COMPARATIVE STUDY BETWEEN THE GEOCHEMISTRY OF ORE-BEARING AND BARREN CALC-ALKALINE INTRUSIONS	Ballard	Chuqui-El Abra	Chuquicamata	Cu-Mo	72.15	15.83	1.88058	0.51	0.31	1.76	5.69	0.23	0.09	0.15	99	103
98-476	Thesis	A COMPARATIVE STUDY BETWEEN THE GEOCHEMISTRY OF ORE-BEARING AND BARREN CALC-ALKALINE INTRUSIONS	Ballard	Chuqui-El Abra	Chuquicamata	Cu-Mo	71.62	15.04	1.52966	0.66	0.98	2.64	5.31	0.26	0.1	0.07	98.91	99
98-477	Thesis	A COMPARATIVE STUDY BETWEEN THE GEOCHEMISTRY OF ORE-BEARING AND BARREN CALC-ALKALINE INTRUSIONS	Ballard	Chuqui-El Abra	Chuquicamata	Cu-Mo	74.45	13.27	1.09776	0.32	0.22	2.9	6.09	0.2	0.08		99.48	90
98-501	Thesis	A COMPARATIVE STUDY BETWEEN THE GEOCHEMISTRY OF ORE-BEARING AND BARREN CALC-ALKALINE INTRUSIONS	Ballard	Chuqui-El Abra	Chuquicamata	Cu-Mo	66.86	16.19	2.05154	0.61	3.37	0.06	4.99	0.27	0.14	0.02	99	105
98-502	Thesis	A COMPARATIVE STUDY BETWEEN THE GEOCHEMISTRY OF ORE-BEARING AND BARREN CALC-ALKALINE INTRUSIONS	Ballard	Chuqui-El Abra	Chuquicamata	Cu-Mo	67.43	15.85	3.37425	0.6	1.45	0.06	4.74	0.36	0.08	0.02	99	104
98-503	Thesis	A COMPARATIVE STUDY BETWEEN THE GEOCHEMISTRY OF ORE-BEARING AND BARREN CALC-ALKALINE INTRUSIONS	Ballard	Chuqui-El Abra	Chuquicamata	Cu-Mo	70	16.87	1.74561	0.63	1.25	0.05	5.24	0.34	0.08	0.02	99	102
98-601	Thesis	A COMPARATIVE STUDY BETWEEN THE GEOCHEMISTRY OF ORE-BEARING AND BARREN CALC-ALKALINE INTRUSIONS	Ballard	Chuqui-El Abra	Chuquicamata	Cu-Mo	74.05	14.13	0.530882	0.42	0.36	3.4	5.59	0.24	0.08	0.01	99.01	82
98-608	Thesis	A COMPARATIVE STUDY BETWEEN THE GEOCHEMISTRY OF ORE-BEARING AND BARREN CALC-ALKALINE INTRUSIONS	Ballard	Chuqui-El Abra	Chuquicamata	Cu-Mo	75.12	12.61	0.566874	0.34	0.5	2.25	6.26	0.2	0.09	0.01	98.45	71
98-469	Thesis	A COMPARATIVE STUDY BETWEEN THE GEOCHEMISTRY OF ORE-BEARING AND BARREN CALC-ALKALINE INTRUSIONS	Ballard	Chuqui-El Abra	Chuquicamata	Cu-Mo	68.49	16.13	1.61064	0.36	2.2	4.85	3.87	0.22	0.08	0.08	99	99
98-470	Thesis	A COMPARATIVE STUDY BETWEEN THE GEOCHEMISTRY OF ORE-BEARING AND BARREN CALC-ALKALINE INTRUSIONS	Ballard	Chuqui-El Abra	Chuquicamata	Cu-Mo	67.25	16.21	1.70062	0.45	1.55	3.13	6.37	0.23	0.08	0.29	99	95
98-471	Thesis	A COMPARATIVE STUDY BETWEEN THE GEOCHEMISTRY OF ORE-BEARING AND BARREN CALC-ALKALINE INTRUSIONS	Ballard	Chuqui-El Abra	Chuquicamata	Cu-Mo	68.93	15.4	0.341924	0.35	2.16	3.1	7.07	0.17	0.07	0.01	98.43	104
98-472	Thesis	A COMPARATIVE STUDY BETWEEN THE GEOCHEMISTRY OF ORE-BEARING AND BARREN CALC-ALKALINE INTRUSIONS	Ballard	Chuqui-El Abra	Chuquicamata	Cu-Mo	72.09	15.87	0.980782	0.46	0.26	1.26	7.32	0.23	0.09	0.03	99	86
98-474	Thesis	A COMPARATIVE STUDY BETWEEN THE GEOCHEMISTRY OF ORE-BEARING AND BARREN CALC-ALKALINE INTRUSIONS	Ballard	Chuqui-El Abra	Chuquicamata	Cu-Mo	69.12	16.93	0.557876	0.49	0.19	2.91	7.84	0.27	0.11	0.01	99	103
98-504	Thesis	A COMPARATIVE STUDY BETWEEN THE GEOCHEMISTRY OF ORE-BEARING AND BARREN CALC-ALKALINE INTRUSIONS	Ballard	Chuqui-El Abra	Chuquicamata	Cu-Mo	70.47	15.62	0.836814	0.49	0.24	4.6	4.92	0.22	0.06	0.01	98.13	94
98-505	Thesis	A COMPARATIVE STUDY BETWEEN THE GEOCHEMISTRY OF ORE-BEARING AND BARREN CALC-ALKALINE INTRUSIONS	Ballard	Chuqui-El Abra	Chuquicamata	Cu-Mo	68.46	15.54	0.998778	0.59	1.92	5.12	4.34	0.22	0.07	0.01	98.01	84
98-506	Thesis	A COMPARATIVE STUDY BETWEEN THE GEOCHEMISTRY OF ORE-BEARING AND BARREN CALC-ALKALINE INTRUSIONS	Ballard	Chuqui-El Abra	Chuquicamata	Cu-Mo	70.85	15.97	1.31371	0.44	2.24	4.99	3.15	0.2	0.07	0.02	99.44	99
98-507	Thesis	A COMPARATIVE STUDY BETWEEN THE GEOCHEMISTRY OF ORE-BEARING AND BARREN CALC-ALKALINE INTRUSIONS	Ballard	Chuqui-El Abra	Chuquicamata	Cu-Mo	69.17	15.72	1.13375	0.37	0.92	4.99	4.58	0.18	0.09	0.06	98.19	87
98-605	Thesis	A COMPARATIVE STUDY BETWEEN THE GEOCHEMISTRY OF ORE-BEARING AND BARREN CALC-ALKALINE INTRUSIONS	Ballard	Chuqui-El Abra	Chuquicamata	Cu-Mo	73.21	14.78	0.8998	0.52	0.2	1.75	6.9	0.21	0.08	0.11	99	90
98-611	Thesis	A COMPARATIVE STUDY BETWEEN THE GEOCHEMISTRY OF ORE-BEARING AND BARREN CALC-ALKALINE INTRUSIONS	Ballard	Chuqui-El Abra	El Abra	Cu-Mo	65.52	15.38	4.11209	1.97	3.85	3.37	4.12	0.72	0.15	0.08	99.77	205
98-612	Thesis	A COMPARATIVE STUDY BETWEEN THE GEOCHEMISTRY OF ORE-BEARING AND BARREN CALC-ALKALINE INTRUSIONS	Ballard	Chuqui-El Abra	El Abra	Cu-Mo	66.71	14.8	3.74317	1.63	3.26	3.2	4.44	0.64	0.12	0.12	99.14	206
98-627	Thesis	A COMPARATIVE STUDY BETWEEN THE GEOCHEMISTRY OF ORE-BEARING AND BARREN CALC-ALKALINE INTRUSIONS	Ballard	Chuqui-El Abra	El Abra	Cu-Mo	65.22	15.24	4.0671	1.86	3.37	3.4	4.54	0.69	0.15	0.05	99.1	261
98-628	Thesis	A COMPARATIVE STUDY BETWEEN THE GEOCHEMISTRY OF ORE-BEARING AND BARREN CALC-ALKALINE INTRUSIONS	Ballard	Chuqui-El Abra	El Abra	Cu-Mo	64.28	15.05	4.49	2.22	4.08	3.58	3.77	0.78	0.16	0.05	99.46	426
98-629	Thesis	A COMPARATIVE STUDY BETWEEN THE GEOCHEMISTRY OF ORE-BEARING AND BARREN CALC-ALKALINE INTRUSIONS	Ballard	Chuqui-El Abra	El Abra	Cu-Mo	65.68	15.16	4.02211	1.91	3.72	3.42	4.06	0.72	0.13	0.08	99.36	338
98-633	Thesis	A COMPARATIVE STUDY BETWEEN THE GEOCHEMISTRY OF ORE-BEARING AND BARREN CALC-ALKALINE INTRUSIONS	Ballard	Chuqui-El Abra	El Abra	Cu-Mo	57.43	16.32	6.79349	3.46	5.48	3.34	3.33	1.14	0.28	0.17	98.49	276
98-637	Thesis	A COMPARATIVE STUDY BETWEEN THE GEOCHEMISTRY OF ORE-BEARING AND BARREN CALC-ALKALINE INTRUSIONS	Ballard	Chuqui-El Abra	El Abra	Cu-Mo	59.83	16.05	6.36159	2.6	4.99	3.34	3.56	1.12	0.3	0.14	99	276
98-478	Thesis	A COMPARATIVE STUDY BETWEEN THE GEOCHEMISTRY OF ORE-BEARING AND BARREN CALC-ALKALINE INTRUSIONS	Ballard	Chuqui-El Abra	El Abra	Cu-Mo	59.09	16.72	6.41557	2.91	4.18	4.03	3.38	1.1	0.29	0.13	99	225
98-479	Thesis	A COMPARATIVE STUDY BETWEEN THE GEOCHEMISTRY OF ORE-BEARING AND BARREN CALC-ALKALINE INTRUSIONS	Ballard	Chuqui-El Abra	El Abra	Cu-Mo	58.17	16.33	7.01844	2.87	4.57	3.59	3.02	1.17	0.29	0.21	98.02	228
98-480	Thesis	A COMPARATIVE STUDY BETWEEN THE GEOCHEMISTRY OF ORE-BEARING AND BARREN CALC-ALKALINE INTRUSIONS	Ballard	Chuqui-El Abra	El Abra	Cu-Mo	70.11	14.78	4.07609	0.91	3.12	0.4	4.41	0.49	0.12	0.06	99	536
98-481	Thesis	A COMPARATIVE STUDY BETWEEN THE GEOCHEMISTRY OF ORE-BEARING AND BARREN CALC-ALKALINE INTRUSIONS	Ballard	Chuqui-El Abra	El Abra	Cu-Mo	68.42	14.92	3.79716	0.64	2.49	2.34	5.33	0.43	0.08	0.11	99	396
98-648	Thesis	A COMPARATIVE STUDY BETWEEN THE GEOCHEMISTRY OF ORE-BEARING AND BARREN CALC-ALKALINE INTRUSIONS	Ballard	Chuqui-El Abra	El Abra	Cu-Mo	58.47	15.72	5.88469	3.98	5.8	3.73	2.47	0.93	0.32	0.11	98.08	169
98-646	Thesis	A COMPARATIVE STUDY BETWEEN THE GEOCHEMISTRY OF ORE-BEARING AND BARREN CALC-ALKALINE INTRUSIONS	Ballard	Chuqui-El Abra	El Abra	Cu-Mo	53.98	17.7	8.81804	5.15	2.58	5.55	2.39	1.37	0.35	0.04	99	139
98-643	Thesis	A COMPARATIVE STUDY BETWEEN THE GEOCHEMISTRY OF ORE-BEARING AND BARREN CALC-ALKALINE INTRUSIONS	Ballard	Chuqui-El Abra	El Abra	Cu-Mo	60.65	16.65	5.00289	3.86	2.34	6.18	2.46	0.84	0.33	0.07	99	219
98-650	Thesis	A COMPARATIVE STUDY BETWEEN THE GEOCHEMISTRY OF ORE-BEARING AND BARREN CALC-ALKALINE INTRUSIONS	Ballard	Chuqui-El Abra	El Abra	Cu-Mo	65.3	15.73	3.87814	1.94	1.69	3.78	5.34	0.58	0.23	0.05	99	144
00-81	Thesis	A COMPARATIVE STUDY BETWEEN THE GEOCHEMISTRY OF ORE-BEARING AND BARREN CALC-ALKALINE INTRUSIONS	Ballard	Chuqui-El Abra	Radomiro Tomic	Cu-Mo	69.21	17.06	1.22373	0.44	1.75	5.98	2.72	0.25	0.11		99	124
00-82	Thesis	A COMPARATIVE STUDY BETWEEN THE GEOCHEMISTRY OF ORE-BEARING AND BARREN CALC-ALKALINE INTRUSIONS	Ballard	Chuqui-El Abra	Radomiro Tomic	Cu-Mo	70.21	16.38	0.917796	0.32	1.98	5.03	3.24	0.21	0.09		98.55	97
00-83	Thesis	A COMPARATIVE STUDY BETWEEN THE GEOCHEMISTRY OF ORE-BEARING AND BARREN CALC-ALKALINE INTRUSIONS	Ballard	Chuqui-El Abra	Radomiro Tomic	Cu-Mo	71.19	16.02	0.755832	0.29	2.03	5.03	3.23	0.21	0.08	0.01	99	91
00-87	Thesis	A COMPARATIVE STUDY BETWEEN THE GEOCHEMISTRY OF ORE-BEARING AND BARREN CALC-ALKALINE INTRUSIONS	Ballard	Chuqui-El Abra	Radomiro Tomic	Cu-Mo	72.45	15.06	0.791824	0.39	1.23	4.36	3.85	0.2	0.03		98.45	84
00-80	Thesis	A COMPARATIVE STUDY BETWEEN THE GEOCHEMISTRY OF ORE-BEARING AND BARREN CALC-ALKALINE INTRUSIONS	Ballard	Chuqui-El Abra	Radomiro Tomic	Cu-Mo	70.51	16.57	3.85114	0.21	0.33	0.31	5.98	0.24	0.09	0.19	99	113
00-84	Thesis	A COMPARATIVE STUDY BETWEEN THE GEOCHEMISTRY OF ORE-BEARING AND BARREN CALC-ALKALINE INTRUSIONS	Ballard	Chuqui-El Abra	Radomiro Tomic	Cu-Mo	69.08	15.73	1.91657	0.78	3.03	4.32	3.41	0.29	0.13	0.07	99	102
00-85	Thesis	A COMPARATIVE STUDY BETWEEN THE GEOCHEMISTRY OF ORE-BEARING AND BARREN CALC-ALKALINE INTRUSIONS	Ballard	Chuqui-El Abra	Radomiro Tomic	Cu-Mo	71.52	15.91	0.620862	0.36	1.51	4.12	4.37	0.26	0.05		99	85
00-86	Thesis	A COMPARATIVE STUDY BETWEEN THE GEOCHEMISTRY OF ORE-BEARING AND BARREN CALC-ALKALINE INTRUSIONS	Ballard	Chuqui-El Abra	Radomiro Tomic	Cu-Mo	72.34	15.87	0.485892	0.46	1.52	4.38	3.49	0.23	0.05		99	111
ES-12781	Thesis	GENESIS OF THE EL SALVADOR PORPHYRY COPPER DEPOSIT_ CHILE AND DISTRIBUTION OF EPITHERMAL ALTERATION AT LASSEN PEAK_ CALIFORNIA	Lee	El Salvador	El Salvador	Cu-Mo	58.22	16.8	7.26	0.77	3.57	4.52	2.04	1.051	0.331	0.161	94.72	145
ES-12782	Thesis	GENESIS OF THE EL SALVADOR PORPHYRY COPPER DEPOSIT_ CHILE AND DISTRIBUTION OF EPITHERMAL ALTERATION AT LASSEN PEAK_ CALIFORNIA	Lee	El Salvador	El Salvador	Cu-Mo	63.43	16.37	3.98	1.39	0.42	2.55	7.22	0.55	0.198	0.141	96.26	111
ES-12783	Thesis	GENESIS OF THE EL SALVADOR PORPHYRY COPPER DEPOSIT_ CHILE AND DISTRIBUTION OF EPITHERMAL ALTERATION AT LASSEN PEAK_ CALIFORNIA	Lee	El Salvador	El Salvador	Cu-Mo	57.26	18.77	6.36	2.42	1.6	5.37	1.82	0.985	0.326	0.029	94.94	139
ES-12785a	Thesis	GENESIS OF THE EL SALVADOR PORPHYRY COPPER DEPOSIT_ CHILE AND DISTRIBUTION OF EPITHERMAL ALTERATION AT LASSEN PEAK_ CALIFORNIA	Lee	El Salvador	El Salvador	Cu-Mo	66.62	14.36	2.32	1.27	2.66	4.24	3.68	0.559	0.17	0.012	95.89	104
ES-12786	Thesis	GENESIS OF THE EL SALVADOR PORPHYRY COPPER DEPOSIT_ CHILE AND DISTRIBUTION OF EPITHERMAL ALTERATION AT LASSEN PEAK_ CALIFORNIA	Lee	El Salvador	El Salvador	Cu-Mo	63.54	17.33	3.41	1.42	4.18	5.4	1.77	0.745	0.235	0.011	98.04	146
ES-12787	Thesis	GENESIS OF THE EL SALVADOR PORPHYRY COPPER DEPOSIT_ CHILE AND DISTRIBUTION OF EPITHERMAL ALTERATION AT LASSEN PEAK_ CALIFORNIA	Lee	El Salvador	El Salvador	Cu-Mo	65.83	16.37	2.95	1.29	3.81	4.89	2.39	0.658	0.202	0.03	98.43	121
ES-12789a	Thesis	GENESIS OF THE EL SALVADOR PORPHYRY COPPER DEPOSIT_ CHILE AND DISTRIBUTION OF EPITHERMAL ALTERATION AT LASSEN PEAK_ CALIFORNIA	Lee	El Salvador	El Salvador	Cu-Mo	61.99	17.08	5.54	1.73	3.46	4.98	1.91	0.745	0.276	0.033	97.75	133
ES-12789a dupe	Thesis	GENESIS OF THE EL SALVADOR PORPHYRY COPPER DEPOSIT_ CHILE AND DISTRIBUTION OF EPITHERMAL ALTERATION AT LASSEN PEAK_ CALIFORNIA	Lee	El Salvador	El Salvador	Cu-Mo	61.65	16.93	5.59	1.71	3.42	4.95	1.9	0.739	0.275	0.033	97.19	132
ES-12789b	Thesis	GENESIS OF THE EL SALVADOR PORPHYRY COPPER DEPOSIT_ CHILE AND DISTRIBUTION OF EPITHERMAL ALTERATION AT LASSEN PEAK_ CALIFORNIA	Lee	El Salvador	El Salvador	Cu-Mo	75.64	16.32	1.22	0.13	0.27	0.68	2.86	0.228	0.024	0.011	97.38	182
ES-12790	Thesis	GENESIS OF THE EL SALVADOR PORPHYRY COPPER DEPOSIT_ CHILE AND DISTRIBUTION OF EPITHERMAL ALTERATION AT LASSEN PEAK_ CALIFORNIA	Lee	El Salvador	El Salvador	Cu-Mo	61.63	18.26	3.63	2.62	2.47	5.73	2.65	0.869	0.089	0.023	97.97	119
ES-12791	Thesis	GENESIS OF THE EL SALVADOR PORPHYRY COPPER DEPOSIT_ CHILE AND DISTRIBUTION OF EPITHERMAL ALTERATION AT LASSEN PEAK_ CALIFORNIA	Lee	El Salvador	Old Camp	Cu-Mo	66.84	19.22	0.98	0.11	0.29	3.91	1.14	0.597	0.122	0.001	93.21	119
ES-12792	Thesis	GENESIS OF THE EL SALVADOR PORPHYRY COPPER DEPOSIT_ CHILE AND DISTRIBUTION OF EPITHERMAL ALTERATION AT LASSEN PEAK_ CALIFORNIA	Lee	El Salvador	El Salvador	Cu-Mo	60.08	16.09	3.85	1.62	5.11	4.33	2.01	0.881	0.268	0.063	94.31	127
ES-12793	Thesis	GENESIS OF THE EL SALVADOR PORPHYRY COPPER DEPOSIT_ CHILE AND DISTRIBUTION OF EPITHERMAL ALTERATION AT LASSEN PEAK_ CALIFORNIA	Lee	El Salvador	El Salvador	Cu-Mo	62.9	15.87	3.61	1.63	2.63	3.24	2.57	0.774	0.233	0.025	93.49	120
ES-12794	Thesis	GENESIS OF THE EL SALVADOR PORPHYRY COPPER DEPOSIT_ CHILE AND DISTRIBUTION OF EPITHERMAL ALTERATION AT LASSEN PEAK_ CALIFORNIA	Lee	El Salvador	El Salvador	Cu-Mo	56.09	15.28	5.01	1.67	4.54	3.69	2.17	0.872	0.25	0.016	89.6	106
ES-12795	Thesis	GENESIS OF THE EL SALVADOR PORPHYRY COPPER DEPOSIT_ CHILE AND DISTRIBUTION OF EPITHERMAL ALTERATION AT LASSEN PEAK_ CALIFORNIA	Lee	El Salvador	El Salvador	Cu-Mo	57.33	18.28	2.66	1.88	5.46	5.62	1.92	0.843	0.302	0.009	94.32	152
ES-12796	Thesis	GENESIS OF THE EL SALVADOR PORPHYRY COPPER DEPOSIT_ CHILE AND DISTRIBUTION OF EPITHERMAL ALTERATION AT LASSEN PEAK_ CALIFORNIA	Lee	El Salvador	El Salvador	Cu-Mo	62.67	16.61	3.21	1.49	3.82	4.81	2.2	0.727	0.232	0.029	95.8	121
ES-12800	Thesis	GENESIS OF THE EL SALVADOR PORPHYRY COPPER DEPOSIT_ CHILE AND DISTRIBUTION OF EPITHERMAL ALTERATION AT LASSEN PEAK_ CALIFORNIA	Lee	El Salvador	El Salvador	Cu-Mo	63.22	17.2	3.72	1.67	1.8	5.87	2.41	0.65	0.181	0.027	96.75	125
ES-12804	Thesis	GENESIS OF THE EL SALVADOR PORPHYRY COPPER DEPOSIT_ CHILE AND DISTRIBUTION OF EPITHERMAL ALTERATION AT LASSEN PEAK_ CALIFORNIA	Lee	El Salvador	El Salvador	Cu-Mo	60.66	16.67	5.65	1.44	2.56	3.97	3.44	0.752	0.242	0.019	95.41	131
ES-12807	Thesis	GENESIS OF THE EL SALVADOR PORPHYRY COPPER DEPOSIT_ CHILE AND DISTRIBUTION OF EPITHERMAL ALTERATION AT LASSEN PEAK_ CALIFORNIA	Lee	El Salvador	El Salvador	Cu-Mo	64.19	14.85	3.1	1.47	4	4.35	1.25	0.582	0.173	0.011	93.99	113
ES-12808	Thesis	GENESIS OF THE EL SALVADOR PORPHYRY COPPER DEPOSIT_ CHILE AND DISTRIBUTION OF EPITHERMAL ALTERATION AT LASSEN PEAK_ CALIFORNIA	Lee	El Salvador	Old Camp	Cu-Mo	81.14	5.38	2.6	0.23	0.06	0.58	3.26	0.126	0.026	0.011	93.41	29
ES-12809	Thesis	GENESIS OF THE EL SALVADOR PORPHYRY COPPER DEPOSIT_ CHILE AND DISTRIBUTION OF EPITHERMAL ALTERATION AT LASSEN PEAK_ CALIFORNIA	Lee	El Salvador	El Salvador	Cu-Mo	60.61	16.18	6.15	1.17	3.38	4.23	2.12	0.843	0.258	0.061	95	128
ES-12810	Thesis	GENESIS OF THE EL SALVADOR PORPHYRY COPPER DEPOSIT_ CHILE AND DISTRIBUTION OF EPITHERMAL ALTERATION AT LASSEN PEAK_ CALIFORNIA	Lee	El Salvador	El Salvador	Cu-Mo	61.01	21.12	3.14	0.28	0.06	0.33	3.22	0.804	0.154		90.11	131
ES-12811	Thesis	GENESIS OF THE EL SALVADOR PORPHYRY COPPER DEPOSIT_ CHILE AND DISTRIBUTION OF EPITHERMAL ALTERATION AT LASSEN PEAK_ CALIFORNIA	Lee	El Salvador	El Salvador	Cu-Mo	61.92	22.12	1.78	0.18	0.06	0.13	1.59	0.802	0.192		88.77	139
ES-12812	Thesis	GENESIS OF THE EL SALVADOR PORPHYRY COPPER DEPOSIT_ CHILE AND DISTRIBUTION OF EPITHERMAL ALTERATION AT LASSEN PEAK_ CALIFORNIA	Lee	El Salvador	El Salvador	Cu-Mo	58.86	15.72	6.98	0.91	3.19	4.22	2.05	0.851	0.254	0.071	93.12	125
ES-12813	Thesis	GENESIS OF THE EL SALVADOR PORPHYRY COPPER DEPOSIT_ CHILE AND DISTRIBUTION OF EPITHERMAL ALTERATION AT LASSEN PEAK_ CALIFORNIA	Lee	El Salvador	El Salvador	Cu-Mo	62.32	19.13	4.99	0.1	0.05	0.31	2.15	0.817	0.317		90.18	134
ES-12814	Thesis	GENESIS OF THE EL SALVADOR PORPHYRY COPPER DEPOSIT_ CHILE AND DISTRIBUTION OF EPITHERMAL ALTERATION AT LASSEN PEAK_ CALIFORNIA	Lee	El Salvador	El Salvador	Cu-Mo	64.06	17.91	3.12	1.53	2.95	5.28	1.89	0.791	0.248	0.013	97.79	145
IM40	GEOROC	Geologic Evolution of the Escondida Area_ Northern Chile: A Model for Spatial and Temporal Localization of Porphyry Cu Mineralization	Richards et al.	Escondida	Escondida	Cu-Mo	70.93	14.17	3.17629	0.63	1.2	3.38	4.19	0.48	0.11	0.07	99.71	200
IM43	GEOROC	Geologic Evolution of the Escondida Area_ Northern Chile: A Model for Spatial and Temporal Localization of Porphyry Cu Mineralization	Richards et al.	Escondida	Escondida	Cu-Mo	61.84	15.8	5.24583	2.88	4.1	2.87	3.36	0.64	0.13	0.1	99.4	180
IM58	GEOROC	Geologic Evolution of the Escondida Area_ Northern Chile: A Model for Spatial and Temporal Localization of Porphyry Cu Mineralization	Richards et al.	Escondida	Escondida	Cu-Mo	60.74	22.58	7.29738	0.64	0.97	1.11	2.83	0.83	0.12	0.03	99.39	190
IM85	GEOROC	Geologic Evolution of the Escondida Area_ Northern Chile: A Model for Spatial and Temporal Localization of Porphyry Cu Mineralization	Richards et al.	Escondida	Escondida	Cu-Mo	63.56	16.07	5.09287	2.41	4.25	3.18	2.53	0.69	0.17	0.1	100	180
IM86	GEOROC	Geologic Evolution of the Escondida Area_ Northern Chile: A Model for Spatial and Temporal Localization of Porphyry Cu Mineralization	Richards et al.	Escondida	Escondida	Cu-Mo	64.4	15.64	4.79593	2.27	3.66	3.55	2.63	0.67	0.16	0.1	99.81	180
ZAL2	GEOROC	Geologic Evolution of the Escondida Area_ Northern Chile: A Model for Spatial and Temporal Localization of Porphyry Cu Mineralization	Richards et al.	Escondida	Zaldivar	Cu-Mo	78.6	11.31	1.27772	0.2	0.06	1.39	2.82	0.18	0.03	0.02	98.41	130
ZAL3	GEOROC	Geologic Evolution of the Escondida Area_ Northern Chile: A Model for Spatial and Temporal Localization of Porphyry Cu Mineralization	Richards et al.	Escondida	Zaldivar	Cu-Mo	74.43	14.62	1.54766	0.34	0.07	1.91	2.09	0.59	0.06	0.02	99.59	230
IM72	GEOROC	Geologic Evolution of the Escondida Area_ Northern Chile: A Model for Spatial and Temporal Localization of Porphyry Cu Mineralization	Richards et al.	Escondida	Escondida	Cu-Mo	53.06	17.79	7.1894	6.1	7.55	2.75	0.83	0.69	0.12	0.16	99.37	78
IM88	GEOROC	Geologic Evolution of the Escondida Area_ Northern Chile: A Model for Spatial and Temporal Localization of Porphyry Cu Mineralization	Richards et al.	Escondida	Escondida	Cu-Mo	54.6	16.75	6.80249	5.97	5.97	3.51	1.07	0.99	0.26	0.14	99.14	140
IM89	GEOROC	Geologic Evolution of the Escondida Area_ Northern Chile: A Model for Spatial and Temporal Localization of Porphyry Cu Mineralization	Richards et al.	Escondida	Escondida	Cu-Mo	73.04	13.59	0.908798	0.49	1.13	1.37	3.06	0.15	0.03	0.03	96.52	52
IM95	GEOROC	Geologic Evolution of the Escondida Area_ Northern Chile: A Model for Spatial and Temporal Localization of Porphyry Cu Mineralization	Richards et al.	Escondida	Escondida	Cu-Mo	74.23	13.65	0.836814	0.42	2.23	1.47	2.41	0.15	0.04	0.06	99.33	49
IM96	GEOROC	Geologic Evolution of the Escondida Area_ Northern Chile: A Model for Spatial and Temporal Localization of Porphyry Cu Mineralization	Richards et al.	Escondida	Escondida	Cu-Mo	52.82	17.6	7.28838	6.34	6.86	2.88	0.66	0.97	0.31	0.15	99.31	150
IM98	GEOROC	Geologic Evolution of the Escondida Area_ Northern Chile: A Model for Spatial and Temporal Localization of Porphyry Cu Mineralization	Richards et al.	Escondida	Escondida	Cu-Mo	74.34	12.69	0.458898	0.21	0.65	4.6	3.02	0.09	0.02	0.06	99.9	38
IM122	GEOROC	Geologic Evolution of the Escondida Area_ Northern Chile: A Model for Spatial and Temporal Localization of Porphyry Cu Mineralization	Richards et al.	Escondida	Escondida	Cu-Mo	73.42	12.26	0.467896	0.14	0.45	4.77	3.02	0.08	0.02	0.07	98.51	37
IM156	GEOROC	Geologic Evolution of the Escondida Area_ Northern Chile: A Model for Spatial and Temporal Localization of Porphyry Cu Mineralization	Richards et al.	Escondida	Escondida	Cu-Mo	44.76	18.9	6.25361	7.44	13.13	1.5	1.79	1.13	0.15	0.11	99.34	71
IM158	GEOROC	Geologic Evolution of the Escondida Area_ Northern Chile: A Model for Spatial and Temporal Localization of Porphyry Cu Mineralization	Richards et al.	Escondida	Escondida	Cu-Mo	45.63	17.55	10.1857	6.18	8.18	3.38	1.62	1.74	0.6	0.08	99.12	186
IM159	GEOROC	Geologic Evolution of the Escondida Area_ Northern Chile: A Model for Spatial and Temporal Localization of Porphyry Cu Mineralization	Richards et al.	Escondida	Escondida	Cu-Mo	45.28	19.85	10.4017	5.35	10.71	2.82	0.96	1.87	0.23	0.13	99.51	57
IM128	GEOROC	Geologic Evolution of the Escondida Area_ Northern Chile: A Model for Spatial and Temporal Localization of Porphyry Cu Mineralization	Richards et al.	Escondida	Escondida	Cu-Mo	54.46	17.69	6.60453	3.49	7.91	2.88	1.54	0.82	0.27	0.11	98.86	130
IM8	GEOROC	Geologic Evolution of the Escondida Area_ Northern Chile: A Model for Spatial and Temporal Localization of Porphyry Cu Mineralization	Richards et al.	Escondida	Escondida	Cu-Mo	58.25	16.95	4.86792	2.58	5.97	3.64	1.93	0.74	0.28	0.1	96.15	170
IM10	GEOROC	Geologic Evolution of the Escondida Area_ Northern Chile: A Model for Spatial and Temporal Localization of Porphyry Cu Mineralization	Richards et al.	Escondida	Escondida	Cu-Mo	59.69	17.27	4.98489	2.95	5.77	3.37	2.03	0.77	0.27	0.09	99.24	150
IM14	GEOROC	Geologic Evolution of the Escondida Area_ Northern Chile: A Model for Spatial and Temporal Localization of Porphyry Cu Mineralization	Richards et al.	Escondida	Escondida	Cu-Mo	59.87	18.47	5.71373	2.88	6.49	3.65	1.3	0.88	0.3	0.12	100.51	140
IM45	GEOROC	Geologic Evolution of the Escondida Area_ Northern Chile: A Model for Spatial and Temporal Localization of Porphyry Cu Mineralization	Richards et al.	Escondida	Escondida	Cu-Mo	58.52	17.56	5.08387	3.1	6.1	3.69	1.62	0.86	0.31	0.11	99.09	160
IM46	GEOROC	Geologic Evolution of the Escondida Area_ Northern Chile: A Model for Spatial and Temporal Localization of Porphyry Cu Mineralization	Richards et al.	Escondida	Escondida	Cu-Mo	61.44	16.68	4.28305	2.49	4.46	3.86	2.22	0.66	0.24	0.09	98.71	170
IM47	GEOROC	Geologic Evolution of the Escondida Area_ Northern Chile: A Model for Spatial and Temporal Localization of Porphyry Cu Mineralization	Richards et al.	Escondida	Escondida	Cu-Mo	57.79	18.49	5.77672	3.41	6.6	3.43	1.45	0.87	0.35	0.11	99.89	140
IM50	GEOROC	Geologic Evolution of the Escondida Area_ Northern Chile: A Model for Spatial and Temporal Localization of Porphyry Cu Mineralization	Richards et al.	Escondida	Escondida	Cu-Mo	58.12	17.81	5.75872	3.76	6.81	3.27	1.41	0.94	0.3	0.11	100.11	140
IM52	GEOROC	Geologic Evolution of the Escondida Area_ Northern Chile: A Model for Spatial and Temporal Localization of Porphyry Cu Mineralization	Richards et al.	Escondida	Escondida	Cu-Mo	57.29	17.53	5.68674	3.77	6.58	3.34	1.48	0.9	0.3	0.1	98.84	130
IM53	GEOROC	Geologic Evolution of the Escondida Area_ Northern Chile: A Model for Spatial and Temporal Localization of Porphyry Cu Mineralization	Richards et al.	Escondida	Escondida	Cu-Mo	56.19	17.98	5.90269	3.48	6.4	3.5	1.47	0.84	0.33	0.13	98.47	150
IM55	GEOROC	Geologic Evolution of the Escondida Area_ Northern Chile: A Model for Spatial and Temporal Localization of Porphyry Cu Mineralization	Richards et al.	Escondida	Escondida	Cu-Mo	57.75	17.67	5.70473	3.55	6.38	3.21	1.85	0.87	0.31	0.08	99.74	150
IM59	GEOROC	Geologic Evolution of the Escondida Area_ Northern Chile: A Model for Spatial and Temporal Localization of Porphyry Cu Mineralization	Richards et al.	Escondida	Escondida	Cu-Mo	57.23	18.12	5.82171	3.87	7.02	3.32	1.14	0.89	0.29	0.12	99.72	130
IM60	GEOROC	Geologic Evolution of the Escondida Area_ Northern Chile: A Model for Spatial and Temporal Localization of Porphyry Cu Mineralization	Richards et al.	Escondida	Escondida	Cu-Mo	57.55	17.72	5.72273	3.41	6.34	3.23	1.63	0.79	0.29	0.12	99.47	140
IM61	GEOROC	Geologic Evolution of the Escondida Area_ Northern Chile: A Model for Spatial and Temporal Localization of Porphyry Cu Mineralization	Richards et al.	Escondida	Escondida	Cu-Mo	54.62	18.01	6.14563	4.57	6.76	3.46	1.21	0.96	0.3	0.12	99.49	100
IM62	GEOROC	Geologic Evolution of the Escondida Area_ Northern Chile: A Model for Spatial and Temporal Localization of Porphyry Cu Mineralization	Richards et al.	Escondida	Escondida	Cu-Mo	59.12	17.98	5.3988	2.94	6.42	3.77	1.56	0.76	0.29	0.12	99.08	140
IM68	GEOROC	Geologic Evolution of the Escondida Area_ Northern Chile: A Model for Spatial and Temporal Localization of Porphyry Cu Mineralization	Richards et al.	Escondida	Escondida	Cu-Mo	58.77	18.01	5.49778	3.46	6.72	3.51	1.49	0.91	0.3	0.11	100.51	130
IM69	GEOROC	Geologic Evolution of the Escondida Area_ Northern Chile: A Model for Spatial and Temporal Localization of Porphyry Cu Mineralization	Richards et al.	Escondida	Escondida	Cu-Mo	56.64	17.87	6.05565	4.11	7.45	3.17	1.53	0.95	0.27	0.12	99.15	160
IM70	GEOROC	Geologic Evolution of the Escondida Area_ Northern Chile: A Model for Spatial and Temporal Localization of Porphyry Cu Mineralization	Richards et al.	Escondida	Escondida	Cu-Mo	59.23	17.49	5.11086	2.75	5.72	3.5	1.84	0.7	0.27	0.11	99.01	170
IM79	GEOROC	Geologic Evolution of the Escondida Area_ Northern Chile: A Model for Spatial and Temporal Localization of Porphyry Cu Mineralization	Richards et al.	Escondida	Escondida	Cu-Mo	62.82	16.39	3.40124	1.56	4.14	3.95	2.63	0.59	0.24	0.1	97.41	150
IM81	GEOROC	Geologic Evolution of the Escondida Area_ Northern Chile: A Model for Spatial and Temporal Localization of Porphyry Cu Mineralization	Richards et al.	Escondida	Escondida	Cu-Mo	55.15	18.45	5.48878	3.42	7.76	3.33	1.11	0.91	0.31	0.12	98.88	140
IM90	GEOROC	Geologic Evolution of the Escondida Area_ Northern Chile: A Model for Spatial and Temporal Localization of Porphyry Cu Mineralization	Richards et al.	Escondida	Escondida	Cu-Mo	63.12	17.4	3.30227	1.76	4.18	4.58	2.25	0.6	0.24	0.07	99.14	160
IM110	GEOROC	Geologic Evolution of the Escondida Area_ Northern Chile: A Model for Spatial and Temporal Localization of Porphyry Cu Mineralization	Richards et al.	Escondida	Escondida	Cu-Mo	57.89	16.85	5.25483	3.37	5.86	3.17	2.59	0.76	0.24	0.1	98.17	190
IM116	GEOROC	Geologic Evolution of the Escondida Area_ Northern Chile: A Model for Spatial and Temporal Localization of Porphyry Cu Mineralization	Richards et al.	Escondida	Escondida	Cu-Mo	65.19	16.21	3.62619	1.98	3.61	3.75	3.34	0.56	0.19	0.1	100.39	180
IM119	GEOROC	Geologic Evolution of the Escondida Area_ Northern Chile: A Model for Spatial and Temporal Localization of Porphyry Cu Mineralization	Richards et al.	Escondida	Escondida	Cu-Mo	64.79	16.97	2.58243	1.22	3.88	4.2	3.04	0.47	0.21	0.05	98.91	130
IM143	GEOROC	Geologic Evolution of the Escondida Area_ Northern Chile: A Model for Spatial and Temporal Localization of Porphyry Cu Mineralization	Richards et al.	Escondida	Escondida	Cu-Mo	61.33	16.6	4.9669	2.88	4.92	3.28	2.91	0.71	0.21	0.08	99.12	190
IM150	GEOROC	Geologic Evolution of the Escondida Area_ Northern Chile: A Model for Spatial and Temporal Localization of Porphyry Cu Mineralization	Richards et al.	Escondida	Escondida	Cu-Mo	55.57	18.85	6.83848	3.96	7.57	2.97	1.48	0.88	0.27	0.14	99.17	130
IM151	GEOROC	Geologic Evolution of the Escondida Area_ Northern Chile: A Model for Spatial and Temporal Localization of Porphyry Cu Mineralization	Richards et al.	Escondida	Escondida	Cu-Mo	60.66	16.79	4.41802	2.22	5.46	3.23	2.53	0.59	0.39	0.12	98.89	180
IM154	GEOROC	Geologic Evolution of the Escondida Area_ Northern Chile: A Model for Spatial and Temporal Localization of Porphyry Cu Mineralization	Richards et al.	Escondida	Chimborazo	Cu-Mo	60.48	17.54	4.20207	3.86	2.55	3.26	2.62	0.69	0.29	0.08	99.08	140
ESC1	GEOROC	Geologic Evolution of the Escondida Area_ Northern Chile: A Model for Spatial and Temporal Localization of Porphyry Cu Mineralization	Richards et al.	Escondida	Escondida	Cu-Mo	78.57	12.16	1.15174	0.4	0.02	0.18	3.17	0.35	0.05	0.02	99.33	130
ESC3	GEOROC	Geologic Evolution of the Escondida Area_ Northern Chile: A Model for Spatial and Temporal Localization of Porphyry Cu Mineralization	Richards et al.	Escondida	Escondida	Cu-Mo	66.15	17.38	2.81637	1.19	2.52	5.14	2.13	0.49	0.21	0.04	99.21	140
ZAL1	GEOROC	Geologic Evolution of the Escondida Area_ Northern Chile: A Model for Spatial and Temporal Localization of Porphyry Cu Mineralization	Richards et al.	Escondida	Zaldivar	Cu-Mo	67.68	18.59	1.61064	0.46	0.85	3.2	2.61	0.53	0.18	0.02	99.05	150
AN1	GEOROC	MIOCENE TO PRESENT MAGMATIC EVOLUTION AT THE NORTHERN END OF THE ANDEAN SOUTHERN VOLCANIC ZONE_ CENTRAL CHILE	Stern and Skewes	Rio Blanco - Los Bronces	Los Bronces	Cu-Mo	62.1	16.1	7.35892	1.8	0.32	2.1	6.6	0.28
AN2	GEOROC	MIOCENE TO PRESENT MAGMATIC EVOLUTION AT THE NORTHERN END OF THE ANDEAN SOUTHERN VOLCANIC ZONE_ CENTRAL CHILE	Stern and Skewes	Rio Blanco - Los Bronces	Los Bronces	Cu-Mo	56.2	16.9	8.82906	4.7	5.3	3.1	2.9	0.78
LB-3	GEOROC	MIOCENE TO PRESENT MAGMATIC EVOLUTION AT THE NORTHERN END OF THE ANDEAN SOUTHERN VOLCANIC ZONE_ CENTRAL CHILE	Stern and Skewes	Rio Blanco - Los Bronces	Los Bronces	Cu-Mo	60.5	16.8	4.87158	3.05	5.42	4.6	2.22	0.65	0.2	0.09		113
GDRB	GEOROC	MIOCENE TO PRESENT MAGMATIC EVOLUTION AT THE NORTHERN END OF THE ANDEAN SOUTHERN VOLCANIC ZONE_ CENTRAL CHILE	Stern and Skewes	Rio Blanco - Los Bronces	Los Bronces	Cu-Mo	65.6	16.2	4.03968	2.6	3.3	4.48	3.2	0.45
LB-7	GEOROC	MIOCENE TO PRESENT MAGMATIC EVOLUTION AT THE NORTHERN END OF THE ANDEAN SOUTHERN VOLCANIC ZONE_ CENTRAL CHILE	Stern and Skewes	Rio Blanco - Los Bronces	Los Bronces	Cu-Mo	63.06	15.4	4.69427	3.43	1.74	4.24	2.95		0.24	0.08		58
PQM	GEOROC	MIOCENE TO PRESENT MAGMATIC EVOLUTION AT THE NORTHERN END OF THE ANDEAN SOUTHERN VOLCANIC ZONE_ CENTRAL CHILE	Stern and Skewes	Rio Blanco - Los Bronces	Los Bronces	Cu-Mo	66.1	15.6	4.04269	1.59	2.1	5.4	3.95	0.13
PDL	GEOROC	MIOCENE TO PRESENT MAGMATIC EVOLUTION AT THE NORTHERN END OF THE ANDEAN SOUTHERN VOLCANIC ZONE_ CENTRAL CHILE	Stern and Skewes	Rio Blanco - Los Bronces	Los Bronces	Cu-Mo	68.7	15.7	1.57978	0.48	0.73	4.7	4.8	0.14
CHDAC	GEOROC	MIOCENE TO PRESENT MAGMATIC EVOLUTION AT THE NORTHERN END OF THE ANDEAN SOUTHERN VOLCANIC ZONE_ CENTRAL CHILE	Stern and Skewes	Rio Blanco - Los Bronces	Los Bronces	Cu-Mo	70.9	15.2	2.56956	0.36	0.33	3.63	5.2	0.13
LB-10	GEOROC	MIOCENE TO PRESENT MAGMATIC EVOLUTION AT THE NORTHERN END OF THE ANDEAN SOUTHERN VOLCANIC ZONE_ CENTRAL CHILE	Stern and Skewes	Rio Blanco - Los Bronces	Los Bronces	Cu-Mo	67.8	15.7	1.57683	0.33	2.52	4.38	2.57		0.23	0.11		118
LB-11	GEOROC	MIOCENE TO PRESENT MAGMATIC EVOLUTION AT THE NORTHERN END OF THE ANDEAN SOUTHERN VOLCANIC ZONE_ CENTRAL CHILE	Stern and Skewes	Rio Blanco - Los Bronces	Los Bronces	Cu-Mo	69.5	15.5	1.47687	0.41	1.75	4.76	2.43		0.28	0.02		128
TTC9	GEOROC	MIOCENE TO PRESENT MAGMATIC EVOLUTION AT THE NORTHERN END OF THE ANDEAN SOUTHERN VOLCANIC ZONE_ CENTRAL CHILE	Stern and Skewes	El Teniente	El Teniente	Cu-Mo	61	16.8	5.70922	2.8	5.6	4.38	2.5	0.75	0.2	0.1		158
TTC10	GEOROC	MIOCENE TO PRESENT MAGMATIC EVOLUTION AT THE NORTHERN END OF THE ANDEAN SOUTHERN VOLCANIC ZONE_ CENTRAL CHILE	Stern and Skewes	El Teniente	El Teniente	Cu-Mo	61.5	16.9	5.13928	2.6	5.7	4.54	2.5	0.77	0.22	0.08		133
TTC5	GEOROC	MIOCENE TO PRESENT MAGMATIC EVOLUTION AT THE NORTHERN END OF THE ANDEAN SOUTHERN VOLCANIC ZONE_ CENTRAL CHILE	Stern and Skewes	El Teniente	El Teniente	Cu-Mo	63.7	17.1	4.10962	1.5	3.9	4.93	2.2	0.39	0.21	0.08		94
TTC1	GEOROC	MIOCENE TO PRESENT MAGMATIC EVOLUTION AT THE NORTHERN END OF THE ANDEAN SOUTHERN VOLCANIC ZONE_ CENTRAL CHILE	Stern and Skewes	El Teniente	El Teniente	Cu-Mo	56.3	16.9	5.23928	3.3	5.8	4.61	1.6	0.85	0.29	0.06		129
TTC8	GEOROC	MIOCENE TO PRESENT MAGMATIC EVOLUTION AT THE NORTHERN END OF THE ANDEAN SOUTHERN VOLCANIC ZONE_ CENTRAL CHILE	Stern and Skewes	El Teniente	El Teniente	Cu-Mo	61.1	17.2	4.33948	3.2	5.5	5.14	2	0.67	0.21	0.05		130
PVF1	GEOROC	MIOCENE TO PRESENT MAGMATIC EVOLUTION AT THE NORTHERN END OF THE ANDEAN SOUTHERN VOLCANIC ZONE_ CENTRAL CHILE	Stern and Skewes	El Teniente	El Teniente	Cu-Mo	56.5	16.9	7.52946	4.8	7.2	3.63	2.1	1.1	0.33	0.12		196
PVF2	GEOROC	MIOCENE TO PRESENT MAGMATIC EVOLUTION AT THE NORTHERN END OF THE ANDEAN SOUTHERN VOLCANIC ZONE_ CENTRAL CHILE	Stern and Skewes	El Teniente	El Teniente	Cu-Mo	55.4	17.6	7.08938	4.5	7.1	3.65	1.8	1.12	0.28	0.12		196
ETP-1	GEOROC	Geochronology of Miocene plutons and exhumation history of the El Teniente region_ Central Chile (34-35?8)	Kurtz et al	El Teniente	El Teniente	Cu-Mo	70.86	14.43	2.95	1.17	3.08	3.55	3.25	0.35	0.23	0.11
ETP-17	GEOROC	Geochronology of Miocene plutons and exhumation history of the El Teniente region_ Central Chile (34-35?8)	Kurtz et al	El Teniente	El Teniente	Cu-Mo	65.04	16.43	4.11	1.87	4.04	4.35	3.27	0.62	0.18	0.1
ETP-10A	GEOROC	Geochronology of Miocene plutons and exhumation history of the El Teniente region_ Central Chile (34-35?8)	Kurtz et al	El Teniente	El Teniente	Cu-Mo	61.75	16.74	5.85	2.11	4.27	4.33	3.78	0.89	0.21	0.07
ETP-9	GEOROC	Geochronology of Miocene plutons and exhumation history of the El Teniente region_ Central Chile (34-35?8)	Kurtz et al	El Teniente	El Teniente	Cu-Mo	62.87	16.32	5.04	2.41	4.92	3.78	3.62	0.81	0.2	0.04
ETP-7	GEOROC	Geochronology of Miocene plutons and exhumation history of the El Teniente region_ Central Chile (34-35?8)	Kurtz et al	El Teniente	El Teniente	Cu-Mo	66.21	16.06	3.71	1.85	1.03	3.85	3.44	0.57	0.24	0.04
ETP-11	GEOROC	Geochronology of Miocene plutons and exhumation history of the El Teniente region_ Central Chile (34-35?8)	Kurtz et al	El Teniente	El Teniente	Cu-Mo	62.83	17.07	4.13	2.9	5.97	4.6	1.45	0.69	0.25	0.11
ETP-14	GEOROC	Geochronology of Miocene plutons and exhumation history of the El Teniente region_ Central Chile (34-35?8)	Kurtz et al	El Teniente	El Teniente	Cu-Mo	64.4	16.59	3.84	2.65	4.71	4.26	2.8	0.55	0.18	0.04
R200064	Thesis	STRUCTURAL AND GEOCHEMICAL EVOLUTION OF THE ROSARIO COPPER-MOLYBDENUM PORPHYRY DEPOSIT AND RELATED COPPER-SILVER VEINS_ COLLAHUASI DISTRICT_ NORTHERN CHILE	Masterman	Collahuasi	Rosario	Cu-Mo	68.12	14.94	2.6994	1.42	0.51	3.58	4.74	0.73	0.179991	0.03	100.16	317.8
R200145	Thesis	STRUCTURAL AND GEOCHEMICAL EVOLUTION OF THE ROSARIO COPPER-MOLYBDENUM PORPHYRY DEPOSIT AND RELATED COPPER-SILVER VEINS_ COLLAHUASI DISTRICT_ NORTHERN CHILE	Masterman	Collahuasi	Rosario	Cu-Mo	68.15	14.68	2.52844	1.6	0.46	3.54	5.18	0.71	0.139993	0.02	99.66	325.9
R200146	Thesis	STRUCTURAL AND GEOCHEMICAL EVOLUTION OF THE ROSARIO COPPER-MOLYBDENUM PORPHYRY DEPOSIT AND RELATED COPPER-SILVER VEINS_ COLLAHUASI DISTRICT_ NORTHERN CHILE	Masterman	Collahuasi	Rosario	Cu-Mo	70.53	15.02	4.517	0.6	0.08	0.01	4.46	0.75	0.149993		100.07	313.1
R200171	Thesis	STRUCTURAL AND GEOCHEMICAL EVOLUTION OF THE ROSARIO COPPER-MOLYBDENUM PORPHYRY DEPOSIT AND RELATED COPPER-SILVER VEINS_ COLLAHUASI DISTRICT_ NORTHERN CHILE	Masterman	Collahuasi	Rosario	Cu-Mo	67.54	15.05	2.42946	1.12	0.47	3.96	5.84	0.75	0.189991	0.01	99.62	309.9
R990004	Thesis	STRUCTURAL AND GEOCHEMICAL EVOLUTION OF THE ROSARIO COPPER-MOLYBDENUM PORPHYRY DEPOSIT AND RELATED COPPER-SILVER VEINS_ COLLAHUASI DISTRICT_ NORTHERN CHILE	Masterman	Collahuasi	Rosario	Cu-Mo	68.48	14.62	2.41146	1.07	0.16	2.56	6.04	0.73	0.059997	0.01	99.82	297.4
R990008	Thesis	STRUCTURAL AND GEOCHEMICAL EVOLUTION OF THE ROSARIO COPPER-MOLYBDENUM PORPHYRY DEPOSIT AND RELATED COPPER-SILVER VEINS_ COLLAHUASI DISTRICT_ NORTHERN CHILE	Masterman	Collahuasi	Rosario	Cu-Mo	67.97	14.99	2.44746	1.08	0.41	3.21	5.79	0.74	0.19999	0.01	100.09	305
R990214	Thesis	STRUCTURAL AND GEOCHEMICAL EVOLUTION OF THE ROSARIO COPPER-MOLYBDENUM PORPHYRY DEPOSIT AND RELATED COPPER-SILVER VEINS_ COLLAHUASI DISTRICT_ NORTHERN CHILE	Masterman	Collahuasi	Rosario	Cu-Mo	71.09	14.4	2.56443	0.61	0.91	6.29	2.44	0.39	0.089996	0.06	99.65	206.3
R990252	Thesis	STRUCTURAL AND GEOCHEMICAL EVOLUTION OF THE ROSARIO COPPER-MOLYBDENUM PORPHYRY DEPOSIT AND RELATED COPPER-SILVER VEINS_ COLLAHUASI DISTRICT_ NORTHERN CHILE	Masterman	Collahuasi	Rosario	Cu-Mo	70.7	14.99	2.16852	0.76	0.96	5.56	3.21	0.49	0.099995	0.05	100.24	377.5
R990260	Thesis	STRUCTURAL AND GEOCHEMICAL EVOLUTION OF THE ROSARIO COPPER-MOLYBDENUM PORPHYRY DEPOSIT AND RELATED COPPER-SILVER VEINS_ COLLAHUASI DISTRICT_ NORTHERN CHILE	Masterman	Collahuasi	Rosario	Cu-Mo	72.85	13.99	2.05154	0.25	0.8	6.24	2.63	0.39	0.059997	0.05	100.2	328.7
R200065	Thesis	STRUCTURAL AND GEOCHEMICAL EVOLUTION OF THE ROSARIO COPPER-MOLYBDENUM PORPHYRY DEPOSIT AND RELATED COPPER-SILVER VEINS_ COLLAHUASI DISTRICT_ NORTHERN CHILE	Masterman	Collahuasi	Rosario	Cu-Mo	65.39	16.13	3.73417	1.42	1.8	5.3	2.32	0.48	0.169992	0.1	99.85	131.7
R200079	Thesis	STRUCTURAL AND GEOCHEMICAL EVOLUTION OF THE ROSARIO COPPER-MOLYBDENUM PORPHYRY DEPOSIT AND RELATED COPPER-SILVER VEINS_ COLLAHUASI DISTRICT_ NORTHERN CHILE	Masterman	Collahuasi	Rosario	Cu-Mo	70.4	14.9	1.37669	1.38	0.27	3.9	4.49	0.35	0.109995	0.02	99.95	110
R200085	Thesis	STRUCTURAL AND GEOCHEMICAL EVOLUTION OF THE ROSARIO COPPER-MOLYBDENUM PORPHYRY DEPOSIT AND RELATED COPPER-SILVER VEINS_ COLLAHUASI DISTRICT_ NORTHERN CHILE	Masterman	Collahuasi	Rosario	Cu-Mo	69.42	15.45	3.09531	1.18	0.8	4.9	2.48	0.35	0.119994	0.04	99.93	124.6
R200113	Thesis	STRUCTURAL AND GEOCHEMICAL EVOLUTION OF THE ROSARIO COPPER-MOLYBDENUM PORPHYRY DEPOSIT AND RELATED COPPER-SILVER VEINS_ COLLAHUASI DISTRICT_ NORTHERN CHILE	Masterman	Collahuasi	Rosario	Cu-Mo	74.36	12.3	1.00778	0.53	0.11	2.45	4.47	0.29	0.049998		99.49	79.7
R200116	Thesis	STRUCTURAL AND GEOCHEMICAL EVOLUTION OF THE ROSARIO COPPER-MOLYBDENUM PORPHYRY DEPOSIT AND RELATED COPPER-SILVER VEINS_ COLLAHUASI DISTRICT_ NORTHERN CHILE	Masterman	Collahuasi	Rosario	Cu-Mo	72.36	13.04	1.06176	1.02	0.19	0.43	7.92	0.28	0.109995	0.01	99.32	96.5
R200142	Thesis	STRUCTURAL AND GEOCHEMICAL EVOLUTION OF THE ROSARIO COPPER-MOLYBDENUM PORPHYRY DEPOSIT AND RELATED COPPER-SILVER VEINS_ COLLAHUASI DISTRICT_ NORTHERN CHILE	Masterman	Collahuasi	Rosario	Cu-Mo	70.87	15.2	2.2405	1	0.45	5.78	2.56	0.33	0.109995	0.01	100.16	121.9
R200041	Thesis	STRUCTURAL AND GEOCHEMICAL EVOLUTION OF THE ROSARIO COPPER-MOLYBDENUM PORPHYRY DEPOSIT AND RELATED COPPER-SILVER VEINS_ COLLAHUASI DISTRICT_ NORTHERN CHILE	Masterman	Collahuasi	Ujina	Cu-Mo	62.53	14.64	4.83193	3.14	2.11	3.89	3.48	0.68	0.139993	0.09	100.08	234.9
R200032	Thesis	STRUCTURAL AND GEOCHEMICAL EVOLUTION OF THE ROSARIO COPPER-MOLYBDENUM PORPHYRY DEPOSIT AND RELATED COPPER-SILVER VEINS_ COLLAHUASI DISTRICT_ NORTHERN CHILE	Masterman	Collahuasi	Ujina	Cu-Mo	67.17	16.94	2.2315	1.14	2.13	4.25	2.79	0.39	0.159992	0.07	99.56	103.4
R200031	Thesis	STRUCTURAL AND GEOCHEMICAL EVOLUTION OF THE ROSARIO COPPER-MOLYBDENUM PORPHYRY DEPOSIT AND RELATED COPPER-SILVER VEINS_ COLLAHUASI DISTRICT_ NORTHERN CHILE	Masterman	Collahuasi	Ujina	Cu-Mo	68.64	16.24	1.76361	0.93	2.34	4.62	2.68	0.31	0.119994	0.02	99.82	116.6
R200092	Thesis	STRUCTURAL AND GEOCHEMICAL EVOLUTION OF THE ROSARIO COPPER-MOLYBDENUM PORPHYRY DEPOSIT AND RELATED COPPER-SILVER VEINS_ COLLAHUASI DISTRICT_ NORTHERN CHILE	Masterman	Collahuasi	Rosario	Cu-Mo	70.63	15.73	1.11575	0.7	0.08	1.92	6.63	0.27	0.059997		99.92	105.1
R200129	Thesis	STRUCTURAL AND GEOCHEMICAL EVOLUTION OF THE ROSARIO COPPER-MOLYBDENUM PORPHYRY DEPOSIT AND RELATED COPPER-SILVER VEINS_ COLLAHUASI DISTRICT_ NORTHERN CHILE	Masterman	Collahuasi	Rosario	Cu-Mo	72.31	15.08	0.656854	0.64	0.73	4.12	3.53	0.23	0.079996		99.86	98.9
R990143	Thesis	STRUCTURAL AND GEOCHEMICAL EVOLUTION OF THE ROSARIO COPPER-MOLYBDENUM PORPHYRY DEPOSIT AND RELATED COPPER-SILVER VEINS_ COLLAHUASI DISTRICT_ NORTHERN CHILE	Masterman	Collahuasi	Rosario	Cu-Mo	72.09	14.11	0.76483	0.73	0.33	2.16	6.42	0.25	0.089996	0.03	100.23	87.8
R990145	Thesis	STRUCTURAL AND GEOCHEMICAL EVOLUTION OF THE ROSARIO COPPER-MOLYBDENUM PORPHYRY DEPOSIT AND RELATED COPPER-SILVER VEINS_ COLLAHUASI DISTRICT_ NORTHERN CHILE	Masterman	Collahuasi	Rosario	Cu-Mo	73.2	13.96	0.665852	0.74	0.48	2.8	5.32	0.22	0.089996	0.04	100.04	92.2
LEG-P-08	Thesis	Surface Lithogeochemistry of the Relincho Porphyry Copper-Molybdenum Deposit_ Atacama Region_ Chile	Greenlaw	Relincho	Relincho	Cu-Mo	59.97	12.69	14.3158	0.17	0.41	2.99	5.16	0.34	0.08	0.11	99.61	85
LEG-K-19A	Thesis	Surface Lithogeochemistry of the Relincho Porphyry Copper-Molybdenum Deposit_ Atacama Region_ Chile	Greenlaw	Relincho	Relincho	Cu-Mo	73.81	13.94	0.85481	0.17	0.72	3.18	5	0.22	0.08	0.005	99.62	78
LEG-A-04A	Thesis	Surface Lithogeochemistry of the Relincho Porphyry Copper-Molybdenum Deposit_ Atacama Region_ Chile	Greenlaw	Relincho	Relincho	Cu-Mo	72.2	13.95	2.2405	0.47	1.68	3.37	4.33	0.3	0.08	0.04	99.88	122
LEG-1-01	Thesis	Surface Lithogeochemistry of the Relincho Porphyry Copper-Molybdenum Deposit_ Atacama Region_ Chile	Greenlaw	Relincho	Relincho	Cu-Mo	72.06	14.49	1.77261	0.35	1.8	3.83	3.75	0.14	0.08	0.02	99.84	91
LEG-J-03	Thesis	Surface Lithogeochemistry of the Relincho Porphyry Copper-Molybdenum Deposit_ Atacama Region_ Chile	Greenlaw	Relincho	Relincho	Cu-Mo	69.72	14.51	1.13375	0.28	0.37	2.22	8.11	0.31	0.12	0.02	99.02	95
LEG-K-19B	Thesis	Surface Lithogeochemistry of the Relincho Porphyry Copper-Molybdenum Deposit_ Atacama Region_ Chile	Greenlaw	Relincho	Relincho	Cu-Mo	72.16	14.78	0.98978	0.15	1.12	3.62	4.36	0.25	0.09	0.005	99.55	92
LEG-E-12	Thesis	Surface Lithogeochemistry of the Relincho Porphyry Copper-Molybdenum Deposit_ Atacama Region_ Chile	Greenlaw	Relincho	Relincho	Cu-Mo	68.32	14.88	2.2675	0.93	2.32	3.15	3.98	0.33	0.14	0.02	99.59	137
LEG-A-09	Thesis	Surface Lithogeochemistry of the Relincho Porphyry Copper-Molybdenum Deposit_ Atacama Region_ Chile	Greenlaw	Relincho	Relincho	Cu-Mo	69.88	14.94	1.90758	0.58	2.05	3.53	4.22	0.27	0.12	0.11	99.74	121
LEG-E-13	Thesis	Surface Lithogeochemistry of the Relincho Porphyry Copper-Molybdenum Deposit_ Atacama Region_ Chile	Greenlaw	Relincho	Relincho	Cu-Mo	69.67	14.96	1.91657	0.62	2.17	3.78	3.88	0.27	0.13	0.04	99.71	112
LEG-J-10B	Thesis	Surface Lithogeochemistry of the Relincho Porphyry Copper-Molybdenum Deposit_ Atacama Region_ Chile	Greenlaw	Relincho	Relincho	Cu-Mo	70.53	15	1.72762	0.21	1	4.23	4.43	0.26	0.1	0.01	99.84	117
LEG-1-05	Thesis	Surface Lithogeochemistry of the Relincho Porphyry Copper-Molybdenum Deposit_ Atacama Region_ Chile	Greenlaw	Relincho	Relincho	Cu-Mo	70.03	15.03	1.7816	0.63	1.1	3.58	5.55	0.27	0.11	0.03	99.69	117
LEG-Q-05	Thesis	Surface Lithogeochemistry of the Relincho Porphyry Copper-Molybdenum Deposit_ Atacama Region_ Chile	Greenlaw	Relincho	Relincho	Cu-Mo	69.59	15.05	2.20451	0.76	1.3	2.97	5.34	0.33	0.14	0.13	99.83	135
LEG-A-07	Thesis	Surface Lithogeochemistry of the Relincho Porphyry Copper-Molybdenum Deposit_ Atacama Region_ Chile	Greenlaw	Relincho	Relincho	Cu-Mo	70.7	15.08	1.56565	0.54	1.63	4.02	3.67	0.19	0.09	0.05	99.83	92
LEG-J-10A	Thesis	Surface Lithogeochemistry of the Relincho Porphyry Copper-Molybdenum Deposit_ Atacama Region_ Chile	Greenlaw	Relincho	Relincho	Cu-Mo	70.48	15.18	1.68263	0.2	0.86	4.31	4.26	0.27	0.1	0.01	99.84	118
LEG-N-03	Thesis	Surface Lithogeochemistry of the Relincho Porphyry Copper-Molybdenum Deposit_ Atacama Region_ Chile	Greenlaw	Relincho	Relincho	Cu-Mo	69.35	15.22	2.22251	0.78	1.27	2.95	5.75	0.32	0.13	0.12	99.72	109
LEG-K-04	Thesis	Surface Lithogeochemistry of the Relincho Porphyry Copper-Molybdenum Deposit_ Atacama Region_ Chile	Greenlaw	Relincho	Relincho	Cu-Mo	69.27	15.24	1.86259	0.73	2.06	3.95	3.77	0.26	0.1	0.05	99.8	112
LEG-E-17	Thesis	Surface Lithogeochemistry of the Relincho Porphyry Copper-Molybdenum Deposit_ Atacama Region_ Chile	Greenlaw	Relincho	Relincho	Cu-Mo	70.84	15.25	1.37669	0.52	1.14	3.13	5.14	0.42	0.08	0.005	99.7	128
LEG-1-04	Thesis	Surface Lithogeochemistry of the Relincho Porphyry Copper-Molybdenum Deposit_ Atacama Region_ Chile	Greenlaw	Relincho	Relincho	Cu-Mo	69.71	15.28	1.7996	0.43	1.34	4.25	4.56	0.27	0.11	0.005	99.76	113
LEG-A-06	Thesis	Surface Lithogeochemistry of the Relincho Porphyry Copper-Molybdenum Deposit_ Atacama Region_ Chile	Greenlaw	Relincho	Relincho	Cu-Mo	70.54	15.28	1.91657	0.58	1.93	4.26	3.53	0.28	0.13	0.07	99.81	121
LEG-E-20	Thesis	Surface Lithogeochemistry of the Relincho Porphyry Copper-Molybdenum Deposit_ Atacama Region_ Chile	Greenlaw	Relincho	Relincho	Cu-Mo	69.5	15.29	2.39347	0.68	1.22	5	3.86	0.33	0.11	0.02	99.72	123
LEG-K-12	Thesis	Surface Lithogeochemistry of the Relincho Porphyry Copper-Molybdenum Deposit_ Atacama Region_ Chile	Greenlaw	Relincho	Relincho	Cu-Mo	69.78	15.31	1.77261	0.63	1.12	4.63	3.95	0.3	0.11	0.02	99.62	97
LEG-P-07A	Thesis	Surface Lithogeochemistry of the Relincho Porphyry Copper-Molybdenum Deposit_ Atacama Region_ Chile	Greenlaw	Relincho	Relincho	Cu-Mo	70.38	15.31	1.57465	0.21	1.73	4.13	4.06	0.29	0.11	0.02	99.8	92
LEG-E-19	Thesis	Surface Lithogeochemistry of the Relincho Porphyry Copper-Molybdenum Deposit_ Atacama Region_ Chile	Greenlaw	Relincho	Relincho	Cu-Mo	69.98	15.31	2.07854	0.69	1.71	3.76	4.09	0.33	0.13	0.02	99.71	131
LEG-J-15	Thesis	Surface Lithogeochemistry of the Relincho Porphyry Copper-Molybdenum Deposit_ Atacama Region_ Chile	Greenlaw	Relincho	Relincho	Cu-Mo	69.94	15.31	1.43068	0.76	2.05	3.92	3.88	0.3	0.11	0.03	99.46	109
LEG-Z-20	Thesis	Surface Lithogeochemistry of the Relincho Porphyry Copper-Molybdenum Deposit_ Atacama Region_ Chile	Greenlaw	Relincho	Relincho	Cu-Mo	68	15.32	4.12108	2.4	0.27	0.82	1.98	0.99	0.13	0.005	99.85	232
LEG-E-01A	Thesis	Surface Lithogeochemistry of the Relincho Porphyry Copper-Molybdenum Deposit_ Atacama Region_ Chile	Greenlaw	Relincho	Relincho	Cu-Mo	69.67	15.32	1.75461	0.62	1.88	3.95	4.37	0.28	0.12	0.03	99.78	115
LEG-E-01B	Thesis	Surface Lithogeochemistry of the Relincho Porphyry Copper-Molybdenum Deposit_ Atacama Region_ Chile	Greenlaw	Relincho	Relincho	Cu-Mo	69.04	15.32	2.16852	0.66	1.84	3.78	4.55	0.28	0.11	0.03	99.78	119
LEG-K-11	Thesis	Surface Lithogeochemistry of the Relincho Porphyry Copper-Molybdenum Deposit_ Atacama Region_ Chile	Greenlaw	Relincho	Relincho	Cu-Mo	70.07	15.34	1.86259	0.63	1.03	3.84	4.51	0.27	0.12	0.01	99.7	106
LEG-5-05	Thesis	Surface Lithogeochemistry of the Relincho Porphyry Copper-Molybdenum Deposit_ Atacama Region_ Chile	Greenlaw	Relincho	Relincho	Cu-Mo	67.23	15.37	3.51822	1.45	3.15	3.75	3.71	0.52	0.12	0.06	99.81	208
LEG-M-04C	Thesis	Surface Lithogeochemistry of the Relincho Porphyry Copper-Molybdenum Deposit_ Atacama Region_ Chile	Greenlaw	Relincho	Relincho	Cu-Mo	70.46	15.42	1.8176	0.63	1.25	3.87	4.01	0.28	0.14	0.08	99.84	119
LEG-E-06	Thesis	Surface Lithogeochemistry of the Relincho Porphyry Copper-Molybdenum Deposit_ Atacama Region_ Chile	Greenlaw	Relincho	Relincho	Cu-Mo	68.63	15.47	2.15052	0.77	1.76	3.96	4.35	0.31	0.14	0.05	99.82	113
LEG-A-03	Thesis	Surface Lithogeochemistry of the Relincho Porphyry Copper-Molybdenum Deposit_ Atacama Region_ Chile	Greenlaw	Relincho	Relincho	Cu-Mo	69.1	15.47	1.85359	0.62	2.11	3.51	4.15	0.28	0.12	0.08	99.84	123
LEG-J-12	Thesis	Surface Lithogeochemistry of the Relincho Porphyry Copper-Molybdenum Deposit_ Atacama Region_ Chile	Greenlaw	Relincho	Relincho	Cu-Mo	69.85	15.49	2.03355	0.78	1.32	4.99	3.31	0.34	0.14	0.03	99.76	134
LEG-E-09	Thesis	Surface Lithogeochemistry of the Relincho Porphyry Copper-Molybdenum Deposit_ Atacama Region_ Chile	Greenlaw	Relincho	Relincho	Cu-Mo	69.5	15.5	2.00655	0.56	2.11	4.35	3.9	0.3	0.11	0.02	99.74	127
LEG-F-01	Thesis	Surface Lithogeochemistry of the Relincho Porphyry Copper-Molybdenum Deposit_ Atacama Region_ Chile	Greenlaw	Relincho	Relincho	Cu-Mo	69.28	15.5	2.06054	0.73	1.87	4.61	3.52	0.3	0.16	0.05	99.78	132
LEG-Q-08A	Thesis	Surface Lithogeochemistry of the Relincho Porphyry Copper-Molybdenum Deposit_ Atacama Region_ Chile	Greenlaw	Relincho	Relincho	Cu-Mo	68.64	15.5	2.2405	0.73	1.55	3.79	4.15	0.32	0.16	0.07	99.8	121
LEG-P-07B	Thesis	Surface Lithogeochemistry of the Relincho Porphyry Copper-Molybdenum Deposit_ Atacama Region_ Chile	Greenlaw	Relincho	Relincho	Cu-Mo	69.04	15.53	1.7996	0.12	2.12	4.18	4.21	0.33	0.13	0.02	99.85	96
LEG-O-01	Thesis	Surface Lithogeochemistry of the Relincho Porphyry Copper-Molybdenum Deposit_ Atacama Region_ Chile	Greenlaw	Relincho	Relincho	Cu-Mo	68.77	15.53	1.92557	0.74	2.11	4.57	3.73	0.33	0.14	0.03	99.78	117
LEG-S-08A	Thesis	Surface Lithogeochemistry of the Relincho Porphyry Copper-Molybdenum Deposit_ Atacama Region_ Chile	Greenlaw	Relincho	Relincho	Cu-Mo	69.16	15.53	2.02455	0.73	1.76	4.53	3.56	0.28	0.16	0.04	99.82	104
LEG-F-14	Thesis	Surface Lithogeochemistry of the Relincho Porphyry Copper-Molybdenum Deposit_ Atacama Region_ Chile	Greenlaw	Relincho	Relincho	Cu-Mo	68.5	15.58	1.98856	0.7	1.82	3.74	5.13	0.33	0.15	0.05	99.51	123
LEG-1-06	Thesis	Surface Lithogeochemistry of the Relincho Porphyry Copper-Molybdenum Deposit_ Atacama Region_ Chile	Greenlaw	Relincho	Relincho	Cu-Mo	67.61	15.63	2.28549	0.9	2.63	3.95	3.2	0.33	0.13	0.04	99.78	126
LEG-E-05	Thesis	Surface Lithogeochemistry of the Relincho Porphyry Copper-Molybdenum Deposit_ Atacama Region_ Chile	Greenlaw	Relincho	Relincho	Cu-Mo	67.83	15.64	2.52844	0.88	2.53	3.91	3.53	0.36	0.17	0.05	99.79	130
LEG-A-01B	Thesis	Surface Lithogeochemistry of the Relincho Porphyry Copper-Molybdenum Deposit_ Atacama Region_ Chile	Greenlaw	Relincho	Relincho	Cu-Mo	64.98	15.67	4.499	1.2	2.81	4.11	4.07	0.72	0.19	0.12	99.84	280
LEG-1-07	Thesis	Surface Lithogeochemistry of the Relincho Porphyry Copper-Molybdenum Deposit_ Atacama Region_ Chile	Greenlaw	Relincho	Relincho	Cu-Mo	68.51	15.67	2.2495	0.81	1.8	4.38	3.67	0.33	0.13	0.11	99.75	124
LEG-Q-09A	Thesis	Surface Lithogeochemistry of the Relincho Porphyry Copper-Molybdenum Deposit_ Atacama Region_ Chile	Greenlaw	Relincho	Relincho	Cu-Mo	68.38	15.68	2.2495	0.72	1.93	3.37	4.07	0.33	0.14	0.09	99.69	131
LEG-G-02	Thesis	Surface Lithogeochemistry of the Relincho Porphyry Copper-Molybdenum Deposit_ Atacama Region_ Chile	Greenlaw	Relincho	Relincho	Cu-Mo	67.52	15.7	2.02455	0.72	2.84	3.3	3.45	0.31	0.12	0.14	99.61	111
LEG-Z-109B	Thesis	Surface Lithogeochemistry of the Relincho Porphyry Copper-Molybdenum Deposit_ Atacama Region_ Chile	Greenlaw	Relincho	Relincho	Cu-Mo	66.88	15.71	2.85237	1.31	1.21	5.22	1.35	0.44	0.16	0.02	98.59	111
LEG-G-06	Thesis	Surface Lithogeochemistry of the Relincho Porphyry Copper-Molybdenum Deposit_ Atacama Region_ Chile	Greenlaw	Relincho	Relincho	Cu-Mo	68.63	15.72	2.11453	0.72	2.6	4.35	3.34	0.29	0.12	0.03	99.75	108
LEG-M-04B	Thesis	Surface Lithogeochemistry of the Relincho Porphyry Copper-Molybdenum Deposit_ Atacama Region_ Chile	Greenlaw	Relincho	Relincho	Cu-Mo	70.27	15.73	1.92557	0.62	1.26	4.15	4.16	0.29	0.11	0.08	99.82	122
LEG-D-03A	Thesis	Surface Lithogeochemistry of the Relincho Porphyry Copper-Molybdenum Deposit_ Atacama Region_ Chile	Greenlaw	Relincho	Relincho	Cu-Mo	68.72	15.74	2.18651	0.71	2.41	4.42	3.25	0.3	0.12	0.05	99.79	115
LEG-M-02	Thesis	Surface Lithogeochemistry of the Relincho Porphyry Copper-Molybdenum Deposit_ Atacama Region_ Chile	Greenlaw	Relincho	Relincho	Cu-Mo	67.65	15.75	2.43846	0.84	2.35	4.41	3.46	0.37	0.19	0.07	99.73	131
LEG-R-02A	Thesis	Surface Lithogeochemistry of the Relincho Porphyry Copper-Molybdenum Deposit_ Atacama Region_ Chile	Greenlaw	Relincho	Relincho	Cu-Mo	68.63	15.76	2.2495	0.79	2.22	4.43	3.34	0.35	0.15	0.11	99.81	118
LEG-E-10	Thesis	Surface Lithogeochemistry of the Relincho Porphyry Copper-Molybdenum Deposit_ Atacama Region_ Chile	Greenlaw	Relincho	Relincho	Cu-Mo	69.12	15.78	2.32148	0.74	2.44	4.37	3.31	0.35	0.13	0.03	99.82	136
LEG-E-08A	Thesis	Surface Lithogeochemistry of the Relincho Porphyry Copper-Molybdenum Deposit_ Atacama Region_ Chile	Greenlaw	Relincho	Relincho	Cu-Mo	67.89	15.79	2.56443	0.61	1.89	4.21	3.57	0.34	0.13	0.02	99.81	126
LEG-T-07	Thesis	Surface Lithogeochemistry of the Relincho Porphyry Copper-Molybdenum Deposit_ Atacama Region_ Chile	Greenlaw	Relincho	Relincho	Cu-Mo	68.14	15.79	2.16852	0.78	2.09	4.33	3.49	0.32	0.13	0.04	99.83	110
LEG-J-07	Thesis	Surface Lithogeochemistry of the Relincho Porphyry Copper-Molybdenum Deposit_ Atacama Region_ Chile	Greenlaw	Relincho	Relincho	Cu-Mo	67.22	15.79	2.60942	0.93	2.02	3.89	3.59	0.4	0.16	0.06	99.44	133
LEG-P-05	Thesis	Surface Lithogeochemistry of the Relincho Porphyry Copper-Molybdenum Deposit_ Atacama Region_ Chile	Greenlaw	Relincho	Relincho	Cu-Mo	68.73	15.8	2.22251	0.79	1.83	4.4	3.59	0.32	0.13	0.03	99.8	111
LEG-E-14	Thesis	Surface Lithogeochemistry of the Relincho Porphyry Copper-Molybdenum Deposit_ Atacama Region_ Chile	Greenlaw	Relincho	Relincho	Cu-Mo	69.95	15.81	1.42168	0.3	1.47	3.67	4.97	0.34	0.08	0.01	99.78	140
LEG-1-03	Thesis	Surface Lithogeochemistry of the Relincho Porphyry Copper-Molybdenum Deposit_ Atacama Region_ Chile	Greenlaw	Relincho	Relincho	Cu-Mo	71.55	15.82	1.43968	0.13	0.93	3.46	4.03	0.31	0.04	0.005	99.8	128
LEG-E-07A	Thesis	Surface Lithogeochemistry of the Relincho Porphyry Copper-Molybdenum Deposit_ Atacama Region_ Chile	Greenlaw	Relincho	Relincho	Cu-Mo	68.14	15.84	2.48345	0.65	1.69	3.41	5.13	0.36	0.13	0.02	99.77	121
LEG-J-09	Thesis	Surface Lithogeochemistry of the Relincho Porphyry Copper-Molybdenum Deposit_ Atacama Region_ Chile	Greenlaw	Relincho	Relincho	Cu-Mo	64.25	15.85	2.7174	1.48	2.73	3.76	3.37	0.52	0.14	0.02	99.54	125
LEG-C-05	Thesis	Surface Lithogeochemistry of the Relincho Porphyry Copper-Molybdenum Deposit_ Atacama Region_ Chile	Greenlaw	Relincho	Relincho	Cu-Mo	67.45	15.86	2.34848	0.74	2.42	3.75	4.21	0.32	0.12	0.07	99.8	112
LEG-R-01A	Thesis	Surface Lithogeochemistry of the Relincho Porphyry Copper-Molybdenum Deposit_ Atacama Region_ Chile	Greenlaw	Relincho	Relincho	Cu-Mo	68.59	15.86	2.18651	0.72	1.76	4.31	3.94	0.33	0.14	0.04	99.8	134
LEG-L-12	Thesis	Surface Lithogeochemistry of the Relincho Porphyry Copper-Molybdenum Deposit_ Atacama Region_ Chile	Greenlaw	Relincho	Relincho	Cu-Mo	68.75	15.86	1.84459	0.87	4.13	4.5	0.65	0.33	0.12	0.06	99.79	106
LEG-C-01	Thesis	Surface Lithogeochemistry of the Relincho Porphyry Copper-Molybdenum Deposit_ Atacama Region_ Chile	Greenlaw	Relincho	Relincho	Cu-Mo	67.92	15.87	2.35748	0.82	2.36	4.29	3.46	0.35	0.12	0.06	99.77	122
LEG-K-09	Thesis	Surface Lithogeochemistry of the Relincho Porphyry Copper-Molybdenum Deposit_ Atacama Region_ Chile	Greenlaw	Relincho	Relincho	Cu-Mo	68.96	15.87	2.29449	0.82	1.3	4.46	3.23	0.32	0.12	0.02	99.8	113
LEG-Z-109A	Thesis	Surface Lithogeochemistry of the Relincho Porphyry Copper-Molybdenum Deposit_ Atacama Region_ Chile	Greenlaw	Relincho	Relincho	Cu-Mo	64.85	15.88	2.51944	1.41	2.61	3.19	3.9	0.53	0.16	0.03	99.51	125
LEG-E-03	Thesis	Surface Lithogeochemistry of the Relincho Porphyry Copper-Molybdenum Deposit_ Atacama Region_ Chile	Greenlaw	Relincho	Relincho	Cu-Mo	67.77	15.88	2.42046	0.81	2.96	3.56	3.5	0.36	0.14	0.05	99.84	122
LEG-K-14	Thesis	Surface Lithogeochemistry of the Relincho Porphyry Copper-Molybdenum Deposit_ Atacama Region_ Chile	Greenlaw	Relincho	Relincho	Cu-Mo	69.32	15.89	1.98856	0.76	1.02	4.06	4.19	0.31	0.12	0.03	99.63	114
LEG-D-02	Thesis	Surface Lithogeochemistry of the Relincho Porphyry Copper-Molybdenum Deposit_ Atacama Region_ Chile	Greenlaw	Relincho	Relincho	Cu-Mo	68.31	15.92	2.31249	0.78	1.77	4.84	3.76	0.36	0.13	0.05	99.78	141
LEG-Q-06	Thesis	Surface Lithogeochemistry of the Relincho Porphyry Copper-Molybdenum Deposit_ Atacama Region_ Chile	Greenlaw	Relincho	Relincho	Cu-Mo	67.77	15.92	2.20451	0.72	1.97	3.23	4.49	0.34	0.17	0.16	99.75	131
LEG-R-01B	Thesis	Surface Lithogeochemistry of the Relincho Porphyry Copper-Molybdenum Deposit_ Atacama Region_ Chile	Greenlaw	Relincho	Relincho	Cu-Mo	68.71	15.93	2.15052	0.72	2.13	4.16	3.92	0.32	0.14	0.03	99.78	131
LEG-G-05	Thesis	Surface Lithogeochemistry of the Relincho Porphyry Copper-Molybdenum Deposit_ Atacama Region_ Chile	Greenlaw	Relincho	Relincho	Cu-Mo	68.02	15.94	2.94235	0.7	1.46	3.89	3.53	0.32	0.12	0.04	99.67	110
LEG-C-06	Thesis	Surface Lithogeochemistry of the Relincho Porphyry Copper-Molybdenum Deposit_ Atacama Region_ Chile	Greenlaw	Relincho	Relincho	Cu-Mo	67.69	15.95	2.28549	0.75	2.31	4.29	4.01	0.35	0.13	0.05	99.79	130
LEG-E-02C	Thesis	Surface Lithogeochemistry of the Relincho Porphyry Copper-Molybdenum Deposit_ Atacama Region_ Chile	Greenlaw	Relincho	Relincho	Cu-Mo	67.12	15.95	2.81637	1.19	1.02	2.96	5.11	0.4	0.18	0.05	99.82	122
LEG-R-04	Thesis	Surface Lithogeochemistry of the Relincho Porphyry Copper-Molybdenum Deposit_ Atacama Region_ Chile	Greenlaw	Relincho	Relincho	Cu-Mo	68.6	15.95	2.28549	0.75	2.44	4.58	3.11	0.35	0.16	0.05	99.77	122
LEG-K-16	Thesis	Surface Lithogeochemistry of the Relincho Porphyry Copper-Molybdenum Deposit_ Atacama Region_ Chile	Greenlaw	Relincho	Relincho	Cu-Mo	70.37	15.96	1.20573	0.17	0.39	4.38	4.92	0.31	0.04	0.005	99.82	102
LEG-Q-07	Thesis	Surface Lithogeochemistry of the Relincho Porphyry Copper-Molybdenum Deposit_ Atacama Region_ Chile	Greenlaw	Relincho	Relincho	Cu-Mo	67.22	15.98	2.2495	0.76	2.12	4.2	3.55	0.35	0.16	0.14	99.79	130
LEG-K-17	Thesis	Surface Lithogeochemistry of the Relincho Porphyry Copper-Molybdenum Deposit_ Atacama Region_ Chile	Greenlaw	Relincho	Relincho	Cu-Mo	67.91	15.98	2.21351	0.97	2.12	4.22	3.53	0.37	0.13	0.03	99.66	123
LEG-H-02B	Thesis	Surface Lithogeochemistry of the Relincho Porphyry Copper-Molybdenum Deposit_ Atacama Region_ Chile	Greenlaw	Relincho	Relincho	Cu-Mo	68.56	16.01	2.57343	0.71	1.88	4.65	3.37	0.36	0.21	0.06	99.78	136
LEG-Q-03	Thesis	Surface Lithogeochemistry of the Relincho Porphyry Copper-Molybdenum Deposit_ Atacama Region_ Chile	Greenlaw	Relincho	Relincho	Cu-Mo	68.21	16.01	2.17752	0.84	1.93	3.76	4.3	0.35	0.14	0.16	99.8	131
LEG-Q-01	Thesis	Surface Lithogeochemistry of the Relincho Porphyry Copper-Molybdenum Deposit_ Atacama Region_ Chile	Greenlaw	Relincho	Relincho	Cu-Mo	67.46	16.02	2.22251	0.74	2.39	4.49	3.47	0.34	0.14	0.07	99.79	134
LEG-P-06	Thesis	Surface Lithogeochemistry of the Relincho Porphyry Copper-Molybdenum Deposit_ Atacama Region_ Chile	Greenlaw	Relincho	Relincho	Cu-Mo	68.58	16.03	1.65563	0.83	0.55	3.2	6.69	0.38	0.13	0.02	99.79	106
LEG-Q-04	Thesis	Surface Lithogeochemistry of the Relincho Porphyry Copper-Molybdenum Deposit_ Atacama Region_ Chile	Greenlaw	Relincho	Relincho	Cu-Mo	66.8	16.06	2.33948	0.85	2.4	4.84	3.41	0.39	0.17	0.07	99.77	134
LEG-H-04	Thesis	Surface Lithogeochemistry of the Relincho Porphyry Copper-Molybdenum Deposit_ Atacama Region_ Chile	Greenlaw	Relincho	Relincho	Cu-Mo	67.66	16.08	2.45645	0.86	2.49	4.5	3.19	0.35	0.14	0.05	99.76	115
LEG-J-13B	Thesis	Surface Lithogeochemistry of the Relincho Porphyry Copper-Molybdenum Deposit_ Atacama Region_ Chile	Greenlaw	Relincho	Relincho	Cu-Mo	69.06	16.11	1.82659	0.31	1.28	3.62	4.39	0.36	0.08	0.005	99.78	117
LEG-S-04	Thesis	Surface Lithogeochemistry of the Relincho Porphyry Copper-Molybdenum Deposit_ Atacama Region_ Chile	Greenlaw	Relincho	Relincho	Cu-Mo	67.17	16.12	2.54643	1.06	2.42	4.32	3.46	0.37	0.14	0.07	99.79	118
LEG-G-09	Thesis	Surface Lithogeochemistry of the Relincho Porphyry Copper-Molybdenum Deposit_ Atacama Region_ Chile	Greenlaw	Relincho	Relincho	Cu-Mo	68.38	16.16	2.18651	0.61	1.81	3.85	4.55	0.32	0.13	0.04	99.72	118
LEG-A-02	Thesis	Surface Lithogeochemistry of the Relincho Porphyry Copper-Molybdenum Deposit_ Atacama Region_ Chile	Greenlaw	Relincho	Relincho	Cu-Mo	66.34	16.18	2.60042	1.03	3.03	3.38	3.93	0.43	0.17	0.24	99.78	138
LEG-R-03A	Thesis	Surface Lithogeochemistry of the Relincho Porphyry Copper-Molybdenum Deposit_ Atacama Region_ Chile	Greenlaw	Relincho	Relincho	Cu-Mo	67.03	16.2	2.31249	0.78	2.56	4.3	3.6	0.36	0.16	0.05	99.77	141
LEG-F-11A	Thesis	Surface Lithogeochemistry of the Relincho Porphyry Copper-Molybdenum Deposit_ Atacama Region_ Chile	Greenlaw	Relincho	Relincho	Cu-Mo	68.75	16.23	2.20451	0.61	1.73	3.97	3.93	0.33	0.16	0.03	99.71	105
LEG-J-01	Thesis	Surface Lithogeochemistry of the Relincho Porphyry Copper-Molybdenum Deposit_ Atacama Region_ Chile	Greenlaw	Relincho	Relincho	Cu-Mo	67.11	16.28	2.7174	0.8	2.94	4.51	3.18	0.44	0.19	0.03	99.7	146
LEG-F-07	Thesis	Surface Lithogeochemistry of the Relincho Porphyry Copper-Molybdenum Deposit_ Atacama Region_ Chile	Greenlaw	Relincho	Relincho	Cu-Mo	67.31	16.31	3.12231	0.82	1.69	3.49	4.04	0.35	0.14	0.08	99.67	116
LEG-K-06	Thesis	Surface Lithogeochemistry of the Relincho Porphyry Copper-Molybdenum Deposit_ Atacama Region_ Chile	Greenlaw	Relincho	Relincho	Cu-Mo	67.41	16.32	1.84459	1.56	2.98	5.15	0.88	0.45	0.15	0.02	99.48	105
LEG-T-03	Thesis	Surface Lithogeochemistry of the Relincho Porphyry Copper-Molybdenum Deposit_ Atacama Region_ Chile	Greenlaw	Relincho	Relincho	Cu-Mo	68.12	16.34	1.87158	0.92	2.8	4.6	2.65	0.4	0.16	0.01	99.36	110
LEG-B-01	Thesis	Surface Lithogeochemistry of the Relincho Porphyry Copper-Molybdenum Deposit_ Atacama Region_ Chile	Greenlaw	Relincho	Relincho	Cu-Mo	65.32	16.4	2.45645	0.84	3.08	3.84	3.87	0.37	0.13	0.07	99.75	114
LEG-F-17	Thesis	Surface Lithogeochemistry of the Relincho Porphyry Copper-Molybdenum Deposit_ Atacama Region_ Chile	Greenlaw	Relincho	Relincho	Cu-Mo	67.44	16.41	2.75339	0.91	2.75	4.13	2.91	0.4	0.14	0.03	99.78	124
LEG-Z-03	Thesis	Surface Lithogeochemistry of the Relincho Porphyry Copper-Molybdenum Deposit_ Atacama Region_ Chile	Greenlaw	Relincho	Relincho	Cu-Mo	64.73	16.43	3.1313	1.46	3.61	4.29	2.45	0.43	0.12	0.06	99.79	111
LEG-O-09	Thesis	Surface Lithogeochemistry of the Relincho Porphyry Copper-Molybdenum Deposit_ Atacama Region_ Chile	Greenlaw	Relincho	Relincho	Cu-Mo	65.28	16.5	2.6814	1.08	2.45	4.82	3.46	0.45	0.15	0.03	99.73	105
LEG-Z-29	Thesis	Surface Lithogeochemistry of the Relincho Porphyry Copper-Molybdenum Deposit_ Atacama Region_ Chile	Greenlaw	Relincho	Relincho	Cu-Mo	65.51	16.51	3.06832	1.37	3.53	4.3	2.41	0.44	0.15	0.07	99.79	114
LEG-L-11A	Thesis	Surface Lithogeochemistry of the Relincho Porphyry Copper-Molybdenum Deposit_ Atacama Region_ Chile	Greenlaw	Relincho	Relincho	Cu-Mo	67.03	16.53	2.91535	1.12	2.61	4.89	2.69	0.41	0.16	0.03	99.77	109
LEG-1-02	Thesis	Surface Lithogeochemistry of the Relincho Porphyry Copper-Molybdenum Deposit_ Atacama Region_ Chile	Greenlaw	Relincho	Relincho	Cu-Mo	69.74	16.56	1.3587	0.22	1.55	4.33	3.5	0.36	0.09	0.005	99.78	139
LEG-A-05	Thesis	Surface Lithogeochemistry of the Relincho Porphyry Copper-Molybdenum Deposit_ Atacama Region_ Chile	Greenlaw	Relincho	Relincho	Cu-Mo	66.53	16.56	3.02333	0.94	3.05	3.96	3.01	0.41	0.16	0.08	99.8	119
LEG-F-09B	Thesis	Surface Lithogeochemistry of the Relincho Porphyry Copper-Molybdenum Deposit_ Atacama Region_ Chile	Greenlaw	Relincho	Relincho	Cu-Mo	66.39	16.62	2.54643	0.71	2.83	4.02	3.85	0.41	0.15	0.03	99.68	120
LEG-F-10	Thesis	Surface Lithogeochemistry of the Relincho Porphyry Copper-Molybdenum Deposit_ Atacama Region_ Chile	Greenlaw	Relincho	Relincho	Cu-Mo	66.44	16.62	2.89736	0.94	3.04	4.38	2.75	0.42	0.15	0.02	99.66	123
LEG-1-08	Thesis	Surface Lithogeochemistry of the Relincho Porphyry Copper-Molybdenum Deposit_ Atacama Region_ Chile	Greenlaw	Relincho	Relincho	Cu-Mo	58.3	16.65	6.70351	2.83	5.72	3.47	2.92	0.82	0.21	0.12	99.78	197
LEG-O-03	Thesis	Surface Lithogeochemistry of the Relincho Porphyry Copper-Molybdenum Deposit_ Atacama Region_ Chile	Greenlaw	Relincho	Relincho	Cu-Mo	66.65	16.66	2.47445	1.28	2.89	4.49	2.44	0.46	0.18	0.03	99.48	111
LEG-5-03	Thesis	Surface Lithogeochemistry of the Relincho Porphyry Copper-Molybdenum Deposit_ Atacama Region_ Chile	Greenlaw	Relincho	Relincho	Cu-Mo	65.92	16.83	2.93335	1.15	3.08	4.48	2.77	0.41	0.15	0.07	99.77	111
LEG-Z-12	Thesis	Surface Lithogeochemistry of the Relincho Porphyry Copper-Molybdenum Deposit_ Atacama Region_ Chile	Greenlaw	Relincho	Relincho	Cu-Mo	55.98	16.92	7.93624	3.62	6.43	3.07	1.8	1.15	0.26	0.14	99.75	179
LEG-E-04	Thesis	Surface Lithogeochemistry of the Relincho Porphyry Copper-Molybdenum Deposit_ Atacama Region_ Chile	Greenlaw	Relincho	Relincho	Cu-Mo	53.93	17.04	7.72928	5.19	7.78	2.95	1.6	0.97	0.19	0.17	99.76	159
LEG-Z-09	Thesis	Surface Lithogeochemistry of the Relincho Porphyry Copper-Molybdenum Deposit_ Atacama Region_ Chile	Greenlaw	Relincho	Relincho	Cu-Mo	50.15	17.13	9.4659	4.38	6.67	5.17	0.22	1.19	0.2	0.13	99.83	90
LEG-Z-08	Thesis	Surface Lithogeochemistry of the Relincho Porphyry Copper-Molybdenum Deposit_ Atacama Region_ Chile	Greenlaw	Relincho	Relincho	Cu-Mo	51.86	17.52	8.95301	5	9.24	2.91	0.47	1.04	0.19	0.13	99.78	94
LEG-A-04B	Thesis	Surface Lithogeochemistry of the Relincho Porphyry Copper-Molybdenum Deposit_ Atacama Region_ Chile	Greenlaw	Relincho	Relincho	Cu-Mo	52.42	17.71	9.27694	4.06	6.69	3.57	1.34	1.19	0.2	0.16	99.76	99
LEG-E-11	Thesis	Surface Lithogeochemistry of the Relincho Porphyry Copper-Molybdenum Deposit_ Atacama Region_ Chile	Greenlaw	Relincho	Relincho	Cu-Mo	52.48	18.01	8.57509	4.23	9.62	2.91	0.74	1.06	0.2	0.15	99.78	100
LEG-E-16	Thesis	Surface Lithogeochemistry of the Relincho Porphyry Copper-Molybdenum Deposit_ Atacama Region_ Chile	Greenlaw	Relincho	Relincho	Cu-Mo	49.4	18.04	9.24994	6.18	9.73	2.5	0.99	1.07	0.19	0.18	99.76	91
LEG-Z-11	Thesis	Surface Lithogeochemistry of the Relincho Porphyry Copper-Molybdenum Deposit_ Atacama Region_ Chile	Greenlaw	Relincho	Relincho	Cu-Mo	49.42	18.07	11.5264	3.88	4.69	4.21	1.88	1.53	0.36	0.2	99.57	168
LEG-E-02B	Thesis	Surface Lithogeochemistry of the Relincho Porphyry Copper-Molybdenum Deposit_ Atacama Region_ Chile	Greenlaw	Relincho	Relincho	Cu-Mo	53.11	18.37	8.23317	3.43	7.54	3.73	1.42	1.12	0.23	0.14	99.79	152
LEG-A-08B	Thesis	Surface Lithogeochemistry of the Relincho Porphyry Copper-Molybdenum Deposit_ Atacama Region_ Chile	Greenlaw	Relincho	Relincho	Cu-Mo	49.32	18.41	9.09698	6.11	9.18	3.09	0.96	1.09	0.21	0.22	99.75	100
LEG-E-07B	Thesis	Surface Lithogeochemistry of the Relincho Porphyry Copper-Molybdenum Deposit_ Atacama Region_ Chile	Greenlaw	Relincho	Relincho	Cu-Mo	50.4	18.46	9.23195	4.5	9.95	3.12	0.69	1.09	0.17	0.17	99.78	77
LEG-AE-02A	Thesis	Surface Lithogeochemistry of the Relincho Porphyry Copper-Molybdenum Deposit_ Atacama Region_ Chile	Greenlaw	Relincho	Relincho	Cu-Mo	66.29	15.98	2.56443	0.92	2.4	4.01	4.27	0.4	0.16	0.09	99.73	115
LEG-AE-03	Thesis	Surface Lithogeochemistry of the Relincho Porphyry Copper-Molybdenum Deposit_ Atacama Region_ Chile	Greenlaw	Relincho	Relincho	Cu-Mo	67.85	15.71	3.08631	0.88	1.78	3.15	4.23	0.38	0.15	0.17	99.58	112
LEG-AE-04A	Thesis	Surface Lithogeochemistry of the Relincho Porphyry Copper-Molybdenum Deposit_ Atacama Region_ Chile	Greenlaw	Relincho	Relincho	Cu-Mo	66.18	16.42	2.98734	0.95	2.56	3.79	3.75	0.41	0.16	0.13	99.72	122
LEG-AE-04B	Thesis	Surface Lithogeochemistry of the Relincho Porphyry Copper-Molybdenum Deposit_ Atacama Region_ Chile	Greenlaw	Relincho	Relincho	Cu-Mo	66.36	16.64	2.94235	0.93	2.72	4.16	3.66	0.41	0.17	0.14	99.76	126
LEG-AE-05	Thesis	Surface Lithogeochemistry of the Relincho Porphyry Copper-Molybdenum Deposit_ Atacama Region_ Chile	Greenlaw	Relincho	Relincho	Cu-Mo	66.47	16.39	2.86136	1.07	2.3	4.01	3.74	0.41	0.15	0.15	99.68	123
LEG-AE-10	Thesis	Surface Lithogeochemistry of the Relincho Porphyry Copper-Molybdenum Deposit_ Atacama Region_ Chile	Greenlaw	Relincho	Relincho	Cu-Mo	68	16.32	2.17752	0.88	2.71	4.78	2.98	0.35	0.12	0.03	99.81	94
LEG-AE-12	Thesis	Surface Lithogeochemistry of the Relincho Porphyry Copper-Molybdenum Deposit_ Atacama Region_ Chile	Greenlaw	Relincho	Relincho	Cu-Mo	66.67	17.21	2.40247	0.98	3.3	4.68	2.97	0.39	0.15	0.02	99.71	113
LEG-AF-06	Thesis	Surface Lithogeochemistry of the Relincho Porphyry Copper-Molybdenum Deposit_ Atacama Region_ Chile	Greenlaw	Relincho	Relincho	Cu-Mo	65.81	17.35	2.92435	1.03	3.63	4.92	2.49	0.43	0.15	0.05	99.8	108
DDH1034	Thesis	Geological and Hydrothermal Fluid Evolution at El Teniente_ Chile	Vry	El Teniente	El Teniente	Cu-Mo	53.1512	20.4594	4.38319	4.22178	8.76832	2.59802	2.27327	1.039	0.216502	0.108251		119.5
DDH1090	Thesis	Geological and Hydrothermal Fluid Evolution at El Teniente_ Chile	Vry	El Teniente	El Teniente	Cu-Mo	55.9478	18.3509	5.43692	5.37099	5.37099	3.02118	2.5736	0.932	0.223791	0.111896		122.5
DDH2200	Thesis	Geological and Hydrothermal Fluid Evolution at El Teniente_ Chile	Vry	El Teniente	El Teniente	Cu-Mo	48.8658	18.2642	4.89759	4.47533	9.6764	4.11247	2.90292	0.815	0.24191			63.69
DDH2459	Thesis	Geological and Hydrothermal Fluid Evolution at El Teniente_ Chile	Vry	El Teniente	El Teniente	Cu-Mo	49.1241	20.3001	4.94495	4.37406	7.51441	3.58897	2.91604	1.06	0.224311			69.42
08/2483/12	Thesis	Geological and Hydrothermal Fluid Evolution at El Teniente_ Chile	Vry	El Teniente	El Teniente	Cu-Mo	64.0677	17.6911	2.51817	1.69914	4.39778	4.99748	2.49874	0.5568	0.199899			179
400N 1780Eﬂ	Thesis	Geological and Hydrothermal Fluid Evolution at El Teniente_ Chile	Vry	El Teniente	El Teniente	Cu-Mo	61.7461	17.7945	3.49979	1.55581	4.57018	6.32047	1.65305	0.5741	0.194476	0.097238		100
DDH2487	Thesis	Geological and Hydrothermal Fluid Evolution at El Teniente_ Chile	Vry	El Teniente	El Teniente	Cu-Mo	55.6631	15.097	2.59243	1.38294	13.9446	3.68783	4.84027	0.3666	0.115245			76
DDH2487ﬂ	Thesis	Geological and Hydrothermal Fluid Evolution at El Teniente_ Chile	Vry	El Teniente	El Teniente	Cu-Mo	58.1985	14.2527	3.52676	1.90036	9.26425	2.96931	6.41371	0.482	0.356317			88.85
DDH2487ﬂ	Thesis	Geological and Hydrothermal Fluid Evolution at El Teniente_ Chile	Vry	El Teniente	El Teniente	Cu-Mo	49.6486	20.3914	7.47887	5.43031	7.75759	3.21386	2.54892	1.246	0.221645	0.110823		79.88
DDH1824	Thesis	Geological and Hydrothermal Fluid Evolution at El Teniente_ Chile	Vry	El Teniente	El Teniente	Cu-Mo	68.5255	16.6089	1.58354	1.20992	2.08986	1.64989	5.49964	0.217	0.219986			138
DDH2240	Thesis	Geological and Hydrothermal Fluid Evolution at El Teniente_ Chile	Vry	El Teniente	El Teniente	Cu-Mo	64.6877	16.5838	1.18586	0.988436	2.41618	2.96531	8.12714	0.325	0.219653			110.8
DDH2195	Thesis	Geological and Hydrothermal Fluid Evolution at El Teniente_ Chile	Vry	El Teniente	El Teniente	Cu-Mo	68.2673	16.1481	0.901863	1.00229	2.89551	5.45693	2.89551	0.269	0.222732			117.3
DDH2193	Thesis	Geological and Hydrothermal Fluid Evolution at El Teniente_ Chile	Vry	El Teniente	El Teniente	Cu-Mo	72.0666	16.3531		0.789462	3.15785	1.6917	3.15785	0.196	0.11278			89
DDH1954	Thesis	Geological and Hydrothermal Fluid Evolution at El Teniente_ Chile	Vry	El Teniente	El Teniente	Cu-Mo	72.0918	16.2932		0.892777	2.90153	1.67396	3.57111	0.216	0.111597			138
DDH1954	Thesis	Geological and Hydrothermal Fluid Evolution at El Teniente_ Chile	Vry	El Teniente	El Teniente	Cu-Mo	71.4206	16.7983		0.889977	3.11492	1.66871	2.89242	0.275	0.111247			109
Diablo sector drift21	Thesis	Geological and Hydrothermal Fluid Evolution at El Teniente_ Chile	Vry	El Teniente	El Teniente	Cu-Mo	67.3749	15.9052	1.95561	0.691531	3.45765	1.38306	4.93951	0.3124	0.09879	0.09879		105
DDH2312	Thesis	Geological and Hydrothermal Fluid Evolution at El Teniente_ Chile	Vry	El Teniente	El Teniente	Cu-Mo	58.3204	17.7585	5.35662	3.83421	6.35672	4.23781	1.71531	0.8699	0.302701	0.1009		126
DDH2428	Thesis	Geological and Hydrothermal Fluid Evolution at El Teniente_ Chile	Vry	El Teniente	El Teniente	Cu-Mo	60.9389	16.9462	4.94808	4.04015	5.61131	1.68339	1.57117	0.829	0.336679	0.112226		135
ET4	Thesis	Magmatic and tectonic characterization of the El Teniente regi•n.	Kay & Kurtz	El Teniente	El Teniente	Cu-Mo	66.74	17.57	2.2675	1.27	4.17	5.09	2.03	0.43	0.16	0.02
ET10	Thesis	Magmatic and tectonic characterization of the El Teniente regi•n.	Kay & Kurtz	El Teniente	El Teniente	Cu-Mo	68.59	17.27	2.16852	0.93	2.61	5.19	2.68	0.39	0.15	0.02
ET11	Thesis	Magmatic and tectonic characterization of the El Teniente regi•n.	Kay & Kurtz	El Teniente	El Teniente	Cu-Mo	69.75	16.73	0.575872	0.73	3.09	5.05	3.46	0.37	0.13	0.04
go-1	Thesis	Petrograf¶a y alteraci•n del P•rfido Dacitico_ yacimiento El Teniente	Ossand•n	El Teniente	El Teniente	Cu-Mo	68.03	17.57	2.8076	0.66	2.37	5.12	2.18	0.24	0.05	0.02
go-3	Thesis	Petrograf¶a y alteraci•n del P•rfido Dacitico_ yacimiento El Teniente	Ossand•n	El Teniente	El Teniente	Cu-Mo	64	14.31	0.836814	0.74	2.5	3.54	4.95	0.14	0.26
ET-1140A 1495-1500	Thesis	Estudio petrogr?fico_ mineraloqu¶mico y geoqu¶mico_ de los cuerpos intrusivos de Sewell y La Huifa en el sector del Yacimiento El Teniente_ VI Regi•n_ Chile	Reich	El Teniente	El Teniente	Cu-Mo	61.35	18.67	3.74317	1.72	4.6	5.73	1.62	0.582	0.22	0.075		82
ET-1140B 1646-1675	Thesis	Estudio petrogr?fico_ mineraloqu¶mico y geoqu¶mico_ de los cuerpos intrusivos de Sewell y La Huifa en el sector del Yacimiento El Teniente_ VI Regi•n_ Chile	Reich	El Teniente	El Teniente	Cu-Mo	63.96	17.78	3.32026	1.45	4.22	5.58	1.92	0.56	0.2	0.054		125
ET-1136B 1736-1780	Thesis	Estudio petrogr?fico_ mineraloqu¶mico y geoqu¶mico_ de los cuerpos intrusivos de Sewell y La Huifa en el sector del Yacimiento El Teniente_ VI Regi•n_ Chile	Reich	El Teniente	El Teniente	Cu-Mo	62.89	18.37	3.23928	1.39	4.26	5.81	1.74	0.526	0.21	0.065		101
ET1141 1355-1360	Thesis	Estudio petrogr?fico_ mineraloqu¶mico y geoqu¶mico_ de los cuerpos intrusivos de Sewell y La Huifa en el sector del Yacimiento El Teniente_ VI Regi•n_ Chile	Reich	El Teniente	El Teniente	Cu-Mo	60.55	18.98	3.6082	1.64	5.01	5.97	1.43	0.62	0.23	0.091		97
ET-1116 1420-1480	Thesis	Estudio petrogr?fico_ mineraloqu¶mico y geoqu¶mico_ de los cuerpos intrusivos de Sewell y La Huifa en el sector del Yacimiento El Teniente_ VI Regi•n_ Chile	Reich	El Teniente	El Teniente	Cu-Mo	64.71	17.12	2.86136	1.41	4.05	5.29	1.96	0.514	0.15	0.05		123
ET-1144 1418-1425	Thesis	Estudio petrogr?fico_ mineraloqu¶mico y geoqu¶mico_ de los cuerpos intrusivos de Sewell y La Huifa en el sector del Yacimiento El Teniente_ VI Regi•n_ Chile	Reich	El Teniente	El Teniente	Cu-Mo	65.46	17.44	2.79838	1.07	3.63	5.62	1.78	0.453	0.18	0.06		121
ET-1107 919-1010	Thesis	Estudio petrogr?fico_ mineraloqu¶mico y geoqu¶mico_ de los cuerpos intrusivos de Sewell y La Huifa en el sector del Yacimiento El Teniente_ VI Regi•n_ Chile	Reich	El Teniente	El Teniente	Cu-Mo	63.53	16.14	3.86914	1.14	1.91	1.24	4.67	0.41	0.17	0.04		97
DDH1716 563-566ft	Thesis	Porfido Teniente: dos fases intrusivas caracteristicas geol•gicas_ Petrogr?ficas y geoqu¶micas_ Yacimiento El Teniente.	Rojas	El Teniente	El Teniente	Cu-Mo	65.5	16.77	1.96156	0.85	3.11	5.32	2.48	0.35	0.14	0.01		102
DDH1943 273-276ft	Thesis	Porfido Teniente: dos fases intrusivas caracteristicas geol•gicas_ Petrogr?ficas y geoqu¶micas_ Yacimiento El Teniente.	Rojas	El Teniente	El Teniente	Cu-Mo	64.1	16.41	0.710842	0.87	3.27	6.09	2.38	0.37	0.14	0.01		91
DDH1913 394-397ft	Thesis	Porfido Teniente: dos fases intrusivas caracteristicas geol•gicas_ Petrogr?ficas y geoqu¶micas_ Yacimiento El Teniente.	Rojas	El Teniente	El Teniente	Cu-Mo	65.76	17.03	1.86259	0.72	3.19	5.47	2.41	0.36	0.13	0.01		105
DDH1125 279-282ft	Thesis	Porfido Teniente: dos fases intrusivas caracteristicas geol•gicas_ Petrogr?ficas y geoqu¶micas_ Yacimiento El Teniente.	Rojas	El Teniente	El Teniente	Cu-Mo	63.64	16.77	2.46545	1.01	3.53	5.29	2.35	0.42	0.16	0.01		88
DDH1475 9-10m	Thesis	Porfido Teniente: dos fases intrusivas caracteristicas geol•gicas_ Petrogr?ficas y geoqu¶micas_ Yacimiento El Teniente.	Rojas	El Teniente	El Teniente	Cu-Mo	66.36	16.9	1.3587	0.83	3.17	5.65	2.72	0.36	0.14	0.01		112
DDH1943 637-640.5ft	Thesis	Porfido Teniente: dos fases intrusivas caracteristicas geol•gicas_ Petrogr?ficas y geoqu¶micas_ Yacimiento El Teniente.	Rojas	El Teniente	El Teniente	Cu-Mo	64.31	16.72	1.57465	0.86	3.16	5.77	2.6	0.37	0.15	0.01		87
DDH1332 276-279ft	Thesis	Porfido Teniente: dos fases intrusivas caracteristicas geol•gicas_ Petrogr?ficas y geoqu¶micas_ Yacimiento El Teniente.	Rojas	El Teniente	El Teniente	Cu-Mo	63.66	15.93	3.76116	1.04	2.34	4.01	2.96	0.36	0.14	0.04		95
DDH1326 267-270.5ft	Thesis	Porfido Teniente: dos fases intrusivas caracteristicas geol•gicas_ Petrogr?ficas y geoqu¶micas_ Yacimiento El Teniente.	Rojas	El Teniente	El Teniente	Cu-Mo	63.8	17.22	3.04132	1.47	3.88	5.79	1.87	0.5	0.2	0.02		102
DDH1561 136.5-137.2ft	Thesis	Porfido Teniente: dos fases intrusivas caracteristicas geol•gicas_ Petrogr?ficas y geoqu¶micas_ Yacimiento El Teniente.	Rojas	El Teniente	El Teniente	Cu-Mo	63.13	16.91	2.2585	1.43	4.05	5.73	1.95	0.47	0.2	0.02		97
DDH1561 177.5-178.5ft	Thesis	Porfido Teniente: dos fases intrusivas caracteristicas geol•gicas_ Petrogr?ficas y geoqu¶micas_ Yacimiento El Teniente.	Rojas	El Teniente	El Teniente	Cu-Mo	62.93	17	2.39707	1.39	4.02	5.63	2.29	0.46	0.19	0.02		96
AM-2	Thesis	Inclusiones fluidas de la secci•n 124 de El Teniente	Skewes	El Teniente	El Teniente	Cu-Mo	49.3	20.67	9.71	3.78	9.33	4.4	0.52	0.98	0.25	0.13
SG8-998	Thesis	Inclusiones fluidas de la secci•n 124 de El Teniente	Skewes	El Teniente	El Teniente	Cu-Mo	47.03	21.51	11.6	3.52	9.93	2.84	0.73	1.19	0.29	0.17
1529-1182	Thesis	Inclusiones fluidas de la secci•n 124 de El Teniente	Skewes	El Teniente	El Teniente	Cu-Mo	46.57	20.56	9.7	4.54	10.84	4.05	1.02	1.11	0.29	0.12
1698-1022	Thesis	Inclusiones fluidas de la secci•n 124 de El Teniente	Skewes	El Teniente	El Teniente	Cu-Mo	48.62	20.39	9.22	4.74	10.14	3.28	1.27	1.16	0.2	0.17
1698-1157	Thesis	Inclusiones fluidas de la secci•n 124 de El Teniente	Skewes	El Teniente	El Teniente	Cu-Mo	49.88	20.56	9.03	3.65	9.06	3.53	1.23	1.07	0.21	0.14
SG8-831	Thesis	Inclusiones fluidas de la secci•n 124 de El Teniente	Skewes	El Teniente	El Teniente	Cu-Mo	49.29	20.29	9.8	4.67	8.15	2.96	1.33	1.09	0.32	0.1
1313-204.8	Thesis	Inclusiones fluidas de la secci•n 124 de El Teniente	Skewes	El Teniente	El Teniente	Cu-Mo	50.73	19.53	8.1	4.12	9.35	2.97	1.73	0.88	0.23	0.08
1331-91	Thesis	Inclusiones fluidas de la secci•n 124 de El Teniente	Skewes	El Teniente	El Teniente	Cu-Mo	47.4	21.55	6.85	6.2	8.42	2.64	4.03	1.05	0.25	0.06
DDH1394 92ft	Thesis	Inclusiones fluidas de la secci•n 124 de El Teniente	Skewes	El Teniente	El Teniente	Cu-Mo	60.93	17.24	1.92557	1.86	4.61	4.76	2.23	0.63	0.21	0.02		108
DDH2105 919ft	Thesis	Inclusiones fluidas de la secci•n 124 de El Teniente	Skewes	El Teniente	El Teniente	Cu-Mo	63.13	17.15	1.12683	1.15	3.39	4.78	3.48	0.43	0.16	0.07		81
DDH1446 266ft	Thesis	Inclusiones fluidas de la secci•n 124 de El Teniente	Skewes	El Teniente	El Teniente	Cu-Mo	56.34	13.86	2.46545	1.41	6.72	3.8	5.68	0.42	0.17	0.02		81
DDH1446 637ft	Thesis	Inclusiones fluidas de la secci•n 124 de El Teniente	Skewes	El Teniente	El Teniente	Cu-Mo	53.52	13.23	1.72762	1.64	11.26	2.33	5.36	0.38	0.19	0.02		81
DDH1473 1418ft	Thesis	Inclusiones fluidas de la secci•n 124 de El Teniente	Skewes	El Teniente	El Teniente	Cu-Mo	48.91	11.52	2.42946	1.56	12.04	1.48	7.91	0.35	0.2	0.01		65
DDH1824 655ft	Thesis	Inclusiones fluidas de la secci•n 124 de El Teniente	Skewes	El Teniente	El Teniente	Cu-Mo	62.9	16.16	1.29774	0.89	2.74	3.84	5.98	0.43	0.14	0.04		95
DDH1824 795ft	Thesis	Inclusiones fluidas de la secci•n 124 de El Teniente	Skewes	El Teniente	El Teniente	Cu-Mo	63.09	16.01	1.97261	1.2	2.24	2.8	7.07	0.44	0.14	0.01		90
DDH2105 260.3m	Thesis	Inclusiones fluidas de la secci•n 124 de El Teniente	Skewes	El Teniente	El Teniente	Cu-Mo	66.22	15.49	0.33495	0.54	3.06	4.64	4.36	0.219	0.09	0.02		80
DDH2370 45.5m	Thesis	Inclusiones fluidas de la secci•n 124 de El Teniente	Skewes	El Teniente	El Teniente	Cu-Mo	63.11	16.7	1.51166	1.07	2.79	4.65	3.52	0.4	0.17	0.02		92
DDH2370 159m	Thesis	Inclusiones fluidas de la secci•n 124 de El Teniente	Skewes	El Teniente	El Teniente	Cu-Mo	63.96	16.3	2.31249	1.08	2.7	5.19	3.11	0.38	0.14	0.04		96
DDH2370 228.4m	Thesis	Inclusiones fluidas de la secci•n 124 de El Teniente	Skewes	El Teniente	El Teniente	Cu-Mo	58.07	16.92	5.09287	2.56	3.79	4.17	2.8	0.66	0.25	0.04		99
DDH2370 113.44m	Thesis	Inclusiones fluidas de la secci•n 124 de El Teniente	Skewes	El Teniente	El Teniente	Cu-Mo	60.79	17.02	4.10309	2.12	2.98	5.13	2.25	0.59	0.2	0.04		101
DDH1309 1033ft	Thesis	Inclusiones fluidas de la secci•n 124 de El Teniente	Skewes	El Teniente	El Teniente	Cu-Mo	63.02	16.68	2.60587	2.17	3.5	5.3	2.02	0.57	0.17	0.03		96
DDH2331 195.2	Thesis	Inclusiones fluidas de la secci•n 124 de El Teniente	Skewes	El Teniente	El Teniente	Cu-Mo	56.78	16.32	2.41146	2.43	5.67	4.59	1.89	0.69	0.22	0.02		101
C8-UCL Centro	Thesis	Inclusiones fluidas de la secci•n 124 de El Teniente	Skewes	El Teniente	El Teniente	Cu-Mo	65.41	16.52	2.10553	1.26	2.38	5.76	3.14	0.4	0.15	0.02		94
C8-UCL border	Thesis	Inclusiones fluidas de la secci•n 124 de El Teniente	Skewes	El Teniente	El Teniente	Cu-Mo	49.08	17.02	3.39225	2.62	8.03	5.63	2.84	0.39	0.21	0.02		108
DDH1331 305ft	Thesis	Inclusiones fluidas de la secci•n 124 de El Teniente	Skewes	El Teniente	El Teniente	Cu-Mo	63.58	17.29	3.86014	1.55	3.9	4.27	1.78	0.54	0.18	0.004		106
DDH1334 291.5ft	Thesis	Inclusiones fluidas de la secci•n 124 de El Teniente	Skewes	El Teniente	El Teniente	Cu-Mo	64.23	15.83	2.57343	1.36	3.7	4.16	2.73	0.51	0.16	0.02		116
Ttc5 130N/1770E	Thesis	Inclusiones fluidas de la secci•n 124 de El Teniente	Skewes	El Teniente	El Teniente	Cu-Mo	63.7	17.1	4.10962	1.5	3.9	4.93	2.2	0.39	0.21	0.08		94
190N/ 1740E	Thesis	Inclusiones fluidas de la secci•n 124 de El Teniente	Skewes	El Teniente	El Teniente	Cu-Mo	64.72	16.55	2.14291	1.24	3.37	5.89	1.54	0.46	0.15	0.03		116
400S/ 1780E	Thesis	Inclusiones fluidas de la secci•n 124 de El Teniente	Skewes	El Teniente	El Teniente	Cu-Mo	62.05	18.38	3.25866	1.58	4.41	5.98	1.47	0.57	0.19	0.07		104
500S/ 1725E	Thesis	Inclusiones fluidas de la secci•n 124 de El Teniente	Skewes	El Teniente	El Teniente	Cu-Mo	66.35	15.82	2.53882	1.02	2.86	4.68	2.71	0.38	0.14	0.04		91
1826-2280	Thesis	Inclusiones fluidas de la secci•n 124 de El Teniente	Skewes	El Teniente	El Teniente	Cu-Mo	62.74	17.59	3.45164	1.52	4.47	5.63	1.82	0.58	0.18	0.03		109
1182-1535 294S/11296E	Thesis	Inclusiones fluidas de la secci•n 124 de El Teniente	Skewes	El Teniente	El Teniente	Cu-Mo	66.23	15.86	0.946834	0.64	2.57	4.38	3.69	0.292	0.11	0.005		113
1311-1869 304S/1210E	Thesis	Inclusiones fluidas de la secci•n 124 de El Teniente	Skewes	El Teniente	El Teniente	Cu-Mo	69.35	14.73	0.401964	0.26	2.35	4.37	3.56	0.147	0.06	0.112		88
DDH1300 403ft	Thesis	Inclusiones fluidas de la secci•n 124 de El Teniente	Skewes	El Teniente	El Teniente	Cu-Mo	66.26	16.85	1.66663	2.82	5.53	2.64	0.14	0.38	1.95	1.01		94
DDH1134 302ft	Thesis	Inclusiones fluidas de la secci•n 124 de El Teniente	Skewes	El Teniente	El Teniente	Cu-Mo	64.42	17.76	0.80982	3.69	6.8	2.67	0.2	0.53	3.35	1.02		95
DDH1134 365ft	Thesis	Inclusiones fluidas de la secci•n 124 de El Teniente	Skewes	El Teniente	El Teniente	Cu-Mo	65.18	16.79	0.818818	3.45	6.13	2.66	0.14	0.4	3.5	0.91		104
Ttc8	GEOROC	The Giant El Teniente Breccia Deposit: Hypogene Copper Distribution and Emplacement.	Skewes et al.	El Teniente	El Teniente	Cu-Mo	61.1	17.2	4.33948	3.2	5.5	5.14	2	0.67	0.21	0.05		130
DDH1337 298m	GEOROC	The Giant El Teniente Breccia Deposit: Hypogene Copper Distribution and Emplacement.	Skewes et al.	El Teniente	El Teniente	Cu-Mo	51.14	18.66	6.19062	3.47	5.69	5.08	2.94	1.02	0.14	0.04		81
540-2082	GEOROC	Magmatic Evolution of the Giant El Teniente CuπMo Deposit_ Central Chile	Stern et al	El Teniente	El Teniente	Cu-Mo	51.3	18.68	8.89902	5.23	9	3.21	1	1.07	0.22	0.15		73
1411-1630	GEOROC	Magmatic Evolution of the Giant El Teniente CuπMo Deposit_ Central Chile	Stern et al	El Teniente	El Teniente	Cu-Mo	51.08	17.07	9.93379	5.75	6.58	2.15	2.56	1.09	0.19	0.08		56
EX2004-04	GEOROC	Magmatic Evolution of the Giant El Teniente CuπMo Deposit_ Central Chile	Stern et al	El Teniente	El Teniente	Cu-Mo	51.94	18.19	8.78	5.71	7.87	3.82	1.01	0.92	0.2	0.13		86
QT-4	GEOROC	Magmatic Evolution of the Giant El Teniente CuπMo Deposit_ Central Chile	Stern et al	El Teniente	El Teniente	Cu-Mo	49.65	17.96	9.9	5.29	6.56	4.3	1.03	1	0.22	0.53		74
AS-99-1C	GEOROC	Magmatic Evolution of the Giant El Teniente CuπMo Deposit_ Central Chile	Stern et al	El Teniente	El Teniente	Cu-Mo	59.78	17.67	6.6093	1.72	4.12	3.97	2.05	0.74	0.2	0.2		164
400S/1780E	GEOROC	Magmatic Evolution of the Giant El Teniente CuπMo Deposit_ Central Chile	Stern et al	El Teniente	El Teniente	Cu-Mo	62.05	18.38	3.25866	1.58	4.41	5.98	1.47	0.57	0.19	0.07		104
1529-1182	GEOROC	Magmatic Evolution of the Giant El Teniente CuπMo Deposit_ Central Chile	Stern et al	El Teniente	El Teniente	Cu-Mo	46.57	20.56	9.7	4.54	10.84	4.05	1.02	1.11	0.29	0.12		54
1698-1022	GEOROC	Magmatic Evolution of the Giant El Teniente CuπMo Deposit_ Central Chile	Stern et al	El Teniente	El Teniente	Cu-Mo	48.62	20.39	9.22	4.74	10.14	3.28	1.27	1.16	0.2	0.17
1411-1651	GEOROC	Magmatic Evolution of the Giant El Teniente CuπMo Deposit_ Central Chile	Stern et al	El Teniente	El Teniente	Cu-Mo	48.97	16.99	10.52	5.81	9.57	3.42	0.69	1.22	0.2	0.15		56
1826-367	GEOROC	Magmatic Evolution of the Giant El Teniente CuπMo Deposit_ Central Chile	Stern et al	El Teniente	El Teniente	Cu-Mo	50.65	19.11	8.85	4.17	7.8	1.68	2.23	1.01	0.21	0.09		80
1591-24	GEOROC	Magmatic Evolution of the Giant El Teniente CuπMo Deposit_ Central Chile	Stern et al	El Teniente	El Teniente	Cu-Mo	51.02	17.84	7.6	5.7	9.82	3.03	0.89	0.92	0.19	0.12		62
1899-1506	GEOROC	Magmatic Evolution of the Giant El Teniente CuπMo Deposit_ Central Chile	Stern et al	El Teniente	El Teniente	Cu-Mo	49.73	18.24	8	5.15	10.75	3.02	0.46	1.1	0.21	0.13		56
1515-480	GEOROC	Magmatic Evolution of the Giant El Teniente CuπMo Deposit_ Central Chile	Stern et al	El Teniente	El Teniente	Cu-Mo	49.2	18.64	8.22	5.33	9.08	1.91	2	1.16	0.23	0.11		86
1914-162	GEOROC	Magmatic Evolution of the Giant El Teniente CuπMo Deposit_ Central Chile	Stern et al	El Teniente	El Teniente	Cu-Mo	51.96	18.7	5.39	4.68	5.86	3.41	3.37	1.07	0.22	0.04		99
QT5	GEOROC	Magmatic Evolution of the Giant El Teniente CuπMo Deposit_ Central Chile	Stern et al	El Teniente	El Teniente	Cu-Mo	50.28	18.32	8.75	3.81	9.43	2.93	2.08	0.99	0.2	0.37		71
AM2	GEOROC	Magmatic Evolution of the Giant El Teniente CuπMo Deposit_ Central Chile	Stern et al	El Teniente	El Teniente	Cu-Mo	49.3	20.67	8.74	3.78	9.33	4.4	0.52	0.98	0.25	0.13		107
AS99-11A	GEOROC	Magmatic Evolution of the Giant El Teniente CuπMo Deposit_ Central Chile	Stern et al	El Teniente	El Teniente	Cu-Mo	56.15	17.9	6.32	3.17	5.79	4.22	1.62	0.84	0.25	0.12		120
AS99-10	GEOROC	Magmatic Evolution of the Giant El Teniente CuπMo Deposit_ Central Chile	Stern et al	El Teniente	El Teniente	Cu-Mo	57.78	18.24	7.26	3.42	4.65	3.01	0.16	0.88	0.25	0.16		103
ES85-95	GEOROC	Magmatic Evolution of the Giant El Teniente CuπMo Deposit_ Central Chile	Stern et al	El Teniente	El Teniente	Cu-Mo	57.75	18.19	8.76	2.45	4.16	4.59	0.44	0.87	0.25	0.06		143
AS99-4	GEOROC	Magmatic Evolution of the Giant El Teniente CuπMo Deposit_ Central Chile	Stern et al	El Teniente	El Teniente	Cu-Mo	59.03	17.78	5.64	2.41	5.93	3.94	1.84	0.78	0.22	0.08		147
AS99-13C	GEOROC	Magmatic Evolution of the Giant El Teniente CuπMo Deposit_ Central Chile	Stern et al	El Teniente	El Teniente	Cu-Mo	60.3	16.86	5.52233	2.69	5.4	3.84	2.36	0.72	0.2	0.1		167
1826-2280	GEOROC	Magmatic Evolution of the Giant El Teniente CuπMo Deposit_ Central Chile	Stern et al	El Teniente	El Teniente	Cu-Mo	62.74	17.59	1.60164	1.52	4.47	5.63	1.82	0.58	0.18			109
1331-305	GEOROC	Magmatic Evolution of the Giant El Teniente CuπMo Deposit_ Central Chile	Stern et al	El Teniente	El Teniente	Cu-Mo	63.58	17.29	3.86	1.55	3.9	4.27	1.78	0.54	0.18	0.04		106
1334-291.5	GEOROC	Magmatic Evolution of the Giant El Teniente CuπMo Deposit_ Central Chile	Stern et al	El Teniente	El Teniente	Cu-Mo	64.23	15.83	2.57	1.36	3.7	4.16	2.73	0.51	0.16	0.02		116
190N/1740E	GEOROC	Magmatic Evolution of the Giant El Teniente CuπMo Deposit_ Central Chile	Stern et al	El Teniente	El Teniente	Cu-Mo	64.92	16.55	2.14291	1.24	3.37	5.89	1.54	0.46	0.15	0.03		116
500S/1725E	GEOROC	Magmatic Evolution of the Giant El Teniente CuπMo Deposit_ Central Chile	Stern et al	El Teniente	El Teniente	Cu-Mo	66.35	15.82	2.53882	1.02	2.86	4.68	2.71	0.38	0.14	0.04		91
1824-655	GEOROC	Magmatic Evolution of the Giant El Teniente CuπMo Deposit_ Central Chile	Stern et al	El Teniente	El Teniente	Cu-Mo	62.9	16.16	1.28671	0.89	2.74	3.84	5.98	0.43	0.14	0.04		95
1473-970	GEOROC	Magmatic Evolution of the Giant El Teniente CuπMo Deposit_ Central Chile	Stern et al	El Teniente	El Teniente	Cu-Mo	48.45	18.62	6.78449	4.73	5.73	4.33	3.63	1.01	0.22	0.03		95
1300-403	GEOROC	Magmatic Evolution of the Giant El Teniente CuπMo Deposit_ Central Chile	Stern et al	El Teniente	El Teniente	Cu-Mo	66.26	16.85	1.64663	1.01	2.82	5.53	2.64	0.38	0.14	0.02		94
1134-302	GEOROC	Magmatic Evolution of the Giant El Teniente CuπMo Deposit_ Central Chile	Stern et al	El Teniente	El Teniente	Cu-Mo	64.42	17.76	0.80982	1.02	3.69	6.8	2.67	0.53	0.2			95
1134-79	GEOROC	Magmatic Evolution of the Giant El Teniente CuπMo Deposit_ Central Chile	Stern et al	El Teniente	El Teniente	Cu-Mo	59.89	16.73	1.52966	2.22	4.77	5.55	2.93	0.61	0.17	0.01		90
1394-92	GEOROC	Magmatic Evolution of the Giant El Teniente CuπMo Deposit_ Central Chile	Stern et al	El Teniente	El Teniente	Cu-Mo	60.93	17.24	1.92557	1.86	4.61	4.76	2.23	0.63	0.21	0.02		108
1309-1033	GEOROC	Magmatic Evolution of the Giant El Teniente CuπMo Deposit_ Central Chile	Stern et al	El Teniente	El Teniente	Cu-Mo	63.02	16.68	2.56	2.17	3.5	5.3	2.02	0.57	0.17	0.03		96
2331-195.2M	GEOROC	Magmatic Evolution of the Giant El Teniente CuπMo Deposit_ Central Chile	Stern et al	El Teniente	El Teniente	Cu-Mo	56.78	16.32	2.41	2.43	5.67	4.59	1.89	0.69	0.22	0.02		101
1824-795	GEOROC	Magmatic Evolution of the Giant El Teniente CuπMo Deposit_ Central Chile	Stern et al	El Teniente	El Teniente	Cu-Mo	63.09	16.01	1.95	1.2	2.24	2.8	7.07	0.44	0.14	0.01		90
2105-260.3M	GEOROC	Magmatic Evolution of the Giant El Teniente CuπMo Deposit_ Central Chile	Stern et al	El Teniente	El Teniente	Cu-Mo	66.22	15.49	0.32	0.54	3.06	4.64	4.36	0.219	0.09	0.02		80
1134-365	GEOROC	Magmatic Evolution of the Giant El Teniente CuπMo Deposit_ Central Chile	Stern et al	El Teniente	El Teniente	Cu-Mo	65.18	16.79	0.82	0.91	3.45	6.13	2.66	0.4	0.14			104
2105-919	GEOROC	Magmatic Evolution of the Giant El Teniente CuπMo Deposit_ Central Chile	Stern et al	El Teniente	El Teniente	Cu-Mo	63.13	17.15	1.15	1.15	3.39	4.78	3.48	0.43	0.16	0.07		81
1529-86	GEOROC	Magmatic Evolution of the Giant El Teniente CuπMo Deposit_ Central Chile	Stern et al	El Teniente	El Teniente	Cu-Mo	47.35	19.33	7.57	6.35	4.59	3.77	4.45	1.07	0.24	0.04		100
1521-94	GEOROC	Magmatic Evolution of the Giant El Teniente CuπMo Deposit_ Central Chile	Stern et al	El Teniente	El Teniente	Cu-Mo	50.01	17.4	7.33	6.03	4.66	3.32	3.94	0.99	0.18	0.05		71
1473-970	GEOROC	Magmatic Evolution of the Giant El Teniente CuπMo Deposit_ Central Chile	Stern et al	El Teniente	El Teniente	Cu-Mo	48.45	18.62	6.78	4.73	5.73	4.33	3.63	1.01	0.22	0.03		95
1337-298M	GEOROC	Magmatic Evolution of the Giant El Teniente CuπMo Deposit_ Central Chile	Stern et al	El Teniente	El Teniente	Cu-Mo	51.14	18.66	6.19	3.47	5.69	5.08	2.94	1.02	0.14	0.04		76
1337-363M	GEOROC	Magmatic Evolution of the Giant El Teniente CuπMo Deposit_ Central Chile	Stern et al	El Teniente	El Teniente	Cu-Mo	51.65	16.07	5.61	4.38	6.68	3.43	3.05	0.92	0.13	0.04		77
1337-219M	GEOROC	Magmatic Evolution of the Giant El Teniente CuπMo Deposit_ Central Chile	Stern et al	El Teniente	El Teniente	Cu-Mo	48.12	16.61	6.01	5.32	6.5	3.95	3.6	0.89	0.27	0.03		80
1446-266	GEOROC	Magmatic Evolution of the Giant El Teniente CuπMo Deposit_ Central Chile	Stern et al	El Teniente	El Teniente	Cu-Mo	56.34	13.86	2.47	1.41	6.72	3.8	5.68	0.42	0.17	0.02		81
1446-306	GEOROC	Magmatic Evolution of the Giant El Teniente CuπMo Deposit_ Central Chile	Stern et al	El Teniente	El Teniente	Cu-Mo	55.06	13.83	2.97	1.48	5.82	3.26	6.09	0.41	0.16	0.02		80
1446-637	GEOROC	Magmatic Evolution of the Giant El Teniente CuπMo Deposit_ Central Chile	Stern et al	El Teniente	El Teniente	Cu-Mo	53.52	13.23	1.73	1.64	11.26	2.33	5.36	0.38	0.19	0.02		77
1337-396M	GEOROC	Magmatic Evolution of the Giant El Teniente CuπMo Deposit_ Central Chile	Stern et al	El Teniente	El Teniente	Cu-Mo	46.97	11.32	2.16	1.51	12.86	1.9	6.22	0.39	0.19	0.02		71
2370-159	GEOROC	Magmatic Evolution of the Giant El Teniente CuπMo Deposit_ Central Chile	Stern et al	El Teniente	El Teniente	Cu-Mo	63.96	16.3	2.31249	1.08	2.7	5.19	3.11	0.38	0.14	0.04		96
1446-266	GEOROC	Magmatic Evolution of the Giant El Teniente CuπMo Deposit_ Central Chile	Stern et al	El Teniente	El Teniente	Cu-Mo	56.34	13.86	2.46545	1.41	6.72	3.8	5.68	0.42	0.17	0.02		81
KET-74	GEOROC	Episodic arc migration_ crustal thickening_ subduction erosion_ and magmatism in the south-central Andes	Kay et al	El Teniente	El Teniente	Cu-Mo	47.75	16.59	7.88	2.32	9.21	3.04	2.14	0.98	0.2	0.22
KET-69	GEOROC	Episodic arc migration_ crustal thickening_ subduction erosion_ and magmatism in the south-central Andes	Kay et al	El Teniente	El Teniente	Cu-Mo	51.1	20.37	8.37	2.87	10.79	3.13	0.37	1.2	0.22	0.19
KET-52	GEOROC	Episodic arc migration_ crustal thickening_ subduction erosion_ and magmatism in the south-central Andes	Kay et al	El Teniente	El Teniente	Cu-Mo	56.47	18.37	7.02	3.45	7.17	3.69	1.01	0.93	0.2	0.17
KET-25	GEOROC	Episodic arc migration_ crustal thickening_ subduction erosion_ and magmatism in the south-central Andes	Kay et al	El Teniente	El Teniente	Cu-Mo	63.7	17.54	4.14	1.38	3.71	4.34	2.86	0.57	0.19	0.1
TTE-75	GEOROC	Episodic arc migration_ crustal thickening_ subduction erosion_ and magmatism in the south-central Andes	Kay et al	El Teniente	El Teniente	Cu-Mo	70.53	13.9	1.32	0.36	1.57	3.61	3.84	0.2	0.07	0.06
TTE-72	GEOROC	Episodic arc migration_ crustal thickening_ subduction erosion_ and magmatism in the south-central Andes	Kay et al	El Teniente	El Teniente	Cu-Mo	74.52	13.85	1.24	0.22	1.51	3.8	3.54	0.19	0.08	0.04
KET-157A	GEOROC	Episodic arc migration_ crustal thickening_ subduction erosion_ and magmatism in the south-central Andes	Kay et al	El Teniente	El Teniente	Cu-Mo	53.42	18.93	7.79	3.58	8.13	4.25	1.19	1.04	0.21	0.14
TTE-70	GEOROC	Episodic arc migration_ crustal thickening_ subduction erosion_ and magmatism in the south-central Andes	Kay et al	El Teniente	El Teniente	Cu-Mo	53.59	17.45	8.64	4.36	7.51	3.42	1.98	1.09	0.26	0.14
KET-29	GEOROC	Episodic arc migration_ crustal thickening_ subduction erosion_ and magmatism in the south-central Andes	Kay et al	El Teniente	El Teniente	Cu-Mo	59.9	17.96	5.28	1.86	5.1	4.39	2.17	0.83	0.2	0.09
KET-156	GEOROC	Episodic arc migration_ crustal thickening_ subduction erosion_ and magmatism in the south-central Andes	Kay et al	El Teniente	El Teniente	Cu-Mo	64.63	15.51	5.3	1.39	4.13	3.3	2.86	0.63	0.16	0.1
KET-113	GEOROC	Episodic arc migration_ crustal thickening_ subduction erosion_ and magmatism in the south-central Andes	Kay et al	El Teniente	El Teniente	Cu-Mo	53.66	18.64	8.1	3.33	7.01	4.4	1.29	1.03	0.3	0.19
KET-110	GEOROC	Episodic arc migration_ crustal thickening_ subduction erosion_ and magmatism in the south-central Andes	Kay et al	El Teniente	El Teniente	Cu-Mo	55.39	18.27	6.59	3.96	7.41	4.26	1.4	0.93	0.23	0.14
KET-207	GEOROC	Episodic arc migration_ crustal thickening_ subduction erosion_ and magmatism in the south-central Andes	Kay et al	El Teniente	El Teniente	Cu-Mo	58.76	18.49	5.36	2.6	6.56	4.48	1.96	0.86	0.08	0.08
KET-139A	GEOROC	Episodic arc migration_ crustal thickening_ subduction erosion_ and magmatism in the south-central Andes	Kay et al	El Teniente	El Teniente	Cu-Mo	59.73	19.62	5.03	1.61	5.19	4.36	2.23	0.7	0.17	0.06
KET-144	GEOROC	Episodic arc migration_ crustal thickening_ subduction erosion_ and magmatism in the south-central Andes	Kay et al	El Teniente	El Teniente	Cu-Mo	63.38	16.29	4.08	2.01	4.67	3.55	2.68	0.56	0.14	0.08
ET-2	GEOROC	Episodic arc migration_ crustal thickening_ subduction erosion_ and magmatism in the south-central Andes	Kay et al	El Teniente	El Teniente	Cu-Mo	58.28	17.61	5.34	3.46	7.96	3.76	2.19	0.92	0.31	0.16
ET-17	GEOROC	Episodic arc migration_ crustal thickening_ subduction erosion_ and magmatism in the south-central Andes	Kay et al	El Teniente	El Teniente	Cu-Mo	67.13	17.68	2.83	1.39	2.65	5.32	2.21	0.49	0.19	0.12
ET-12C	GEOROC	Episodic arc migration_ crustal thickening_ subduction erosion_ and magmatism in the south-central Andes	Kay et al	El Teniente	El Teniente	Cu-Mo	67.24	17.09	2.53	0.82	5.03	2.41	4.02	0.42	0.15	0.31
ET-4	GEOROC	Episodic arc migration_ crustal thickening_ subduction erosion_ and magmatism in the south-central Andes	Kay et al	El Teniente	El Teniente	Cu-Mo	66.74	17.57	2.52	1.27	4.17	5.09	2.03	0.43	0.16	0.02
CM-11	GEOROC	Episodic arc migration_ crustal thickening_ subduction erosion_ and magmatism in the south-central Andes	Kay et al	El Teniente	El Teniente	Cu-Mo	50.66	18.71	9.51	3.7	10.3	3.34	0.24	1.24	0.29	0.23
CM-8	GEOROC	Episodic arc migration_ crustal thickening_ subduction erosion_ and magmatism in the south-central Andes	Kay et al	El Teniente	El Teniente	Cu-Mo	56.41	17.57	8.06	2.38	6.61	4.55	1.59	1.2	0.48	0.14
CM-5	GEOROC	Episodic arc migration_ crustal thickening_ subduction erosion_ and magmatism in the south-central Andes	Kay et al	El Teniente	El Teniente	Cu-Mo	59.3	17.87	7.73	2.76	7.02	3.81	0.17	0.92	0.22	0.19
CM-7B	GEOROC	Episodic arc migration_ crustal thickening_ subduction erosion_ and magmatism in the south-central Andes	Kay et al	El Teniente	El Teniente	Cu-Mo	60.95	16.67	8.13	1.93	4.33	4.83	1.48	1.16	0.35	0.16
CM-7A	GEOROC	Episodic arc migration_ crustal thickening_ subduction erosion_ and magmatism in the south-central Andes	Kay et al	El Teniente	El Teniente	Cu-Mo	59.9	16.8	8.19	2.49	5.23	4.23	1.54	1.15	0.28	0.2
CM-4	GEOROC	Episodic arc migration_ crustal thickening_ subduction erosion_ and magmatism in the south-central Andes	Kay et al	El Teniente	El Teniente	Cu-Mo	66.96	16.77	4.72	1.18	5.64	2.87	0.86	0.75	0.19	0.06
ETP-10B	GEOROC	Episodic arc migration_ crustal thickening_ subduction erosion_ and magmatism in the south-central Andes	Kay et al	El Teniente	El Teniente	Cu-Mo	57.69	18.47	6.04	3.32	8.16	4.65	0.48	0.82	0.26	0.12
TF-4	GEOROC	Episodic arc migration_ crustal thickening_ subduction erosion_ and magmatism in the south-central Andes	Kay et al	El Teniente	El Teniente	Cu-Mo	50.62	19.42	8.32	5.41	9.61	3.47	0.93	1.06	0.25	0.14
TF-7	GEOROC	Episodic arc migration_ crustal thickening_ subduction erosion_ and magmatism in the south-central Andes	Kay et al	El Teniente	El Teniente	Cu-Mo	52.32	18.1	9.37	4.96	8.77	3.73	1.03	1.05	0.19	0.25
TF-3	GEOROC	Episodic arc migration_ crustal thickening_ subduction erosion_ and magmatism in the south-central Andes	Kay et al	El Teniente	El Teniente	Cu-Mo	53.52	18.55	8.81	3.14	7.34	4.09	1.57	0.98	0.26	0.21
TF-10	GEOROC	Episodic arc migration_ crustal thickening_ subduction erosion_ and magmatism in the south-central Andes	Kay et al	El Teniente	El Teniente	Cu-Mo	55.77	18.09	7.72	3.74	7.2	3.9	1.38	0.95	0.19	0.17
TF-2	GEOROC	Episodic arc migration_ crustal thickening_ subduction erosion_ and magmatism in the south-central Andes	Kay et al	El Teniente	El Teniente	Cu-Mo	59.9	17.08	6.66	2.4	5.7	4.46	1.92	1.04	0.33	0.14
TF-11	GEOROC	Episodic arc migration_ crustal thickening_ subduction erosion_ and magmatism in the south-central Andes	Kay et al	El Teniente	El Teniente	Cu-Mo	60.96	16.99	6.51	2.29	5.84	4.06	2.09	0.9	0.22	0.15
E1a	Thesis	IGNEOUS PETROLOGY OF THE COLOSA GOLD-RICH PORPHYRY SYSTEM (TOLIMA_ COLOMBIA)	Gil-Rodriguez	La Colosa	La Colosa	Cu-Au	55.2	16.85	0.413908	3.49	6.75	3.63	2.45	0.805		0.063	98.33	85
E1b	Thesis	IGNEOUS PETROLOGY OF THE COLOSA GOLD-RICH PORPHYRY SYSTEM (TOLIMA_ COLOMBIA)	Gil-Rodriguez	La Colosa	La Colosa	Cu-Au	55.91	17.01	1.30471	3.47	6.69	3.57	2.29	0.799		0.066	99.59	97
E2a	Thesis	IGNEOUS PETROLOGY OF THE COLOSA GOLD-RICH PORPHYRY SYSTEM (TOLIMA_ COLOMBIA)	Gil-Rodriguez	La Colosa	La Colosa	Cu-Au	61.77	17.2	0.728838	2.61	4.59	4.33	1.95	0.589		0.017	100.9	111
E2b	Thesis	IGNEOUS PETROLOGY OF THE COLOSA GOLD-RICH PORPHYRY SYSTEM (TOLIMA_ COLOMBIA)	Gil-Rodriguez	La Colosa	La Colosa	Cu-Au	59.43	16.61	2.08754	2.5	4.7	4.24	1.66	0.814		0.033	99.33	113
E3a	Thesis	IGNEOUS PETROLOGY OF THE COLOSA GOLD-RICH PORPHYRY SYSTEM (TOLIMA_ COLOMBIA)	Gil-Rodriguez	La Colosa	La Colosa	Cu-Au	61.24	17.26	2.22251	1.82	4.29	3.86	3.57	0.498		0.022	100.1	103
E3b	Thesis	IGNEOUS PETROLOGY OF THE COLOSA GOLD-RICH PORPHYRY SYSTEM (TOLIMA_ COLOMBIA)	Gil-Rodriguez	La Colosa	La Colosa	Cu-Au	61.09	17.18	1.28671	1.83	3.74	4.08	2.65	0.487		0.008	99.45	103
E4a	Thesis	IGNEOUS PETROLOGY OF THE COLOSA GOLD-RICH PORPHYRY SYSTEM (TOLIMA_ COLOMBIA)	Gil-Rodriguez	La Colosa	La Colosa	Cu-Au	60.08	16.9	0.341924	1.75	4.57	4.28	1.56	0.483		0.02	98.43	138
I1a	Thesis	IGNEOUS PETROLOGY OF THE COLOSA GOLD-RICH PORPHYRY SYSTEM (TOLIMA_ COLOMBIA)	Gil-Rodriguez	La Colosa	La Colosa	Cu-Au	59.43	16.7	1.01677	2.61	5.84	4.38	1.86	0.554		0.042	98.92	101
I1b	Thesis	IGNEOUS PETROLOGY OF THE COLOSA GOLD-RICH PORPHYRY SYSTEM (TOLIMA_ COLOMBIA)	Gil-Rodriguez	La Colosa	La Colosa	Cu-Au	59.81	16.96	1.88058	2.8	6.66	4.06	1.55	0.58		0.119	99.95	119
I2a	Thesis	IGNEOUS PETROLOGY OF THE COLOSA GOLD-RICH PORPHYRY SYSTEM (TOLIMA_ COLOMBIA)	Gil-Rodriguez	La Colosa	La Colosa	Cu-Au	61.16	16.97	1.92557	2.78	6.51	4.03	1.5	0.589		0.108	100.9	88
I3a	Thesis	IGNEOUS PETROLOGY OF THE COLOSA GOLD-RICH PORPHYRY SYSTEM (TOLIMA_ COLOMBIA)	Gil-Rodriguez	La Colosa	La Colosa	Cu-Au	65.79	18.28	0.602866	2.04	1.3	4.24	2.63	0.568		0.018	99.61	124
I3b	Thesis	IGNEOUS PETROLOGY OF THE COLOSA GOLD-RICH PORPHYRY SYSTEM (TOLIMA_ COLOMBIA)	Gil-Rodriguez	La Colosa	La Colosa	Cu-Au	65.79	18.28	0.602866	2.04	1.3	4.24	2.63	0.568		0.018	99.61	124
DAa	Thesis	IGNEOUS PETROLOGY OF THE COLOSA GOLD-RICH PORPHYRY SYSTEM (TOLIMA_ COLOMBIA)	Gil-Rodriguez	La Colosa	La Colosa	Cu-Au	65.33	16.01	1.07976	1.07	3.88	4.74	2.04	0.414		0.034	99.29	165
DAb	Thesis	IGNEOUS PETROLOGY OF THE COLOSA GOLD-RICH PORPHYRY SYSTEM (TOLIMA_ COLOMBIA)	Gil-Rodriguez	La Colosa	La Colosa	Cu-Au	66.07	16.8	0.04499	1.14	2.35	4.56	2.19	0.411		0.017	99.77	113
NQD	Thesis	IGNEOUS PETROLOGY OF THE COLOSA GOLD-RICH PORPHYRY SYSTEM (TOLIMA_ COLOMBIA)	Gil-Rodriguez	La Colosa	La Colosa	Cu-Au	60.54	16.15	1.72762	1.7	2.11	3.85	2.08	0.48		0.447	99.58	108
DADa	Thesis	IGNEOUS PETROLOGY OF THE COLOSA GOLD-RICH PORPHYRY SYSTEM (TOLIMA_ COLOMBIA)	Gil-Rodriguez	La Colosa	La Colosa	Cu-Au	63.55	16.15	0.22495	1.44	3.99	4.46	3.28	0.484		0.049	99.25	117
DID	Thesis	IGNEOUS PETROLOGY OF THE COLOSA GOLD-RICH PORPHYRY SYSTEM (TOLIMA_ COLOMBIA)	Gil-Rodriguez	La Colosa	La Colosa	Cu-Au	62.1	18.28	1.3677	1.86	4.01	4.78	1.33	0.602		0.056	99.5	129
NDQS	Thesis	IGNEOUS PETROLOGY OF THE COLOSA GOLD-RICH PORPHYRY SYSTEM (TOLIMA_ COLOMBIA)	Gil-Rodriguez	La Colosa	La Colosa	Cu-Au	62.28	15.88	2.77138	3.07	3.01	3.96	2.25	0.654		0.054	98.85	116
NDQE	Thesis	IGNEOUS PETROLOGY OF THE COLOSA GOLD-RICH PORPHYRY SYSTEM (TOLIMA_ COLOMBIA)	Gil-Rodriguez	La Colosa	La Colosa	Cu-Au	62.62	17.74	2.17752	1.99	2.58	3.57	2.52	0.551		0.017	100.5	126
RT-1	Thesis	ESTUDIO PETROGRAFICO Y PETROLOGICO DE LOS PORFIDOS ALIMENTADORES DEL DISTRITO MINA RADOMIRO TOMIC_ II REGION_ CHILE	Cabrera	Chuqui-El Abra	Radomiro Tomic	Cu-Mo	71.46	16.38	0.710842	0.49	1.91	5.5	3.12	0.25	0.08	0.007	99.99	124
RT-2	Thesis	ESTUDIO PETROGRAFICO Y PETROLOGICO DE LOS PORFIDOS ALIMENTADORES DEL DISTRITO MINA RADOMIRO TOMIC_ II REGION_ CHILE	Cabrera	Chuqui-El Abra	Radomiro Tomic	Cu-Mo	71.97	15.71	1.18774	0.54	2.09	4.67	3.32	0.26	0.09	0.009	99.99	109
RT-3	Thesis	ESTUDIO PETROGRAFICO Y PETROLOGICO DE LOS PORFIDOS ALIMENTADORES DEL DISTRITO MINA RADOMIRO TOMIC_ II REGION_ CHILE	Cabrera	Chuqui-El Abra	Radomiro Tomic	Cu-Mo	70.75	16.61	1.55665	0.47	1.93	5.18	2.93	0.26	0.1	0.014	99.98	140
RT-4	Thesis	ESTUDIO PETROGRAFICO Y PETROLOGICO DE LOS PORFIDOS ALIMENTADORES DEL DISTRITO MINA RADOMIRO TOMIC_ II REGION_ CHILE	Cabrera	Chuqui-El Abra	Radomiro Tomic	Cu-Mo	72.32	15.45	0.692846	0.56	2.41	4.87	3.27	0.25	0.08	0.007	100	127
RT-5	Thesis	ESTUDIO PETROGRAFICO Y PETROLOGICO DE LOS PORFIDOS ALIMENTADORES DEL DISTRITO MINA RADOMIRO TOMIC_ II REGION_ CHILE	Cabrera	Chuqui-El Abra	Radomiro Tomic	Cu-Mo	72.27	15.91	0.692846	0.32	2.14	4.86	3.43	0.23	0.07	0.007	100	112
RT-6	Thesis	ESTUDIO PETROGRAFICO Y PETROLOGICO DE LOS PORFIDOS ALIMENTADORES DEL DISTRITO MINA RADOMIRO TOMIC_ II REGION_ CHILE	Cabrera	Chuqui-El Abra	Radomiro Tomic	Cu-Mo	72.79	15.28	0.85481	0.48	2.2	4.69	3.27	0.24	0.08	0.006	100	118
RT-7	Thesis	ESTUDIO PETROGRAFICO Y PETROLOGICO DE LOS PORFIDOS ALIMENTADORES DEL DISTRITO MINA RADOMIRO TOMIC_ II REGION_ CHILE	Cabrera	Chuqui-El Abra	Radomiro Tomic	Cu-Mo	72.69	15.61	1.01677	0.4	2.24	4.59	3.05	0.22	0.06	0.007	100.01	111
RT-8	Thesis	ESTUDIO PETROGRAFICO Y PETROLOGICO DE LOS PORFIDOS ALIMENTADORES DEL DISTRITO MINA RADOMIRO TOMIC_ II REGION_ CHILE	Cabrera	Chuqui-El Abra	Radomiro Tomic	Cu-Mo	69.87	17.08	1.52066	0.57	2.7	5.23	2.38	0.32	0.14	0.016	100	128
RT-9	Thesis	ESTUDIO PETROGRAFICO Y PETROLOGICO DE LOS PORFIDOS ALIMENTADORES DEL DISTRITO MINA RADOMIRO TOMIC_ II REGION_ CHILE	Cabrera	Chuqui-El Abra	Radomiro Tomic	Cu-Mo	70.97	16.14	1.75461	0.55	2.54	5.01	2.46	0.26	0.1	0.01	99.99	138
RT-10	Thesis	ESTUDIO PETROGRAFICO Y PETROLOGICO DE LOS PORFIDOS ALIMENTADORES DEL DISTRITO MINA RADOMIRO TOMIC_ II REGION_ CHILE	Cabrera	Chuqui-El Abra	Radomiro Tomic	Cu-Mo	70.41	16.41	1.84459	0.6	2.3	5.22	2.66	0.24	0.09	0.013	100	124
RT-11	Thesis	ESTUDIO PETROGRAFICO Y PETROLOGICO DE LOS PORFIDOS ALIMENTADORES DEL DISTRITO MINA RADOMIRO TOMIC_ II REGION_ CHILE	Cabrera	Chuqui-El Abra	Radomiro Tomic	Cu-Mo	71.97	15.5	1.58365	0.47	2.18	4.84	2.97	0.22	0.07	0.013	99.99	120
RT-12	Thesis	ESTUDIO PETROGRAFICO Y PETROLOGICO DE LOS PORFIDOS ALIMENTADORES DEL DISTRITO MINA RADOMIRO TOMIC_ II REGION_ CHILE	Cabrera	Chuqui-El Abra	Radomiro Tomic	Cu-Mo	72.25	15.53	1.45768	0.44	2.7	4.61	2.55	0.21	0.07	0.028	100.01	119
RT-13	Thesis	ESTUDIO PETROGRAFICO Y PETROLOGICO DE LOS PORFIDOS ALIMENTADORES DEL DISTRITO MINA RADOMIRO TOMIC_ II REGION_ CHILE	Cabrera	Chuqui-El Abra	Radomiro Tomic	Cu-Mo	64.28	16.32	4.36403	2.07	4.47	4.16	2.97	0.61	0.19	0.064	100	176
RT-14	Thesis	ESTUDIO PETROGRAFICO Y PETROLOGICO DE LOS PORFIDOS ALIMENTADORES DEL DISTRITO MINA RADOMIRO TOMIC_ II REGION_ CHILE	Cabrera	Chuqui-El Abra	Radomiro Tomic	Cu-Mo	67.28	16.27	3.00533	1.27	3.59	4.39	3.21	0.45	0.15	0.04	99.99	139
RT-15	Thesis	ESTUDIO PETROGRAFICO Y PETROLOGICO DE LOS PORFIDOS ALIMENTADORES DEL DISTRITO MINA RADOMIRO TOMIC_ II REGION_ CHILE	Cabrera	Chuqui-El Abra	Radomiro Tomic	Cu-Mo	70.81	15.45	2.61842	1.25	2.61	4.19	2.35	0.32	0.08	0.03	99.99	92
RT-16	Thesis	ESTUDIO PETROGRAFICO Y PETROLOGICO DE LOS PORFIDOS ALIMENTADORES DEL DISTRITO MINA RADOMIRO TOMIC_ II REGION_ CHILE	Cabrera	Chuqui-El Abra	Radomiro Tomic	Cu-Mo	71.16	14.64	2.54643	0.89	2.48	3.38	4.2	0.32	0.09	0.024	100.01	120
ZMMH-15	UNPUB	n/a	Zentilli	Chuqui-El Abra	MMH	Cu-Mo	54.73	21.83	3.04132	3.37	2.35	4.44	4.44	0.414	0.09	0.096	99.33	146.5
ZMMH-05	UNPUB	n/a	Zentilli	Chuqui-El Abra	MMH	Cu-Mo	64.77	15.58	2.51944	1.5	1.57	0.09	5.67	0.326	0.14	0.54	97.75	111
ZMMH-50	UNPUB	n/a	Zentilli	Chuqui-El Abra	MMH	Cu-Mo	64.81	16.24	4.83193	2.37	0.3	0.04	5.23	0.381	0.13	0.313	98.92	143
ZMMH-23	UNPUB	n/a	Zentilli	Chuqui-El Abra	MMH	Cu-Mo	66.48	17.2	2.86136	2.8	0.16	0.09	4.85	0.358	0.09	0.205	99.19	116
ZMMH-163	UNPUB	n/a	Zentilli	Chuqui-El Abra	MMH	Cu-Mo	66.64	15.21	2.96934	1.56	2.42	4.25	2.33	0.375	0.07	0.086	99.23	124
ZMMH 10	UNPUB	n/a	Zentilli	Chuqui-El Abra	MMH	Cu-Mo	67.1	15	3.17629	1.4	1.97	5.09	2.19	0.382	0.1	0.201	100.35	120
ZMMH-14	UNPUB	n/a	Zentilli	Chuqui-El Abra	MMH	Cu-Mo	68.36	15.98	1.7816	1.78	2.19	4.47	3.26	0.407	0.12	0.055	100.82	139
ZMMH-20	UNPUB	n/a	Zentilli	Chuqui-El Abra	MMH	Cu-Mo	69.95	15.55	3.01433	0.51	0.08	0.08	4.46	0.374	0.07	0.012	98.22	130
ZMMH-17	UNPUB	n/a	Zentilli	Chuqui-El Abra	MMH	Cu-Mo	71.57	14.8	2.29449	0.75	0.18	0.09	4.59	0.343	0.1	0.017	98.03	112
ZMMH-18	UNPUB	n/a	Zentilli	Chuqui-El Abra	MMH	Cu-Mo	72.46	16.36	3.21229	0.05	0.06	0.09	1.77	0.409	0.06	0.006	99.33	133
ZMMH-91	UNPUB	n/a	Zentilli	Chuqui-El Abra	MMH	Cu-Mo	70.14	12.08	1.07076	1.31	2.16	0.24	7.47	0.289	0.04	0.19	99.66	98
ZMMH-88	UNPUB	n/a	Zentilli	Chuqui-El Abra	MMH	Cu-Mo	66.59	13.09	1.39469	1.14	2.22	0.25	6.24	0.33	0.42	0.183	97.17	114
ZMMH-07	UNPUB	n/a	Zentilli	Chuqui-El Abra	MMH	Cu-Mo	67.73	15.42	1.8176	0.89	1.83	2.9	5.54	0.315	0.15	0.219	100.62	126
ZMMH-21	UNPUB	n/a	Zentilli	Chuqui-El Abra	MMH	Cu-Mo	69.79	15.54	2.15052	1.1	0.18	0.1	5.56	0.367	0.09	0.027	98.24	122
ZMMH-96	UNPUB	n/a	Zentilli	Chuqui-El Abra	MMH	Cu-Mo	70.28	14.79	1.46667	0.38	0.38	2.74	5.89	0.336	0.06	0.187	98.67	113
ZMMH-81	UNPUB	n/a	Zentilli	Chuqui-El Abra	MMH	Cu-Mo	71.04	15.18	2.2405	0.99	0.05	0.05	5.02	0.32	0.02	0.08	98.56	145
ZMMH-89	UNPUB	n/a	Zentilli	Chuqui-El Abra	MMH	Cu-Mo	72.33	11.64	1.8176	0.85	1.33	0.1	6.13	0.201	0.04	0.321	99.09	88
ZMMH-97	UNPUB	n/a	Zentilli	Chuqui-El Abra	MMH	Cu-Mo	64.98	13.42	1.06176	0.29	2.43	0.31	8.94	0.233	0.06	0.059	98.12	104
ZMMH-164	UNPUB	n/a	Zentilli	Chuqui-El Abra	MMH	Cu-Mo	65.25	14.6	1.87158	0.8	1.26	0.21	9.2	0.206	0.06	0.726	98.31	105
ZMMH-11	UNPUB	n/a	Zentilli	Chuqui-El Abra	MMH	Cu-Mo	69.55	15.63	1.68263	0.58	0.16	0.16	7.53	0.247	0.1	0.02	98.58	110
ZMMH-162	UNPUB	n/a	Zentilli	Chuqui-El Abra	MMH	Cu-Mo	76.94	15.32	0.845812	0.04	0.12	0.13	0.27	0.42	0.12	0.006	98.94	122
ZMMH-13	UNPUB	n/a	Zentilli	Chuqui-El Abra	MMH	Cu-Mo	77.17	11.79	3.03233	0.22	0.05	0.08	3.22	0.162	0.03	0.012	99.22	80
ZMMH-12	UNPUB	n/a	Zentilli	Chuqui-El Abra	MMH	Cu-Mo	79.01	12.71	0.917796	0.36	0.05	0.09	3.82	0.166	0.04	0.015	99.25	84
ZMMH-76	UNPUB	n/a	Zentilli	Chuqui-El Abra	MMH	Cu-Mo	59.24	14.78	7.70229	0.62	0.12	0.05	4.29	0.281	0.04	1.753	97.72	128
ZMMH-09	UNPUB	n/a	Zentilli	Chuqui-El Abra	MMH	Cu-Mo	65.17	14.57	3.10431	1.04	0.23	0.14	8.16	0.347	0.12	1.89	99.59	106
ZMMH-66	UNPUB	n/a	Zentilli	Chuqui-El Abra	MMH	Cu-Mo	68.13	13.97	5.32682	0.22	0.12	0.06	3.02	0.417	0.17	0.014	97.73	144
ZMMH-67	UNPUB	n/a	Zentilli	Chuqui-El Abra	MMH	Cu-Mo	74.9	11.77	3.04132	0.28	0.27	0.04	2.89	0.28	0.09	0.026	98.28	92
ZMMH-04	UNPUB	n/a	Zentilli	Chuqui-El Abra	MMH	Cu-Mo	64.18	15.29	2.10553	1.02	2.16	0.36	9.51	0.336	0.16	0.293	100.15	107
ZMMH-160	UNPUB	n/a	Zentilli	Chuqui-El Abra	MMH	Cu-Mo	55.87	18.98	6.53255	2.61	5.71	3.33	1.79	0.667	0.02	0.091	98.93	130
Z169-ME1	UNPUB	n/a	Zentilli	Chuqui-El Abra	MMH	Cu-Mo	57.51	19.84	3.38325	1.81	3.25	6.57	2.09	0.367	0.06	0.021	98.09	146
Z170-ME2	UNPUB	n/a	Zentilli	Chuqui-El Abra	MMH	Cu-Mo	67.25	16.26	2.7174	0.82	3.21	4.51	2.61	0.355	0.12	0.032	99.15	133
Cu-2022	UNPUB	n/a	Zentilli	Chuqui-El Abra	MMH	Cu-Mo	68.65	16.18	2.2405	0.61	2.87	4.68	3	0.276	0.09	0.03	99.22	122
Cu-1333	UNPUB	n/a	Zentilli	Chuqui-El Abra	MMH	Cu-Mo	69.27	17.1	1.48467	0.32	1.91	4.96	2.74	0.273	0.04	0.01	99.23	115
A-49-07	GEOROC		Maydagan		Altar	Cu-Au	61.26	18.08	3.62619	1.75	3.22	6.84	1.91	0.72	0.24	0.09	99.74	128
A-58-07	GEOROC		Maydagan		Altar	Cu-Au	60.37	17.96	3.65319	1.61	3.04	6.85	1.74	0.71	0.25	0.12	99.75	146
A-59-07	GEOROC		Maydagan		Altar	Cu-Au	60.35	17.71	3.28427	1.87	3.01	6.79	1.75	0.68	0.25	0.09	99.77	142.7
A-106	GEOROC		Maydagan		Altar	Cu-Au	60.47	17.74	3.36525	1.53	3.24	5.72	2.4	0.67	0.26	0.17	99.74	153.2
A-1013	GEOROC		Maydagan		Altar	Cu-Au	76.53	12.48	2.09653	0.58	0.21	3.17	2.14	0.59	0.08	0.01	99.91	110.9
A-1012	GEOROC		Maydagan		Altar	Cu-Au	67.14	17.63	4.77794	1	0.25	0.6	3.99	0.72	0.15	0.02	99.82	176
A-6-07	GEOROC		Maydagan		Altar	Cu-Au	67.16	16.12	3.1403	0.86	0.91	5.51	3.44	0.58	0.06	0.07	99.79	126.2
A-9-07	GEOROC		Maydagan		Altar	Cu-Au	62.45	16.02	4.64297	1.49	1.51	5.73	3.05	0.65	0.09	0.05	99.75	113
A-1014	GEOROC		Maydagan		Altar	Cu-Au	63.31	17.46	4.32804	1.66	1.63	6.47	2.12	0.7	0.27	0.1	99.74	146.9
A-1-07	GEOROC		Maydagan		Altar	Cu-Au	84.08	9.38	1.00778	0.5	0.07	0.38	1.97	0.34	0.005	0.005	99.96	80.9
A-118-08	GEOROC		Maydagan		Altar	Cu-Au	74.07	15.57	0.566874	0.63	0.17	0.23	3.8	0.66	0.04	0.005	99.89	143.2
A-1021	GEOROC		Maydagan		Altar	Cu-Au	59.6	17.4	3.5992	1.52	3.58	5.65	2.53	0.71	0.25	0.28	99.79	147.4
A-1024	GEOROC		Maydagan		Altar	Cu-Au	62.4	17.99	3.39225	1.29	1.22	6.66	2.66	0.61	0.24	0.17	99.66	152.6
A-1017	GEOROC		Maydagan		Altar	Cu-Au	62.53	17.86	3.2905	1.37	4.18	5.65	1.81	0.61	0.23	0.06	98.6	147.6
A-153-08	GEOROC		Maydagan		Altar	Cu-Au	63.55	17.84	3.18529	1.38	4.22	5.47	1.8	0.66	0.24	0.05	99.75	141.3
A-21-08	GEOROC		Maydagan		Altar	Cu-Au	62.28	17.7	3.5812	1.82	2.47	5.72	1.78	0.64	0.24	0.03	99.74	147.7
A-156-08	GEOROC		Maydagan		Altar	Cu-Au	62.46	17.99	3.55421	1.41	4.08	6.23	1.66	0.75	0.26	0.05	99.73	153
A-21-07	GEOROC		Maydagan		Altar	Cu-Au	60.73	17.36	3.65319	1.45	4.8	5.29	1.56	0.69	0.25	0.14	99.78	133.3
DM2AG33	GEOROC		Gilmer		Don Manuel	Cu-Mo	68.79	15.22	2.7908	0.89	2.15	4.64	3	0.34	0.13	0.05	99.41	178.7
DM6AG05	GEOROC		Gilmer		Don Manuel	Cu-Mo	69.79	15.71	1.46	0.98	2.13	4.72	2.87	0.36	0.13	0.03	99.13	124.8
DM2AG01	GEOROC		Gilmer		Don Manuel	Cu-Mo	67.33	15.54	3.88379	1.85	2.65	4.11	3.15	0.54	0.14	0.03	100.49	183
DM4AG14	GEOROC		Gilmer		Don Manuel	Cu-Mo	62.95	16.82	4	2.34	4.33	5.03	1.53	0.67	0.21	0.06	98.51	101.8
DM5AG13	GEOROC		Gilmer		Don Manuel	Cu-Mo	63.18	15.9	5.05	2.2	2.41	4.07	3.56	0.56	0.18	0.02	99.58	127.1
DM6AG11	GEOROC		Gilmer		Don Manuel	Cu-Mo	59.77	15.86	5.26172	3.24	4.66	4.15	2.51	0.8	0.24	0.06	98.99	133.6
DM6AG53	GEOROC		Gilmer		Don Manuel	Cu-Mo	61.71	16.41	4.51	2.41	6.43	5.46	0.19	0.68	0.21	0.1	100.2	124.6
DM8AG53	GEOROC		Gilmer		Don Manuel	Cu-Mo	60.38	17.04	5.73	2.22	6.43	4.11	0.87	0.58	0.21	0.07	98.2	101.4
DM2AG47	GEOROC		Gilmer		Don Manuel	Cu-Mo	54.49	16.69	7.17	1.96	4.58	4.05	4.1	1.09	0.23	0.06	98.29	172.9
DM1AG10	GEOROC		Gilmer		Don Manuel	Cu-Mo	55.89	15.59	8.06	6.81	3.76	2.25	3.17	0.83	0.24	0.05	98.55	115.4
DM5AG07	GEOROC		Gilmer		Don Manuel	Cu-Mo	55.23	17.75	7.64363	3.37	6.03	4.61	1.78	0.92	0.25	0.14	99.51	79.5
DM6AG17	GEOROC		Gilmer		Don Manuel	Cu-Mo	54.02	18.89	7.18	3.36	7.69	4.52	1.08	0.82	0.25	0.11	99.4	81.6
DM8AG40	GEOROC		Gilmer		Don Manuel	Cu-Mo	51.38	19.3	8.73	3.16	7.57	4.96	0.96	0.82	0.26	0.1	97.75	81.9
DMN30	GEOROC		Gilmer		Don Manuel	Cu-Mo	71.7	14.81	1.58293	0.46	1.74	5.09	2.79	0.21	0.1	0.07	99.57	126.4
DMN36	GEOROC		Gilmer		Don Manuel	Cu-Mo	71.57	14.88	0.84	0.5	1.99	5.89	1.05	0.22	0.12	0.06	99.54	125.9
DMN16	GEOROC		Gilmer		Don Manuel	Cu-Mo	52.52	17.73	8.52	3.8	8.26	3.01	0.45	0.92	0.21	0.16	98.67	92.3
DMN17	GEOROC		Gilmer		Don Manuel	Cu-Mo	51.31	17.24	8.5215	3.88	7.91	3.41	1.11	0.9	0.24	0.17	98.98	83.4
CDA-1	GEOROC		Richards		Andacollo	Cu-Au	57.38	16.23	4.89653	3.22	5.03	4.05	2.64	0.558	0.2	0.13	100.3	92
CDA-2	GEOROC		Richards		Andacollo	Cu-Au	62.92	15.73	3.57281	1.06	4.75	2.68	2.89	0.375	0.13	0.074	99.78	91
CDA-3	GEOROC		Richards		Andacollo	Cu-Au	62.79	15.85	4.1	2.63	4.49	3.46	2.31	0.489	0.13	0.048	100.1	86
CDA-7	GEOROC		Richards		Andacollo	Cu-Au	49.92	18.19	9.24583	4.28	3.78	4.86	2.91	0.929	0.25	0.152	100.1	66
CDA-9	GEOROC		Richards		Andacollo	Cu-Au	62.05	15.86	4.20389	3.39	5.27	4.34	1.48	0.517	0.2	0.095	100.6	113
CDA-10	GEOROC		Richards		Andacollo	Cu-Au	54.67	14.24	5.86279	6.77	5.74	2.83	2.9	0.651	0.33	0.118	99.06	115
DA-1	GEOROC		Richards		Dos Amigos	Cu-Au	64.7	13.91	8.56505	1.76	1.7	3.88	1.83	0.401	0.09	0.065	99.05	62
DA-2	GEOROC		Richards		Dos Amigos-Tricolor	Cu-Au	65.92	14.88	5.16156	1.55	3.02	3.9	1.48	0.368	0.12	0.109	98.51	69
DA-3	GEOROC		Richards		Dos Amigos-Tricolor	Cu-Au	66.5	14.69	5.93457	1.5	3.04	3.57	1.94	0.351	0.16	0.124	99.86	64
FR-1	GEOROC		Richards		Frontera-Mine La Union	Cu-Au	63.54	14.63	5.91024	1.72	3.77	4.11	2.36	0.368	0.12	0.173	98.66	69
PR-4	GEOROC		Richards		Productora	Cu-Au	51.69	14.93	6.1176	9.41	6.12	4.19	0.5	0.717	0.1	0.131	99.01	61
PR-6	GEOROC		Richards		Productora (iron district regional)	Cu-Au	60.49	16.41	2.82086	3.87	8.66	4.26	0.41	1.083	0.22	0.054	99.67	171
PR-7	GEOROC		Richards		Productora (iron district regional)	Cu-Au	65.25	15.17	4.97056	1.73	4.39	3.79	2.29	0.705	0.14	0.09	100.2	181
PR-8	GEOROC		Richards		Productora (iron district regional)	Cu-Au	57.03	17.23	3.61186	4.31	10.1	4.61	0.58	1.032	0.19	0.153	100.7	133
PR-5	GEOROC		Richards		Productora (Ruta 5 batholith)	Cu-Au	64.1	16.38	4.43375	2.02	5.64	3.69	1.63	0.42	0.13	0.116	100.2	113
PR-2	GEOROC		Richards		Productora-Alice porphyry	Cu-Au	66.72	15.72	2.38691	1.8	5.77	4.02	0.75	0.501	0.09	0.042	100	89
PR-3	GEOROC		Richards		Productora-Alice porphyry	Cu-Au	62.29	14.26	10.4816	1.53	3.66	3.46	1.12	0.413	0.1	0.105	99.44	95
PR-1	GEOROC		Richards		Productora-Rancho Hill_ Cachiyuyito stock	Cu-Au	62.33	14.57	4.38958	2.44	6.17	3.58	2.97	0.953	0.19	0.102	99.07	189
SBD 123 326	Paper	Evidence of a mantle contribution in the genesis of magmatic rocks from the Neogene Batu Hijau district in the Sunda Arc, South Western Sumbawa, Indonesia	Fiorentini & Garwin		Batu-Hijau	Cu-Au	54.44	18.9	8.5571	4.49	7.9	2.23	0.11	0.7	0.12	0.12	100.34	38
98100402	Paper	Evidence of a mantle contribution in the genesis of magmatic rocks from the Neogene Batu Hijau district in the Sunda Arc, South Western Sumbawa, Indonesia	Fiorentini & Garwin		Batu-Hijau	Cu-Au	47.72	16.72	10.0958	6.5	9.38	2.34	0.08	0.92	0.09	0.18	100.55	29
97092453	Paper	Evidence of a mantle contribution in the genesis of magmatic rocks from the Neogene Batu Hijau district in the Sunda Arc, South Western Sumbawa, Indonesia	Fiorentini & Garwin		Batu-Hijau	Cu-Au	49.96	19.81	9.69984	5.28	6.8	2.37	0.12	1.07	0.13	0.22	100.09	45
98071101B	Paper	Evidence of a mantle contribution in the genesis of magmatic rocks from the Neogene Batu Hijau district in the Sunda Arc, South Western Sumbawa, Indonesia	Fiorentini & Garwin		Batu-Hijau	Cu-Au	53.28	17.75	8.5661	5.04	9.15	2.79	0.09	0.85	0.09	0.14	100.78	28
SGD 01 275	Paper	Evidence of a mantle contribution in the genesis of magmatic rocks from the Neogene Batu Hijau district in the Sunda Arc, South Western Sumbawa, Indonesia	Fiorentini & Garwin		Batu-Hijau	Cu-Au	51.89	16.8	5.4078	2.67	8.17	2.22	1.22	0.49	0.19	0.2	99.22	49
97101030	Paper	Evidence of a mantle contribution in the genesis of magmatic rocks from the Neogene Batu Hijau district in the Sunda Arc, South Western Sumbawa, Indonesia	Fiorentini & Garwin		Batu-Hijau	Cu-Au	58.93	18.42	5.36281	2.73	6.48	3.87	0.8	0.58	0.21	0.14	99.13	65
97091713	Paper	Evidence of a mantle contribution in the genesis of magmatic rocks from the Neogene Batu Hijau district in the Sunda Arc, South Western Sumbawa, Indonesia	Fiorentini & Garwin		Batu-Hijau	Cu-Au	68.98	14.08	3.08631	1.35	2.26	3.73	2.39	0.46	0.09	0.04	99.15	152
SRD 02 305	Paper	Evidence of a mantle contribution in the genesis of magmatic rocks from the Neogene Batu Hijau district in the Sunda Arc, South Western Sumbawa, Indonesia	Fiorentini & Garwin		Batu-Hijau	Cu-Au	65.86	15.97	4.0311	2.34	5.52	3.88	1.03	0.43	0.37	0.11	101.1	64
97101143	Paper	Evidence of a mantle contribution in the genesis of magmatic rocks from the Neogene Batu Hijau district in the Sunda Arc, South Western Sumbawa, Indonesia	Fiorentini & Garwin		Batu-Hijau	Cu-Au	65.87	15.98	4.44501	2.39	5.35	3.57	0.67	0.44	0.15	0.13	100.4	70
SBD 41 405	Paper	Evidence of a mantle contribution in the genesis of magmatic rocks from the Neogene Batu Hijau district in the Sunda Arc, South Western Sumbawa, Indonesia	Fiorentini & Garwin		Batu-Hijau	Cu-Au	67.76	16.08	3.1673	1.39	3.58	5.01	0.75	0.3	0.2	0.05	99.34	63
498-799a	Paper	Porphyry goldπcopper mineralisation in the Cadia district, eastern Lachlan Fold Belt, New South Wales, and its relationship to shoshonitic magmatism	Holliday et al		Cadia	Cu-Au	61.59	16.05	5.40842	2.22	1.74	4.46	4.89	0.44	0.21	0.03	97.39	117
498-569a	Paper	Porphyry goldπcopper mineralisation in the Cadia district, eastern Lachlan Fold Belt, New South Wales, and its relationship to shoshonitic magmatism	Holliday et al		Cadia	Cu-Au	52.84	14.94	9.5908	3.96	5.65	4.32	4	0.6	0.43	0.1	97.19	63
CAD44b	Paper	Porphyry goldπcopper mineralisation in the Cadia district, eastern Lachlan Fold Belt, New South Wales, and its relationship to shoshonitic magmatism	Holliday et al		Cadia	Cu-Au	60.05	16.55	5.59938	1.99	1.8	4.01	5.84	0.46	0.23	0.03	96.9	126
CAD51b	Paper	Porphyry goldπcopper mineralisation in the Cadia district, eastern Lachlan Fold Belt, New South Wales, and its relationship to shoshonitic magmatism	Holliday et al		Cadia	Cu-Au	51.87	14.77	9.71794	4.87	6.87	2.93	4.26	0.66	0.41	0.13	97.07	69
CAD27b	Paper	Porphyry goldπcopper mineralisation in the Cadia district, eastern Lachlan Fold Belt, New South Wales, and its relationship to shoshonitic magmatism	Holliday et al		Cadia	Cu-Au	49.12	13.94	10.4799	5.51	9.64	2.39	3.56	0.86	0.65	0.21	96.94	34
556-1289a	Paper	Porphyry goldπcopper mineralisation in the Cadia district, eastern Lachlan Fold Belt, New South Wales, and its relationship to shoshonitic magmatism	Holliday et al		Cadia	Cu-Au	60.32	16.6	5.49239	1.88	3.69	3.94	4.33	0.46	0.21	0.04	97.3	115
CAD57b	Paper	Porphyry goldπcopper mineralisation in the Cadia district, eastern Lachlan Fold Belt, New South Wales, and its relationship to shoshonitic magmatism	Holliday et al		Cadia	Cu-Au	53.15	13.88	8.35533	7.06	6.03	2.77	4.27	0.53	0.38	0.14	97.03	58
267-192a	Paper	Porphyry goldπcopper mineralisation in the Cadia district, eastern Lachlan Fold Belt, New South Wales, and its relationship to shoshonitic magmatism	Holliday et al		Cadia	Cu-Au	62.15	17.14	4.28657	0.89	1.61	4.92	5.77	0.47	0.17	0.12	97.74	108
PA012788	Thesis	Tectonic evolution, petrochemistry, geochronology and palaeohydrology of the Tampakan porphyry and high sulphidation epithermal Cu-Au deposit, Mindanao, Philippines	Rohrlach	Tampakkan	Tampakkan	Cu-Au	54.52	16.47	8.7	4.43	8.21	3.03	1.36	0.86	0.35	0.16	99.08	100
EA045800	Thesis	Tectonic evolution, petrochemistry, geochronology and palaeohydrology of the Tampakan porphyry and high sulphidation epithermal Cu-Au deposit, Mindanao, Philippines	Rohrlach	Tampakkan	Tampakkan	Cu-Au	54.82	16.2	7.16	3.47	8.02	2.97	1.6	0.89	0.38	0.13	96.45	114
EA046388	Thesis	Tectonic evolution, petrochemistry, geochronology and palaeohydrology of the Tampakan porphyry and high sulphidation epithermal Cu-Au deposit, Mindanao, Philippines	Rohrlach	Tampakkan	Tampakkan	Cu-Au	54.34	17.07	7.51	5.52	8.88	3.23	1.49	0.8	0.31	0.16	100.14	95
EA046387	Thesis	Tectonic evolution, petrochemistry, geochronology and palaeohydrology of the Tampakan porphyry and high sulphidation epithermal Cu-Au deposit, Mindanao, Philippines	Rohrlach	Tampakkan	Tampakkan	Cu-Au	56.42	15.57	6.65	5.59	7.77	2.85	0.83	0.62	0.2	0.19	97.43	94
EA046376	Thesis	Tectonic evolution, petrochemistry, geochronology and palaeohydrology of the Tampakan porphyry and high sulphidation epithermal Cu-Au deposit, Mindanao, Philippines	Rohrlach	Tampakkan	Tampakkan	Cu-Au	52.65	14.91	7.16	7.94	9.51	3.16	2.1	0.95	0.44	0.14	99.76	186
EA046385	Thesis	Tectonic evolution, petrochemistry, geochronology and palaeohydrology of the Tampakan porphyry and high sulphidation epithermal Cu-Au deposit, Mindanao, Philippines	Rohrlach	Tampakkan	Tampakkan	Cu-Au	54.29	15.72	8.73	4.57	7.83	3.38	1.6	0.9	0.36	0.16	98.51	101
EA046375	Thesis	Tectonic evolution, petrochemistry, geochronology and palaeohydrology of the Tampakan porphyry and high sulphidation epithermal Cu-Au deposit, Mindanao, Philippines	Rohrlach	Tampakkan	Tampakkan	Cu-Au	52.43	15.5	7.56	9.45	8.98	3.18	0.92	0.78	0.2	0.15	100	83
EA045031	Thesis	Tectonic evolution, petrochemistry, geochronology and palaeohydrology of the Tampakan porphyry and high sulphidation epithermal Cu-Au deposit, Mindanao, Philippines	Rohrlach	Tampakkan	Tampakkan	Cu-Au	63.55	15.76	5.12	2.59	1.68	6.28	0.97	0.88	0.4	0.09	97.91	206
EA043228	Thesis	Tectonic evolution, petrochemistry, geochronology and palaeohydrology of the Tampakan porphyry and high sulphidation epithermal Cu-Au deposit, Mindanao, Philippines	Rohrlach	Tampakkan	Tampakkan	Cu-Au	54.78	16.54	6.71	5.42	3.71	2.27	2.27	0.68	0.17	0.04	94.75	87
TMPD 57	Thesis	Tectonic evolution, petrochemistry, geochronology and palaeohydrology of the Tampakan porphyry and high sulphidation epithermal Cu-Au deposit, Mindanao, Philippines	Rohrlach	Tampakkan	Tampakkan	Cu-Au	56	16.94	6.57	4.92	3.81	4.13	1.26	0.59	0.14	0.32	96.49	103
DA993948	Thesis	Tectonic evolution, petrochemistry, geochronology and palaeohydrology of the Tampakan porphyry and high sulphidation epithermal Cu-Au deposit, Mindanao, Philippines	Rohrlach	Tampakkan	Tampakkan	Cu-Au	58.14	15.03	5.55	4.77	4.44	4.32	0.81	0.56	0.16	0.14	94.53	117
EA045078	Thesis	Tectonic evolution, petrochemistry, geochronology and palaeohydrology of the Tampakan porphyry and high sulphidation epithermal Cu-Au deposit, Mindanao, Philippines	Rohrlach	Tampakkan	Tampakkan	Cu-Au	56.13	16.96	6.37	4.49	5.56	3.93	0.51	0.59	0.17	0.55	99.55	78
EA045033	Thesis	Tectonic evolution, petrochemistry, geochronology and palaeohydrology of the Tampakan porphyry and high sulphidation epithermal Cu-Au deposit, Mindanao, Philippines	Rohrlach	Tampakkan	Tampakkan	Cu-Au	57.93	14.44	5.7	4.99	5.12	4.1	0.88	0.56	0.16	0.14	94.68	110
EA046372	Thesis	Tectonic evolution, petrochemistry, geochronology and palaeohydrology of the Tampakan porphyry and high sulphidation epithermal Cu-Au deposit, Mindanao, Philippines	Rohrlach	Tampakkan	Tampakkan	Cu-Au	56.71	15.53	6.52	3.99	6.29	4.44	1.55	0.62	0.18	0.13	96.69	84
EA046369	Thesis	Tectonic evolution, petrochemistry, geochronology and palaeohydrology of the Tampakan porphyry and high sulphidation epithermal Cu-Au deposit, Mindanao, Philippines	Rohrlach	Tampakkan	Tampakkan	Cu-Au	54.73	15.96	7.79	5.85	9.01	3.07	0.75	0.73	0.23	0.14	99.11	98
EA045062	Thesis	Tectonic evolution, petrochemistry, geochronology and palaeohydrology of the Tampakan porphyry and high sulphidation epithermal Cu-Au deposit, Mindanao, Philippines	Rohrlach	Tampakkan	Tampakkan	Cu-Au	56.96	17.05	6.72	3.77	8.4	2.58	0.71	0.6	0.17	0.33	98.06	80
EA046320	Thesis	Tectonic evolution, petrochemistry, geochronology and palaeohydrology of the Tampakan porphyry and high sulphidation epithermal Cu-Au deposit, Mindanao, Philippines	Rohrlach	Tampakkan	Tampakkan	Cu-Au	59.38	18.46	4.96	1.95	5.96	4.46	2.24	0.63	0.33	0.09	99.01	170
EA043209	Thesis	Tectonic evolution, petrochemistry, geochronology and palaeohydrology of the Tampakan porphyry and high sulphidation epithermal Cu-Au deposit, Mindanao, Philippines	Rohrlach	Tampakkan	Tampakkan	Cu-Au	59.25	17.72	5.06	2.7	6.54	4.5	2.04	0.66	0.3	0.09	99.43	176
EA043207	Thesis	Tectonic evolution, petrochemistry, geochronology and palaeohydrology of the Tampakan porphyry and high sulphidation epithermal Cu-Au deposit, Mindanao, Philippines	Rohrlach	Tampakkan	Tampakkan	Cu-Au	57.03	16.34	5.42	4.65	6.95	3.84	1.81	0.61	0.27	0.1	97.64	146
EA045026	Thesis	Tectonic evolution, petrochemistry, geochronology and palaeohydrology of the Tampakan porphyry and high sulphidation epithermal Cu-Au deposit, Mindanao, Philippines	Rohrlach	Tampakkan	Tampakkan	Cu-Au	62	16.88	4.09	2.71	5.87	4.37	0.22	0.49	0.24	0.12	97.49	140
EA043700	Thesis	Tectonic evolution, petrochemistry, geochronology and palaeohydrology of the Tampakan porphyry and high sulphidation epithermal Cu-Au deposit, Mindanao, Philippines	Rohrlach	Tampakkan	Tampakkan	Cu-Au	62.35	16.7	3.01	1.83	3.8	4.98	1.39	0.35	0.17	0.03	96.38	107
EA043047	Thesis	Tectonic evolution, petrochemistry, geochronology and palaeohydrology of the Tampakan porphyry and high sulphidation epithermal Cu-Au deposit, Mindanao, Philippines	Rohrlach	Tampakkan	Tampakkan	Cu-Au	62.25	17.04	3.97	2.71	2.39	4.57	1.5	0.43	0.21	0.06	96.01	109
EA043042	Thesis	Tectonic evolution, petrochemistry, geochronology and palaeohydrology of the Tampakan porphyry and high sulphidation epithermal Cu-Au deposit, Mindanao, Philippines	Rohrlach	Tampakkan	Tampakkan	Cu-Au	66	16.55	4.29	2.11	0.56	3.52	2.57	0.45	0.19	0.05	97.08	103
EA044508	Thesis	Tectonic evolution, petrochemistry, geochronology and palaeohydrology of the Tampakan porphyry and high sulphidation epithermal Cu-Au deposit, Mindanao, Philippines	Rohrlach	Tampakkan	Tampakkan	Cu-Au	58.98	16.32	2.65	2.56	4.86	5.24	1.25	0.43	0.18	0.04	94.94	109
EA044931	Thesis	Tectonic evolution, petrochemistry, geochronology and palaeohydrology of the Tampakan porphyry and high sulphidation epithermal Cu-Au deposit, Mindanao, Philippines	Rohrlach	Tampakkan	Tampakkan	Cu-Au	56.25	19.34	6.18	2.98	0.81	0.1	4.32	1.41	0.27	0.06	93.56	166
EA046333	Thesis	Tectonic evolution, petrochemistry, geochronology and palaeohydrology of the Tampakan porphyry and high sulphidation epithermal Cu-Au deposit, Mindanao, Philippines	Rohrlach	Tampakkan	Tampakkan	Cu-Au	58.83	18.51	6.25	3.48	1.15	2.92	2.04	0.55	0.14	0.12	95.63	117
EA045045	Thesis	Tectonic evolution, petrochemistry, geochronology and palaeohydrology of the Tampakan porphyry and high sulphidation epithermal Cu-Au deposit, Mindanao, Philippines	Rohrlach	Tampakkan	Tampakkan	Cu-Au	58.29	17.57	5.16	3.37	6.62	4.36	2.06	0.63	0.28	0.12	99.02	132
EA049678	Thesis	Tectonic evolution, petrochemistry, geochronology and palaeohydrology of the Tampakan porphyry and high sulphidation epithermal Cu-Au deposit, Mindanao, Philippines	Rohrlach	Tampakkan	Tampakkan	Cu-Au	60.18	16.14	4.66	3.87	5.13	4.47	2.78	0.66	0.28	0.11	98.84	155
EA046338	Thesis	Tectonic evolution, petrochemistry, geochronology and palaeohydrology of the Tampakan porphyry and high sulphidation epithermal Cu-Au deposit, Mindanao, Philippines	Rohrlach	Tampakkan	Tampakkan	Cu-Au	56.66	16.04	6.52	4.63	5.9	3.12	2.31	1.06	0.3	0.12	98.01	134
EA045799	Thesis	Tectonic evolution, petrochemistry, geochronology and palaeohydrology of the Tampakan porphyry and high sulphidation epithermal Cu-Au deposit, Mindanao, Philippines	Rohrlach	Tampakkan	Tampakkan	Cu-Au	58.16	16.8	5.31	3.01	6.19	4.2	2.32	0.77	0.32	0.09	97.77	150
EA043212	Thesis	Tectonic evolution, petrochemistry, geochronology and palaeohydrology of the Tampakan porphyry and high sulphidation epithermal Cu-Au deposit, Mindanao, Philippines	Rohrlach	Tampakkan	Tampakkan	Cu-Au	62.94	17.1	4.03	1.83	5.01	4.65	2.93	0.55	0.28	0.1	99.92	161
EA044956	Thesis	Tectonic evolution, petrochemistry, geochronology and palaeohydrology of the Tampakan porphyry and high sulphidation epithermal Cu-Au deposit, Mindanao, Philippines	Rohrlach	Tampakkan	Tampakkan	Cu-Au	64.76	16.02	3.32	1.46	3.95	4.14	3.28	0.45	0.18	0.1	98.1	135
EA043223	Thesis	Tectonic evolution, petrochemistry, geochronology and palaeohydrology of the Tampakan porphyry and high sulphidation epithermal Cu-Au deposit, Mindanao, Philippines	Rohrlach	Tampakkan	Tampakkan	Cu-Au	55.61	15.93	6.64	5.02	4.54	3.49	1.02	0.58	0.16	0.14	94.62	90
EA043208	Thesis	Tectonic evolution, petrochemistry, geochronology and palaeohydrology of the Tampakan porphyry and high sulphidation epithermal Cu-Au deposit, Mindanao, Philippines	Rohrlach	Tampakkan	Tampakkan	Cu-Au	58	16.45	5.02	2.61	5.61	3.43	2.87	0.67	0.28	0.12	95.64	177
EA043210	Thesis	Tectonic evolution, petrochemistry, geochronology and palaeohydrology of the Tampakan porphyry and high sulphidation epithermal Cu-Au deposit, Mindanao, Philippines	Rohrlach	Tampakkan	Tampakkan	Cu-Au	58.45	16.55	4.76	2.42	5.79	3.37	3.22	0.66	0.28	0.13	96.18	180
EA043134	Thesis	Tectonic evolution, petrochemistry, geochronology and palaeohydrology of the Tampakan porphyry and high sulphidation epithermal Cu-Au deposit, Mindanao, Philippines	Rohrlach	Tampakkan	Tampakkan	Cu-Au	53.59	17.03	6.45	4.02	4.21	3.74	1.02	0.95	0.44	0.17	94.26	136
EA044587	Thesis	Tectonic evolution, petrochemistry, geochronology and palaeohydrology of the Tampakan porphyry and high sulphidation epithermal Cu-Au deposit, Mindanao, Philippines	Rohrlach	Tampakkan	Tampakkan	Cu-Au	51.11	16.06	6.61	5.32	7.21	4.18	1.51	0.98	0.32	0.14	94.2	138
EA043122	Thesis	Tectonic evolution, petrochemistry, geochronology and palaeohydrology of the Tampakan porphyry and high sulphidation epithermal Cu-Au deposit, Mindanao, Philippines	Rohrlach	Tampakkan	Tampakkan	Cu-Au	60.07	16.11	3.75	1.67	3.92	2.87	5.34	0.54	0.21	0.15	95.1	216
EA043036	Thesis	Tectonic evolution, petrochemistry, geochronology and palaeohydrology of the Tampakan porphyry and high sulphidation epithermal Cu-Au deposit, Mindanao, Philippines	Rohrlach	Tampakkan	Tampakkan	Cu-Au	57.03	16.2	4.63	2.38	5.26	2.9	3.89	0.64	0.27	0.12	93.85	185
EA043206	Thesis	Tectonic evolution, petrochemistry, geochronology and palaeohydrology of the Tampakan porphyry and high sulphidation epithermal Cu-Au deposit, Mindanao, Philippines	Rohrlach	Tampakkan	Tampakkan	Cu-Au	58.49	16.69	4.72	2.37	5.45	4.2	2.78	0.68	0.26	0.11	96.3	184
EA045003	Thesis	Tectonic evolution, petrochemistry, geochronology and palaeohydrology of the Tampakan porphyry and high sulphidation epithermal Cu-Au deposit, Mindanao, Philippines	Rohrlach	Tampakkan	Tampakkan	Cu-Au	62.93	16.91	3.97	1.84	4.45	4.48	2.42	0.57	0.2	0.07	98.29	116
EA043211	Thesis	Tectonic evolution, petrochemistry, geochronology and palaeohydrology of the Tampakan porphyry and high sulphidation epithermal Cu-Au deposit, Mindanao, Philippines	Rohrlach	Tampakkan	Tampakkan	Cu-Au	65.82	17.51	2.85	1.17	4.67	4.8	2	0.42	0.18	0.05	99.8	122
EA043213	Thesis	Tectonic evolution, petrochemistry, geochronology and palaeohydrology of the Tampakan porphyry and high sulphidation epithermal Cu-Au deposit, Mindanao, Philippines	Rohrlach	Tampakkan	Tampakkan	Cu-Au	62.46	17.85	4.02	2.03	5.49	4.87	1.82	0.57	0.25	0.09	99.92	110
EA045009	Thesis	Tectonic evolution, petrochemistry, geochronology and palaeohydrology of the Tampakan porphyry and high sulphidation epithermal Cu-Au deposit, Mindanao, Philippines	Rohrlach	Tampakkan	Tampakkan	Cu-Au	65.5	17.64	2.95	1.07	4.64	4.81	1.98	0.45	0.19	0.06	99.63	129
EA043214	Thesis	Tectonic evolution, petrochemistry, geochronology and palaeohydrology of the Tampakan porphyry and high sulphidation epithermal Cu-Au deposit, Mindanao, Philippines	Rohrlach	Tampakkan	Tampakkan	Cu-Au	62.64	17.8	4.03	2.04	5.48	4.92	1.84	0.56	0.26	0.09	100.12	108
EA043215	Thesis	Tectonic evolution, petrochemistry, geochronology and palaeohydrology of the Tampakan porphyry and high sulphidation epithermal Cu-Au deposit, Mindanao, Philippines	Rohrlach	Tampakkan	Tampakkan	Cu-Au	61.35	16.95	4.47	2.33	5.87	3.73	2.17	0.54	0.24	0.07	98.22	134
EA043204	Thesis	Tectonic evolution, petrochemistry, geochronology and palaeohydrology of the Tampakan porphyry and high sulphidation epithermal Cu-Au deposit, Mindanao, Philippines	Rohrlach	Tampakkan	Tampakkan	Cu-Au	67.04	17.03	3.25	1.06	4.62	4.2	2.11	0.33	0.22	0.12	100.36	0.92
EA046377	Thesis	Tectonic evolution, petrochemistry, geochronology and palaeohydrology of the Tampakan porphyry and high sulphidation epithermal Cu-Au deposit, Mindanao, Philippines	Rohrlach	Tampakkan	Tampakkan	Cu-Au	61.61	17.9	4.29	1.63	5.22	4.77	1.93	0.51	0.28	0.11	98.75	104
DA993972	Thesis	Tectonic evolution, petrochemistry, geochronology and palaeohydrology of the Tampakan porphyry and high sulphidation epithermal Cu-Au deposit, Mindanao, Philippines	Rohrlach	Tampakkan	Tampakkan	Cu-Au	57.55	18.45	5.55	2.34	5.21	4.23	2.25	0.7	0.28	0.15	97.32	130
PA011046	Thesis	Tectonic evolution, petrochemistry, geochronology and palaeohydrology of the Tampakan porphyry and high sulphidation epithermal Cu-Au deposit, Mindanao, Philippines	Rohrlach	Tampakkan	Tampakkan	Cu-Au	61.5	17.1	4.37	1.87	5.17	4.4	2.47	0.57	0.26	0.11	99.38	100
PA011048	Thesis	Tectonic evolution, petrochemistry, geochronology and palaeohydrology of the Tampakan porphyry and high sulphidation epithermal Cu-Au deposit, Mindanao, Philippines	Rohrlach	Tampakkan	Tampakkan	Cu-Au	61.5	17.8	4.09	2.16	5.6	4.65	1.78	0.55	0.24	0.1	99.59	94
PA011050	Thesis	Tectonic evolution, petrochemistry, geochronology and palaeohydrology of the Tampakan porphyry and high sulphidation epithermal Cu-Au deposit, Mindanao, Philippines	Rohrlach	Tampakkan	Tampakkan	Cu-Au	64.2	17.6	3.08	1.5	4.8	4.55	1.89	0.44	0.21	0.07	99.25	44
PA011051	Thesis	Tectonic evolution, petrochemistry, geochronology and palaeohydrology of the Tampakan porphyry and high sulphidation epithermal Cu-Au deposit, Mindanao, Philippines	Rohrlach	Tampakkan	Tampakkan	Cu-Au	59	16.25	4.83	3.25	5.56	3.5	3.07	0.7	0.28	0.1	99.61	152
EA043205	Thesis	Tectonic evolution, petrochemistry, geochronology and palaeohydrology of the Tampakan porphyry and high sulphidation epithermal Cu-Au deposit, Mindanao, Philippines	Rohrlach	Tampakkan	Tampakkan	Cu-Au	59.19	16.71	5.98	3.37	6.72	4.01	1.92	0.81	0.25	0.13	100.08	103
EA045002	Thesis	Tectonic evolution, petrochemistry, geochronology and palaeohydrology of the Tampakan porphyry and high sulphidation epithermal Cu-Au deposit, Mindanao, Philippines	Rohrlach	Tampakkan	Tampakkan	Cu-Au	60.75	16.65	5.73	3.45	6.23	4.09	1.99	0.73	0.25	0.13	100.66	104
EA046389	Thesis	Tectonic evolution, petrochemistry, geochronology and palaeohydrology of the Tampakan porphyry and high sulphidation epithermal Cu-Au deposit, Mindanao, Philippines	Rohrlach	Tampakkan	Tampakkan	Cu-Au	59.43	16.91	5.72	3.53	6.46	4.05	1.96	0.75	0.24	0.13	99.82	100
EA045017	Thesis	Tectonic evolution, petrochemistry, geochronology and palaeohydrology of the Tampakan porphyry and high sulphidation epithermal Cu-Au deposit, Mindanao, Philippines	Rohrlach	Tampakkan	Tampakkan	Cu-Au	60.6	16.69	5.39	3.27	6.1	4.12	1.97	0.76	0.23	0.11	99.84	120
381-456	Paper	REE, Ti, and P Remobilization in Magmatic Rocks by Hydrothermal Alteration	van Dongen	Ok Tedi	Ok Tedi	Cu-Au	67.76	17.67	0.926794	0.76	1.23	4.9	6.27	0.38	0.11	0.01		20.66
345-467	Paper	REE, Ti, and P Remobilization in Magmatic Rocks by Hydrothermal Alteration	van Dongen	Ok Tedi	Ok Tedi	Cu-Au	66.06	17.81	2.22251	0.81	1.43	5.79	4.61	0.39	0.18	0.01		63.04
833-218	Paper	REE, Ti, and P Remobilization in Magmatic Rocks by Hydrothermal Alteration	van Dongen	Ok Tedi	Ok Tedi	Cu-Au	69.42	14.17	2.18651	0.4	0.1	2.01	9.3	0.23	0.04	0.01		14.57
364-550	Paper	REE, Ti, and P Remobilization in Magmatic Rocks by Hydrothermal Alteration	van Dongen	Ok Tedi	Ok Tedi	Cu-Au	65.04	18.51	2.63641	0.8	0.79	5.45	4.46	0.46	0.05	0.01
809-78	Paper	REE, Ti, and P Remobilization in Magmatic Rocks by Hydrothermal Alteration	van Dongen	Ok Tedi	Ok Tedi	Cu-Au	62.72	18.69	3.76116	0.67	4.01	4.77	4.01	0.52	0.2	0.05
825-680	Paper	REE, Ti, and P Remobilization in Magmatic Rocks by Hydrothermal Alteration	van Dongen	Ok Tedi	Ok Tedi	Cu-Au	56.52	17.87	5.92068	2.11	6.91	3.54	3.78	0.75	0.4	0.13
508-366	Paper	REE, Ti, and P Remobilization in Magmatic Rocks by Hydrothermal Alteration	van Dongen	Ok Tedi	Ok Tedi	Cu-Au	64.65	17.37	2.75339	1.05	0.29	4.91	7.06	0.41	0.15	0.01
508-232	Paper	REE, Ti, and P Remobilization in Magmatic Rocks by Hydrothermal Alteration	van Dongen	Ok Tedi	Ok Tedi	Cu-Au	66.13	18.71	1.74561	0.49	1.53	3.24	6.37	0.47	0.13	0.01
49-61.4 Depth: 318 m	Paper	The shoshonite porphyry Cu-Au association at Bajo de la Alumbrera, Catamarca Province, Argentina	Muller	Bajo de la Alumbrera	Bajo de la Alumbrera	Cu-Au	62.4	12	11.4268	1.45	1.06	1.56	6.11	0.43	0.15	0.07	100	104
51-61.1 310 m	Paper	The shoshonite porphyry Cu-Au association at Bajo de la Alumbrera, Catamarca Province, Argentina	Muller	Bajo de la Alumbrera	Bajo de la Alumbrera	Cu-Au	69.9	10.3	5.56451	0.99	1.56	0.8	5.81	0.35	0.1	0.15	100	78
51-48 543 m	Paper	The shoshonite porphyry Cu-Au association at Bajo de la Alumbrera, Catamarca Province, Argentina	Muller	Bajo de la Alumbrera	Bajo de la Alumbrera	Cu-Au	65.6	16.2	3.6088	1.56	3.37	3.32	3.49	0.56	0.23	0.06	99.7	142
45-61.3 342 m	Paper	The shoshonite porphyry Cu-Au association at Bajo de la Alumbrera, Catamarca Province, Argentina	Muller	Bajo de la Alumbrera	Bajo de la Alumbrera	Cu-Au	65.5	15	3.39772	1.54	1.37	1.73	7.16	0.5	0.25	0.04	100	137
43-51 307 m	Paper	The shoshonite porphyry Cu-Au association at Bajo de la Alumbrera, Catamarca Province, Argentina	Muller	Bajo de la Alumbrera	Bajo de la Alumbrera	Cu-Au	66.5	12.5	6.02822	1.32	0.93	0.71	7.16	0.46	0.18	0.06	100	118
51-48 531 m	Paper	The shoshonite porphyry Cu-Au association at Bajo de la Alumbrera, Catamarca Province, Argentina	Muller	Bajo de la Alumbrera	Bajo de la Alumbrera	Cu-Au	56.2	15.8	6.51451	3.45	2.44	2.33	6.19	0.92	0.34	0.14	100	135
37-49 529 m	Paper	The shoshonite porphyry Cu-Au association at Bajo de la Alumbrera, Catamarca Province, Argentina	Muller	Bajo de la Alumbrera	Bajo de la Alumbrera	Cu-Au	66.2	14.4	4.65858	1.46	1.98	2.04	5.82	0.53	0.22	0.05	100	137
49.2-46.3 453 m	Paper	The shoshonite porphyry Cu-Au association at Bajo de la Alumbrera, Catamarca Province, Argentina	Muller	Bajo de la Alumbrera	Bajo de la Alumbrera	Cu-Au	64.1	13.3	2.73072	1.19	4.18	1.85	6.86	0.45	0.2	0.04	100	136
43-60 449 m	Paper	The shoshonite porphyry Cu-Au association at Bajo de la Alumbrera, Catamarca Province, Argentina	Muller	Bajo de la Alumbrera	Bajo de la Alumbrera	Cu-Au	62.9	14.6	5.17744	1.28	1.34	0.68	6.94	0.51	0.25	0.06	99.8	138
57.5-60 84 m	Paper	The shoshonite porphyry Cu-Au association at Bajo de la Alumbrera, Catamarca Province, Argentina	Muller	Bajo de la Alumbrera	Bajo de la Alumbrera	Cu-Au	67.3	15.9	4.64912	0.77	0.09	0.2	4.32	0.6	0.11	0.01	100	111
51-48 47 m	Paper	The shoshonite porphyry Cu-Au association at Bajo de la Alumbrera, Catamarca Province, Argentina	Muller	Bajo de la Alumbrera	Bajo de la Alumbrera	Cu-Au	65.1	15	6.41784	0.83	0.3	0.2	3.85	0.51	0.04	0.01	100	115
51-48 544 m	Paper	The shoshonite porphyry Cu-Au association at Bajo de la Alumbrera, Catamarca Province, Argentina	Muller	Bajo de la Alumbrera	Bajo de la Alumbrera	Cu-Au	66.8	9	11.1601	0.92	0.91	0.45	5.67	0.3	0.01	0.07	100	72
53-52.4 309 m	Paper	The shoshonite porphyry Cu-Au association at Bajo de la Alumbrera, Catamarca Province, Argentina	Muller	Bajo de la Alumbrera	Bajo de la Alumbrera	Cu-Au	59.9	15.4	5.66872	0.73	1.93	0.55	5.67	0.52	0.23	0.38	99	139
NP12AP003	Paper	The anatomy of an alkalic porphyry Cu-Au system: geology and alteration at Northparkes Mines, New South Wales, Australia	Pacey et al	Northparkes	Northparkes	Cu-Au	53.6	20.8	5.96804	3.11	4.53	4.05	3.85	0.75	0.49	0.15	100.91	91
NP12AP004	Paper	The anatomy of an alkalic porphyry Cu-Au system: geology and alteration at Northparkes Mines, New South Wales, Australia	Pacey et al	Northparkes	Northparkes	Cu-Au	51.5	20.6	5.30936	3.39	3.21	3.55	4.57	0.5	0.38	0.12	98.73	94
NP12AP006	Paper	The anatomy of an alkalic porphyry Cu-Au system: geology and alteration at Northparkes Mines, New South Wales, Australia	Pacey et al	Northparkes	Northparkes	Cu-Au	64.1	17.2	1.6966	0.92	2.57	5.3	2.07	0.26	0.07	0.1	98.92	184
NP12AP007	Paper	The anatomy of an alkalic porphyry Cu-Au system: geology and alteration at Northparkes Mines, New South Wales, Australia	Pacey et al	Northparkes	Northparkes	Cu-Au	53.6	18.95	3.7425	2.76	4.68	0.09	4.23	0.46	0.34	0.12	101.47	101
NP12AP008	Paper	The anatomy of an alkalic porphyry Cu-Au system: geology and alteration at Northparkes Mines, New South Wales, Australia	Pacey et al	Northparkes	Northparkes	Cu-Au	51.6	20.6	3.53292	1.84	3.67	4.1	4.11	0.55	0.37	0.14	98.9	78
NP12AP009	Paper	The anatomy of an alkalic porphyry Cu-Au system: geology and alteration at Northparkes Mines, New South Wales, Australia	Pacey et al	Northparkes	Northparkes	Cu-Au	49.5	18.5	7.20556	4.08	5.88	3.76	3.4	0.69	0.47	0.24	101.85	64
NP12AP010	Paper	The anatomy of an alkalic porphyry Cu-Au system: geology and alteration at Northparkes Mines, New South Wales, Australia	Pacey et al	Northparkes	Northparkes	Cu-Au	49.5	18.7	7.64468	4.53	4.33	3.68	3.49	0.78	0.47	0.27	100.38	70
NP12AP012	Paper	The anatomy of an alkalic porphyry Cu-Au system: geology and alteration at Northparkes Mines, New South Wales, Australia	Pacey et al	Northparkes	Northparkes	Cu-Au	48	18.45	7.47502	4.69	3.49	2.9	3.7	0.79	0.48	0.27	100.22	69
NP12AP015	Paper	The anatomy of an alkalic porphyry Cu-Au system: geology and alteration at Northparkes Mines, New South Wales, Australia	Pacey et al	Northparkes	Northparkes	Cu-Au	44.2	19.65	8.30336	2.76	5.9	1.43	2.67	0.71	0.49	0.27	100.45	68
NP12AP016	Paper	The anatomy of an alkalic porphyry Cu-Au system: geology and alteration at Northparkes Mines, New South Wales, Australia	Pacey et al	Northparkes	Northparkes	Cu-Au	50.4	19.05	6.17762	2.63	4.78	4.1	4.25	0.68	0.45	0.31	100	77
NP12AP017	Paper	The anatomy of an alkalic porphyry Cu-Au system: geology and alteration at Northparkes Mines, New South Wales, Australia	Pacey et al	Northparkes	Northparkes	Cu-Au	51.8	18.95	6.06784	2.81	4.91	4.34	3.69	0.68	0.45	0.33	100.39	76
NP12AP018	Paper	The anatomy of an alkalic porphyry Cu-Au system: geology and alteration at Northparkes Mines, New South Wales, Australia	Pacey et al	Northparkes	Northparkes	Cu-Au	54.7	18.9	5.97802	2.73	3.09	4.85	3.22	0.61	0.45	0.24	98.23	81
NP12AP019	Paper	The anatomy of an alkalic porphyry Cu-Au system: geology and alteration at Northparkes Mines, New South Wales, Australia	Pacey et al	Northparkes	Northparkes	Cu-Au	50.6	19.75	6.90616	4.17	2.58	3.7	4.34	0.71	0.46	0.16	99.63	81
NP12AP020	Paper	The anatomy of an alkalic porphyry Cu-Au system: geology and alteration at Northparkes Mines, New South Wales, Australia	Pacey et al	Northparkes	Northparkes	Cu-Au	49.9	16.75	7.01594	3.26	3.92	3.61	4.88	0.54	0.44	0.13	99.83	93
NP12AP021	Paper	The anatomy of an alkalic porphyry Cu-Au system: geology and alteration at Northparkes Mines, New South Wales, Australia	Pacey et al	Northparkes	Northparkes	Cu-Au	52.5	15.95	6.84628	5.13	3.84	2.11	3.05	0.51	0.42	0.24	99.98	89
NP12AP022	Paper	The anatomy of an alkalic porphyry Cu-Au system: geology and alteration at Northparkes Mines, New South Wales, Australia	Pacey et al	Northparkes	Northparkes	Cu-Au	48.8	16.85	7.09578	5.03	4.25	2.46	4.97	0.54	0.42	0.26	100.12	92
NP12AP023	Paper	The anatomy of an alkalic porphyry Cu-Au system: geology and alteration at Northparkes Mines, New South Wales, Australia	Pacey et al	Northparkes	Northparkes	Cu-Au	49.9	17.55	7.94408	4.19	5.51	3.29	3.56	0.75	0.36	0.25	99.95	64
NP12AP024	Paper	The anatomy of an alkalic porphyry Cu-Au system: geology and alteration at Northparkes Mines, New South Wales, Australia	Pacey et al	Northparkes	Northparkes	Cu-Au	58.9	16.8	4.06186	2.28	2.87	2.39	4.29	0.33	0.13	0.16	98.7	79
NP12AP025	Paper	The anatomy of an alkalic porphyry Cu-Au system: geology and alteration at Northparkes Mines, New South Wales, Australia	Pacey et al	Northparkes	Northparkes	Cu-Au	48.8	19.2	7.45506	5.62	3.5	2.64	3.91	0.83	0.5	0.26	97.62	88
NP12AP026	Paper	The anatomy of an alkalic porphyry Cu-Au system: geology and alteration at Northparkes Mines, New South Wales, Australia	Pacey et al	Northparkes	Northparkes	Cu-Au	67.1	15.3	2.75448	2.06	1.54	2.65	5.36	0.25	0.08	0.08	100.44	99
NP12AP027	Paper	The anatomy of an alkalic porphyry Cu-Au system: geology and alteration at Northparkes Mines, New South Wales, Australia	Pacey et al	Northparkes	Northparkes	Cu-Au	51.7	19.3	6.47702	3.89	3.38	3.34	3.95	0.7	0.46	0.19	98.23	78
NP12AP030	Paper	The anatomy of an alkalic porphyry Cu-Au system: geology and alteration at Northparkes Mines, New South Wales, Australia	Pacey et al	Northparkes	Northparkes	Cu-Au	53.5	18.95	6.61674	3.07	3.99	4.82	3.54	0.69	0.43	0.26	100.03	76
NP12AP031	Paper	The anatomy of an alkalic porphyry Cu-Au system: geology and alteration at Northparkes Mines, New South Wales, Australia	Pacey et al	Northparkes	Northparkes	Cu-Au	54.1	20.4	6.30736	4.45	3.47	0.41	6.11	0.72	0.43	0.3	102.3	86
NP12AP032	Paper	The anatomy of an alkalic porphyry Cu-Au system: geology and alteration at Northparkes Mines, New South Wales, Australia	Pacey et al	Northparkes	Northparkes	Cu-Au	53.5	18.5	6.30736	3.67	3.05	5.07	3.12	0.58	0.41	0.23	97.93	74
NP12AP033	Paper	The anatomy of an alkalic porphyry Cu-Au system: geology and alteration at Northparkes Mines, New South Wales, Australia	Pacey et al	Northparkes	Northparkes	Cu-Au	50.6	18.45	8.76244	5.12	5.74	3.38	2.78	0.87	0.5	0.36	101.33	65
NP12AP034	Paper	The anatomy of an alkalic porphyry Cu-Au system: geology and alteration at Northparkes Mines, New South Wales, Australia	Pacey et al	Northparkes	Northparkes	Cu-Au	44.9	17.4	11.5269	7.55	5.03	2.28	0.98	0.76	0.33	0.64	100.77	51
NP12AP035	Paper	The anatomy of an alkalic porphyry Cu-Au system: geology and alteration at Northparkes Mines, New South Wales, Australia	Pacey et al	Northparkes	Northparkes	Cu-Au	63.2	15.35	2.77444	1.12	5.08	2.92	5.07	0.25	0.08	0.21	101.12	99
NP12AP036	Paper	The anatomy of an alkalic porphyry Cu-Au system: geology and alteration at Northparkes Mines, New South Wales, Australia	Pacey et al	Northparkes	Northparkes	Cu-Au	53.1	19.3	7.0359	2.82	6.44	3.67	3.43	0.69	0.42	0.28	100.82	92
NP12AP037	Paper	The anatomy of an alkalic porphyry Cu-Au system: geology and alteration at Northparkes Mines, New South Wales, Australia	Pacey et al	Northparkes	Northparkes	Cu-Au	66.7	15.5	2.80438	0.93	2.54	4.21	4.62	0.25	0.08	0.12	101.1	99
NP12AP039	Paper	The anatomy of an alkalic porphyry Cu-Au system: geology and alteration at Northparkes Mines, New South Wales, Australia	Pacey et al	Northparkes	Northparkes	Cu-Au	49.5	16.45	9.71054	4.74	7	2.39	2.04	0.79	0.36	0.67	100.77	63
NP12AP042	Paper	The anatomy of an alkalic porphyry Cu-Au system: geology and alteration at Northparkes Mines, New South Wales, Australia	Pacey et al	Northparkes	Northparkes	Cu-Au	61	17.9	3.63272	0.94	1.75	5.73	5.17	0.37	0.15	0.11	99.06	132
NP12AP044	Paper	The anatomy of an alkalic porphyry Cu-Au system: geology and alteration at Northparkes Mines, New South Wales, Australia	Pacey et al	Northparkes	Northparkes	Cu-Au	50.9	17.95	9.42112	4.05	4.32	2.99	2.39	0.72	0.41	0.22	104.78	68
NP12AP045	Paper	The anatomy of an alkalic porphyry Cu-Au system: geology and alteration at Northparkes Mines, New South Wales, Australia	Pacey et al	Northparkes	Northparkes	Cu-Au	48.7	18.7	8.64268	2.7	8.98	3.12	2.16	0.73	0.43	0.39	101.1	59
NP12AP046	Paper	The anatomy of an alkalic porphyry Cu-Au system: geology and alteration at Northparkes Mines, New South Wales, Australia	Pacey et al	Northparkes	Northparkes	Cu-Au	51.6	15.6	8.80236	3.97	8.44	1.26	3.48	0.85	0.37	0.6	102.94	63
NP12AP047	Paper	The anatomy of an alkalic porphyry Cu-Au system: geology and alteration at Northparkes Mines, New South Wales, Australia	Pacey et al	Northparkes	Northparkes	Cu-Au	51.1	17.8	10.0798	4.86	7.28	3.65	3.25	0.92	0.42	0.29	101.28	68
NP12AP048	Paper	The anatomy of an alkalic porphyry Cu-Au system: geology and alteration at Northparkes Mines, New South Wales, Australia	Pacey et al	Northparkes	Northparkes	Cu-Au	50.9	17.45	9.86024	4.74	7.43	3.38	3.34	0.91	0.4	0.26	100.36	71
NP12AP049	Paper	The anatomy of an alkalic porphyry Cu-Au system: geology and alteration at Northparkes Mines, New South Wales, Australia	Pacey et al	Northparkes	Northparkes	Cu-Au	51.9	19.45	6.94608	2.37	4.94	5.3	2.81	0.71	0.47	0.2	99.25	61
NP12AP050	Paper	The anatomy of an alkalic porphyry Cu-Au system: geology and alteration at Northparkes Mines, New South Wales, Australia	Pacey et al	Northparkes	Northparkes	Cu-Au	53.4	19.95	6.46704	2.09	5.22	4.65	3.73	0.65	0.43	0.17	98.75	52
NP12AP051	Paper	The anatomy of an alkalic porphyry Cu-Au system: geology and alteration at Northparkes Mines, New South Wales, Australia	Pacey et al	Northparkes	Northparkes	Cu-Au	51.8	19.65	6.61674	2.28	5.48	4.53	3.54	0.6	0.48	0.17	99.76	52
NP12AP052	Paper	The anatomy of an alkalic porphyry Cu-Au system: geology and alteration at Northparkes Mines, New South Wales, Australia	Pacey et al	Northparkes	Northparkes	Cu-Au	56.5	17.45	3.88222	2.36	3.59	3.93	4.53	0.47	0.24	0.16	100.84	105
NP12AP053	Paper	The anatomy of an alkalic porphyry Cu-Au system: geology and alteration at Northparkes Mines, New South Wales, Australia	Pacey et al	Northparkes	Northparkes	Cu-Au	57.8	17.25	4.8403	1.75	4.2	3.86	4.41	0.4	0.25	0.19	99.98	113
NP12AP054	Paper	The anatomy of an alkalic porphyry Cu-Au system: geology and alteration at Northparkes Mines, New South Wales, Australia	Pacey et al	Northparkes	Northparkes	Cu-Au	56.7	17.25	4.93012	1.96	2.53	4.09	5.18	0.4	0.25	0.13	99.29	112
NP12AP056	Paper	The anatomy of an alkalic porphyry Cu-Au system: geology and alteration at Northparkes Mines, New South Wales, Australia	Pacey et al	Northparkes	Northparkes	Cu-Au	58.6	17.95	5.3393	1.62	3.97	4.56	5.05	0.43	0.28	0.14	101.33	111
NP12AP057	Paper	The anatomy of an alkalic porphyry Cu-Au system: geology and alteration at Northparkes Mines, New South Wales, Australia	Pacey et al	Northparkes	Northparkes	Cu-Au	54.2	19.2	6.76644	2.99	3.81	5.1	3.86	0.69	0.42	0.21	101.04	91
NP12AP058	Paper	The anatomy of an alkalic porphyry Cu-Au system: geology and alteration at Northparkes Mines, New South Wales, Australia	Pacey et al	Northparkes	Northparkes	Cu-Au	52.8	18.5	6.04788	2.51	4.83	4.03	4.73	0.59	0.4	0.2	98.8	92
NP12AP061	Paper	The anatomy of an alkalic porphyry Cu-Au system: geology and alteration at Northparkes Mines, New South Wales, Australia	Pacey et al	Northparkes	Northparkes	Cu-Au	52.2	18.8	6.7864	2.85	3.73	3.73	3.96	0.65	0.43	0.58	98.98	98
NP12AP065	Paper	The anatomy of an alkalic porphyry Cu-Au system: geology and alteration at Northparkes Mines, New South Wales, Australia	Pacey et al	Northparkes	Northparkes	Cu-Au	58.3	17.7	5.00996	2.16	3.57	3.46	4.44	0.42	0.26	0.47	100.29	129
NP12AP066	Paper	The anatomy of an alkalic porphyry Cu-Au system: geology and alteration at Northparkes Mines, New South Wales, Australia	Pacey et al	Northparkes	Northparkes	Cu-Au	58.9	17.7	4.85028	2.29	2.93	3.72	4.31	0.41	0.25	0.38	99.85	136
NP12AP068	Paper	The anatomy of an alkalic porphyry Cu-Au system: geology and alteration at Northparkes Mines, New South Wales, Australia	Pacey et al	Northparkes	Northparkes	Cu-Au	62.9	15.5	3.07384	0.92	1.58	4.26	5.29	0.26	0.13	0.14	97.77	197
NP12AP070	Paper	The anatomy of an alkalic porphyry Cu-Au system: geology and alteration at Northparkes Mines, New South Wales, Australia	Pacey et al	Northparkes	Northparkes	Cu-Au	58.5	16.85	4.52094	1.98	3.84	2.65	4.96	0.36	0.22	0.56	99.91	121
NP12AP071	Paper	The anatomy of an alkalic porphyry Cu-Au system: geology and alteration at Northparkes Mines, New South Wales, Australia	Pacey et al	Northparkes	Northparkes	Cu-Au	57	17.35	4.62074	2.43	3.42	3.49	4.42	0.4	0.24	0.35	98.82	129
NP12AP073	Paper	The anatomy of an alkalic porphyry Cu-Au system: geology and alteration at Northparkes Mines, New South Wales, Australia	Pacey et al	Northparkes	Northparkes	Cu-Au	61.1	16.15	5.14968	2.45	4.61	2.22	3.66	0.37	0.22	0.34	99.64	129
NP12AP074	Paper	The anatomy of an alkalic porphyry Cu-Au system: geology and alteration at Northparkes Mines, New South Wales, Australia	Pacey et al	Northparkes	Northparkes	Cu-Au	57.2	17.3	5.14968	2.76	3.09	3.84	3.88	0.42	0.26	0.54	100.21	106
NP12AP075	Paper	The anatomy of an alkalic porphyry Cu-Au system: geology and alteration at Northparkes Mines, New South Wales, Australia	Pacey et al	Northparkes	Northparkes	Cu-Au	60.8	17.05	4.43112	1.76	3.01	4.85	4.43	0.37	0.23	0.18	100.41	176
NP12AP076	Paper	The anatomy of an alkalic porphyry Cu-Au system: geology and alteration at Northparkes Mines, New South Wales, Australia	Pacey et al	Northparkes	Northparkes	Cu-Au	61.3	16.85	4.21156	1.78	2.38	4.88	4.73	0.36	0.2	0.19	99.65	122
NP12AP079	Paper	The anatomy of an alkalic porphyry Cu-Au system: geology and alteration at Northparkes Mines, New South Wales, Australia	Pacey et al	Northparkes	Northparkes	Cu-Au	64.7	16.1	2.95408	1.22	1.32	4.84	5.19	0.25	0.12	0.1	98.52	185
NP12AP081	Paper	The anatomy of an alkalic porphyry Cu-Au system: geology and alteration at Northparkes Mines, New South Wales, Australia	Pacey et al	Northparkes	Northparkes	Cu-Au	60	17.1	4.35128	1.38	2.94	4.18	4.37	0.36	0.21	0.33	98.8	141
NP12AP082	Paper	The anatomy of an alkalic porphyry Cu-Au system: geology and alteration at Northparkes Mines, New South Wales, Australia	Pacey et al	Northparkes	Northparkes	Cu-Au	59.5	17.05	4.31136	1.64	3.56	3.84	4.53	0.37	0.21	0.33	99.74	147
NP12AP083	Paper	The anatomy of an alkalic porphyry Cu-Au system: geology and alteration at Northparkes Mines, New South Wales, Australia	Pacey et al	Northparkes	Northparkes	Cu-Au	59.9	17.15	4.33132	1.75	2.79	4.96	4.3	0.37	0.22	0.16	98.79	149
NP12AP086	Paper	The anatomy of an alkalic porphyry Cu-Au system: geology and alteration at Northparkes Mines, New South Wales, Australia	Pacey et al	Northparkes	Northparkes	Cu-Au	72.5	11.85	0.87824	0.62	1.76	2.08	4.58	0.22	0.12	0.02	97.82	127
NP12AP089	Paper	The anatomy of an alkalic porphyry Cu-Au system: geology and alteration at Northparkes Mines, New South Wales, Australia	Pacey et al	Northparkes	Northparkes	Cu-Au	59.7	17.1	3.96206	1.13	1.59	5.42	5.35	0.57	0.31	0.05	99.87	133
NP12AP093	Paper	The anatomy of an alkalic porphyry Cu-Au system: geology and alteration at Northparkes Mines, New South Wales, Australia	Pacey et al	Northparkes	Northparkes	Cu-Au	51.3	18.15	9.20156	4.42	7.82	2.3	1.25	0.8	0.39	0.34	100.97	69
NP12AP096	Paper	The anatomy of an alkalic porphyry Cu-Au system: geology and alteration at Northparkes Mines, New South Wales, Australia	Pacey et al	Northparkes	Northparkes	Cu-Au	49.9	18.1	10.6287	4.38	9.32	1.56	1.94	0.75	0.42	0.39	103.68	81
NP12AP097	Paper	The anatomy of an alkalic porphyry Cu-Au system: geology and alteration at Northparkes Mines, New South Wales, Australia	Pacey et al	Northparkes	Northparkes	Cu-Au	51.4	17.15	9.04188	3.46	6.83	1.85	2.76	0.68	0.43	0.24	98.71	90
NP12AP098	Paper	The anatomy of an alkalic porphyry Cu-Au system: geology and alteration at Northparkes Mines, New South Wales, Australia	Pacey et al	Northparkes	Northparkes	Cu-Au	54.1	18.65	9.01194	3.39	5.25	3.41	2.49	0.7	0.42	0.19	100.09	81
NP12AP099	Paper	The anatomy of an alkalic porphyry Cu-Au system: geology and alteration at Northparkes Mines, New South Wales, Australia	Pacey et al	Northparkes	Northparkes	Cu-Au	53.8	17.15	8.19358	3.89	4.22	3.34	2.67	0.68	0.44	0.16	98.67	97
NP12AP103	Paper	The anatomy of an alkalic porphyry Cu-Au system: geology and alteration at Northparkes Mines, New South Wales, Australia	Pacey et al	Northparkes	Northparkes	Cu-Au	50.9	19.05	8.86224	3.9	4.17	3.73	2.72	0.73	0.46	0.08	97.51	105
NP12AP109	Paper	The anatomy of an alkalic porphyry Cu-Au system: geology and alteration at Northparkes Mines, New South Wales, Australia	Pacey et al	Northparkes	Northparkes	Cu-Au	54.6	19.25	6.26744	2.56	2.03	5.35	4.4	0.59	0.39	0.18	99.55	93
NP12AP110	Paper	The anatomy of an alkalic porphyry Cu-Au system: geology and alteration at Northparkes Mines, New South Wales, Australia	Pacey et al	Northparkes	Northparkes	Cu-Au	54.5	20.7	5.9381	3.14	3.45	3.69	5	0.6	0.43	0.24	102.72	69
NP12AP111	Paper	The anatomy of an alkalic porphyry Cu-Au system: geology and alteration at Northparkes Mines, New South Wales, Australia	Pacey et al	Northparkes	Northparkes	Cu-Au	53.6	19.3	6.74648	2.5	3.84	4.31	3.68	0.64	0.4	0.17	98.06	75
NP12AP112	Paper	The anatomy of an alkalic porphyry Cu-Au system: geology and alteration at Northparkes Mines, New South Wales, Australia	Pacey et al	Northparkes	Northparkes	Cu-Au	53.8	18.95	6.1377	3.3	4.14	4.72	4.1	0.65	0.43	0.23	99.09	83
NP12AP113	Paper	The anatomy of an alkalic porphyry Cu-Au system: geology and alteration at Northparkes Mines, New South Wales, Australia	Pacey et al	Northparkes	Northparkes	Cu-Au	53.7	19.3	6.89618	2.94	5.12	4.64	3.54	0.76	0.43	0.21	100.72	86
NP12AP115	Paper	The anatomy of an alkalic porphyry Cu-Au system: geology and alteration at Northparkes Mines, New South Wales, Australia	Pacey et al	Northparkes	Northparkes	Cu-Au	53.5	20	5.04988	2.16	3.99	2.9	5.8	0.7	0.41	0.25	97.58	85
NP12AP118	Paper	The anatomy of an alkalic porphyry Cu-Au system: geology and alteration at Northparkes Mines, New South Wales, Australia	Pacey et al	Northparkes	Northparkes	Cu-Au	52.4	20.3	6.29738	2.6	5.51	3.97	4.33	0.71	0.44	0.3	99.89	68
NP13AP012	Paper	The anatomy of an alkalic porphyry Cu-Au system: geology and alteration at Northparkes Mines, New South Wales, Australia	Pacey et al	Northparkes	Northparkes	Cu-Au	54.2	18.55	5.67862	1.68	6.03	5.78	2.22	0.64	0.44	0.28	98.83	98
NP13AP013	Paper	The anatomy of an alkalic porphyry Cu-Au system: geology and alteration at Northparkes Mines, New South Wales, Australia	Pacey et al	Northparkes	Northparkes	Cu-Au	54.2	18.85	6.21754	2.91	3.45	4.75	4.38	0.66	0.44	0.22	99.4	97
NP13AP014	Paper	The anatomy of an alkalic porphyry Cu-Au system: geology and alteration at Northparkes Mines, New South Wales, Australia	Pacey et al	Northparkes	Northparkes	Cu-Au	52.5	19.4	6.61674	2.85	3.3	2.98	6.11	0.68	0.44	0.24	99	94
NP13AP018	Paper	The anatomy of an alkalic porphyry Cu-Au system: geology and alteration at Northparkes Mines, New South Wales, Australia	Pacey et al	Northparkes	Northparkes	Cu-Au	63.9	16.7	4.81036	1.52	1.28	4.48	4.99	0.3	0.17	0.05	101.67	166
NP13AP019	Paper	The anatomy of an alkalic porphyry Cu-Au system: geology and alteration at Northparkes Mines, New South Wales, Australia	Pacey et al	Northparkes	Northparkes	Cu-Au	63.3	16.3	3.67264	1.27	1.46	3.52	4.99	0.29	0.17	0.05	100.57	152
NP13AP020	Paper	The anatomy of an alkalic porphyry Cu-Au system: geology and alteration at Northparkes Mines, New South Wales, Australia	Pacey et al	Northparkes	Northparkes	Cu-Au	66.9	14.9	2.21556	1.57	2.82	0.11	4.13	0.27	0.15	0.05	100.74	161
NP13AP023	Paper	The anatomy of an alkalic porphyry Cu-Au system: geology and alteration at Northparkes Mines, New South Wales, Australia	Pacey et al	Northparkes	Northparkes	Cu-Au	61.1	17.5	4.87024	1.63	2.74	4.74	4.76	0.41	0.24	0.12	99.76	146
NP13AP024	Paper	The anatomy of an alkalic porphyry Cu-Au system: geology and alteration at Northparkes Mines, New South Wales, Australia	Pacey et al	Northparkes	Northparkes	Cu-Au	61.2	16.8	4.66066	1.64	2.4	4.28	4.61	0.37	0.23	0.18	99.13	109
NP13AP025	Paper	The anatomy of an alkalic porphyry Cu-Au system: geology and alteration at Northparkes Mines, New South Wales, Australia	Pacey et al	Northparkes	Northparkes	Cu-Au	59.1	17.5	5.41914	2.21	3.59	4.18	4.01	0.43	0.3	0.23	99.84	130
NP13AP026	Paper	The anatomy of an alkalic porphyry Cu-Au system: geology and alteration at Northparkes Mines, New South Wales, Australia	Pacey et al	Northparkes	Northparkes	Cu-Au	66	15.6	2.96406	0.78	1.87	4.28	4.78	0.21	0.1	0.15	98.42	191
NP13AP027	Paper	The anatomy of an alkalic porphyry Cu-Au system: geology and alteration at Northparkes Mines, New South Wales, Australia	Pacey et al	Northparkes	Northparkes	Cu-Au	66.4	15.65	3.12374	0.71	1.42	4.79	5.15	0.23	0.11	0.13	98.31	201
NP13AP028	Paper	The anatomy of an alkalic porphyry Cu-Au system: geology and alteration at Northparkes Mines, New South Wales, Australia	Pacey et al	Northparkes	Northparkes	Cu-Au	66.9	16.15	3.11376	0.87	1.56	4.72	5.25	0.25	0.12	0.1	100.24	206
NP13AP029	Paper	The anatomy of an alkalic porphyry Cu-Au system: geology and alteration at Northparkes Mines, New South Wales, Australia	Pacey et al	Northparkes	Northparkes	Cu-Au	69.8	14.5	1.65668	0.61	2.13	2.7	4.11	0.12	0.03	0.1	99.72	74
NP13AP030	Paper	The anatomy of an alkalic porphyry Cu-Au system: geology and alteration at Northparkes Mines, New South Wales, Australia	Pacey et al	Northparkes	Northparkes	Cu-Au	62.3	16.35	4.26146	1.28	2.72	4.82	4.61	0.35	0.21	0.14	98.09	130
NP13AP032A	Paper	The anatomy of an alkalic porphyry Cu-Au system: geology and alteration at Northparkes Mines, New South Wales, Australia	Pacey et al	Northparkes	Northparkes	Cu-Au	59	17.25	5.22952	1.85	3.91	4.4	3.89	0.41	0.27	0.26	99.73	142
NP13AP034	Paper	The anatomy of an alkalic porphyry Cu-Au system: geology and alteration at Northparkes Mines, New South Wales, Australia	Pacey et al	Northparkes	Northparkes	Cu-Au	58.1	17.05	5.31934	2.05	4.27	1.51	5.11	0.41	0.26	0.52	99.6	152
NP13AP037	Paper	The anatomy of an alkalic porphyry Cu-Au system: geology and alteration at Northparkes Mines, New South Wales, Australia	Pacey et al	Northparkes	Northparkes	Cu-Au	56.5	17.25	7.75446	2.42	5.97	0.12	3.9	0.43	0.26	0.93	100.77	81
NP13AP038	Paper	The anatomy of an alkalic porphyry Cu-Au system: geology and alteration at Northparkes Mines, New South Wales, Australia	Pacey et al	Northparkes	Northparkes	Cu-Au	55.4	19.15	5.02992	1.94	4.69	1.75	6.24	0.42	0.28	0.54	101.84	107
NP13AP041	Paper	The anatomy of an alkalic porphyry Cu-Au system: geology and alteration at Northparkes Mines, New South Wales, Australia	Pacey et al	Northparkes	Northparkes	Cu-Au	58.6	18.05	4.9401	1.88	5.37	4.3	3.34	0.5	0.29	0.5	100.63	60
NP13AP042	Paper	The anatomy of an alkalic porphyry Cu-Au system: geology and alteration at Northparkes Mines, New South Wales, Australia	Pacey et al	Northparkes	Northparkes	Cu-Au	58.5	17.75	4.86026	1.62	3.72	4.96	4.52	0.45	0.27	0.2	100.18	35
NP13AP043	Paper	The anatomy of an alkalic porphyry Cu-Au system: geology and alteration at Northparkes Mines, New South Wales, Australia	Pacey et al	Northparkes	Northparkes	Cu-Au	58	17.1	5.32932	1.7	4.7	3.96	3.98	0.44	0.3	0.43	98.29	104
NP13AP044	Paper	The anatomy of an alkalic porphyry Cu-Au system: geology and alteration at Northparkes Mines, New South Wales, Australia	Pacey et al	Northparkes	Northparkes	Cu-Au	59.2	17	5.05986	1.56	4.15	4.88	4.18	0.44	0.26	0.14	98.11	115
NP13AP049	Paper	The anatomy of an alkalic porphyry Cu-Au system: geology and alteration at Northparkes Mines, New South Wales, Australia	Pacey et al	Northparkes	Northparkes	Cu-Au	56.8	17.45	5.34928	1.78	6.64	4.44	2.95	0.45	0.28	0.51	100.55	107
NP13AP050	Paper	The anatomy of an alkalic porphyry Cu-Au system: geology and alteration at Northparkes Mines, New South Wales, Australia	Pacey et al	Northparkes	Northparkes	Cu-Au	58.5	17.9	5.05986	2.11	4.75	0.13	5.33	0.48	0.32	0.71	101.96	112
NP13AP053	Paper	The anatomy of an alkalic porphyry Cu-Au system: geology and alteration at Northparkes Mines, New South Wales, Australia	Pacey et al	Northparkes	Northparkes	Cu-Au	59.1	17.65	5.31934	1.62	4.21	4.93	4.14	0.44	0.29	0.17	99.04	122
NP13AP054	Paper	The anatomy of an alkalic porphyry Cu-Au system: geology and alteration at Northparkes Mines, New South Wales, Australia	Pacey et al	Northparkes	Northparkes	Cu-Au	66.4	16.5	3.00398	0.77	2.75	4.29	5.07	0.29	0.13	0.27	101.34	217
NP13AP055	Paper	The anatomy of an alkalic porphyry Cu-Au system: geology and alteration at Northparkes Mines, New South Wales, Australia	Pacey et al	Northparkes	Northparkes	Cu-Au	66.5	16.25	2.87424	0.5	1.52	4.67	5.75	0.25	0.08	0.12	100.48	163
NP13AP058	Paper	The anatomy of an alkalic porphyry Cu-Au system: geology and alteration at Northparkes Mines, New South Wales, Australia	Pacey et al	Northparkes	Northparkes	Cu-Au	61.9	16.7	4.55088	1.54	3.91	3.98	4.3	0.37	0.22	0.31	100.08	126
NP13AP061A	Paper	The anatomy of an alkalic porphyry Cu-Au system: geology and alteration at Northparkes Mines, New South Wales, Australia	Pacey et al	Northparkes	Northparkes	Cu-Au	56.8	17.3	5.17962	1.64	4.44	0.11	5.53	0.39	0.23	0.65	100.03	114
NP13AP062	Paper	The anatomy of an alkalic porphyry Cu-Au system: geology and alteration at Northparkes Mines, New South Wales, Australia	Pacey et al	Northparkes	Northparkes	Cu-Au	59.2	17.75	5.50896	1.86	4.64	4.76	4.21	0.49	0.31	0.2	101.04	107
NP13AP066	Paper	The anatomy of an alkalic porphyry Cu-Au system: geology and alteration at Northparkes Mines, New South Wales, Australia	Pacey et al	Northparkes	Northparkes	Cu-Au	61.9	17.7	4.95008	1.28	1.47	3.78	6.9	0.41	0.23	0.07	100.9	138
NP13AP067	Paper	The anatomy of an alkalic porphyry Cu-Au system: geology and alteration at Northparkes Mines, New South Wales, Australia	Pacey et al	Northparkes	Northparkes	Cu-Au	60	17.05	3.26346	1.07	2.91	3.92	5.23	0.41	0.22	0.03	99.9	131
NP13AP069	Paper	The anatomy of an alkalic porphyry Cu-Au system: geology and alteration at Northparkes Mines, New South Wales, Australia	Pacey et al	Northparkes	Northparkes	Cu-Au	60.1	17.55	4.67064	1.12	2.57	5.23	5.42	0.41	0.23	0.06	100.69	134
NP13AP071	Paper	The anatomy of an alkalic porphyry Cu-Au system: geology and alteration at Northparkes Mines, New South Wales, Australia	Pacey et al	Northparkes	Northparkes	Cu-Au	61.3	17.85	4.36126	1.06	2.06	5.32	6	0.41	0.22	0.11	100.64	140
NP13AP074	Paper	The anatomy of an alkalic porphyry Cu-Au system: geology and alteration at Northparkes Mines, New South Wales, Australia	Pacey et al	Northparkes	Northparkes	Cu-Au	61.3	17.95	4.86026	1.17	2.46	4.97	5.3	0.41	0.24	0.14	101.16	149
NP13AP076	Paper	The anatomy of an alkalic porphyry Cu-Au system: geology and alteration at Northparkes Mines, New South Wales, Australia	Pacey et al	Northparkes	Northparkes	Cu-Au	66.8	15.6	3.43312	0.92	2.43	4.76	4.28	0.28	0.1	0.1	101.6	97
NP13AP077	Paper	The anatomy of an alkalic porphyry Cu-Au system: geology and alteration at Northparkes Mines, New South Wales, Australia	Pacey et al	Northparkes	Northparkes	Cu-Au	56.5	18.6	7.14568	1.87	4.24	5.57	3.36	0.65	0.41	0.29	101.75	128
NP13AP079	Paper	The anatomy of an alkalic porphyry Cu-Au system: geology and alteration at Northparkes Mines, New South Wales, Australia	Pacey et al	Northparkes	Northparkes	Cu-Au	54.1	20.1	7.2355	1.7	5.41	4.81	3.98	0.64	0.39	0.19	102.52	109
NP13AP081	Paper	The anatomy of an alkalic porphyry Cu-Au system: geology and alteration at Northparkes Mines, New South Wales, Australia	Pacey et al	Northparkes	Northparkes	Cu-Au	62.1	17.9	4.40118	1.06	2.33	5.28	5.79	0.39	0.22	0.17	101.15	150
NP13AP093	Paper	The anatomy of an alkalic porphyry Cu-Au system: geology and alteration at Northparkes Mines, New South Wales, Australia	Pacey et al	Northparkes	Northparkes	Cu-Au	60.5	17.4	5.95806	1.69	4.22	4.27	3.24	0.4	0.26	0.18	101.01	143
NP13AP095	Paper	The anatomy of an alkalic porphyry Cu-Au system: geology and alteration at Northparkes Mines, New South Wales, Australia	Pacey et al	Northparkes	Northparkes	Cu-Au	58.3	16.6	5.22952	0.7	4.93	1.46	5.49	0.39	0.24	0.06	100.69	92
NP13AP098	Paper	The anatomy of an alkalic porphyry Cu-Au system: geology and alteration at Northparkes Mines, New South Wales, Australia	Pacey et al	Northparkes	Northparkes	Cu-Au	60	17.45	5.60876	1.6	3.52	4.7	4.22	0.42	0.28	0.16	101.22	86
NP13AP099	Paper	The anatomy of an alkalic porphyry Cu-Au system: geology and alteration at Northparkes Mines, New South Wales, Australia	Pacey et al	Northparkes	Northparkes	Cu-Au	61.7	17.55	5.30936	1.58	3.8	4.94	4.41	0.41	0.27	0.18	101.37	132
NP13AP100	Paper	The anatomy of an alkalic porphyry Cu-Au system: geology and alteration at Northparkes Mines, New South Wales, Australia	Pacey et al	Northparkes	Northparkes	Cu-Au	61.6	18.05	4.73052	1.44	4.01	4.93	4.21	0.36	0.25	0.15	101.12	129
NP13AP102	Paper	The anatomy of an alkalic porphyry Cu-Au system: geology and alteration at Northparkes Mines, New South Wales, Australia	Pacey et al	Northparkes	Northparkes	Cu-Au	59.1	18.25	5.75846	1.82	4.31	4.84	4.76	0.47	0.31	0.14	101.26	110
NP13AP103	Paper	The anatomy of an alkalic porphyry Cu-Au system: geology and alteration at Northparkes Mines, New South Wales, Australia	Pacey et al	Northparkes	Northparkes	Cu-Au	68	15.05	2.65468	1.34	2.73	4.23	4.24	0.37	0.22	0.06	100.65	85
NP13AP105	Paper	The anatomy of an alkalic porphyry Cu-Au system: geology and alteration at Northparkes Mines, New South Wales, Australia	Pacey et al	Northparkes	Northparkes	Cu-Au	58.5	17.8	6.4371	2.28	3.98	4.88	3.56	0.47	0.32	0.2	100.8	103
NP13AP106	Paper	The anatomy of an alkalic porphyry Cu-Au system: geology and alteration at Northparkes Mines, New South Wales, Australia	Pacey et al	Northparkes	Northparkes	Cu-Au	59	18.35	5.87822	1.58	3.7	5.33	4.09	0.47	0.3	0.12	101.35	78
NP13AP108	Paper	The anatomy of an alkalic porphyry Cu-Au system: geology and alteration at Northparkes Mines, New South Wales, Australia	Pacey et al	Northparkes	Northparkes	Cu-Au	61.5	18.05	4.25148	1.68	4.33	5.27	4.31	0.5	0.31	0.15	102.6	109
NP13AP111	Paper	The anatomy of an alkalic porphyry Cu-Au system: geology and alteration at Northparkes Mines, New South Wales, Australia	Pacey et al	Northparkes	Northparkes	Cu-Au	61.2	16.55	4.41116	1.47	3.8	4.46	4.8	0.37	0.22	0.04	103.14	115
NP13AP112	Paper	The anatomy of an alkalic porphyry Cu-Au system: geology and alteration at Northparkes Mines, New South Wales, Australia	Pacey et al	Northparkes	Northparkes	Cu-Au	63.1	14.9	2.0958	1.07	4	3.74	4.24	0.33	0.18	0.05	100.15	131
NP13AP113	Paper	The anatomy of an alkalic porphyry Cu-Au system: geology and alteration at Northparkes Mines, New South Wales, Australia	Pacey et al	Northparkes	Northparkes	Cu-Au	63	15.75	1.87624	0.64	3.92	2.39	5.89	0.35	0.09	0.01	100.76	133
NP13AP114	Paper	The anatomy of an alkalic porphyry Cu-Au system: geology and alteration at Northparkes Mines, New South Wales, Australia	Pacey et al	Northparkes	Northparkes	Cu-Au	60.4	16.1	2.42514	1.36	3.98	4.55	4.84	0.33	0.21	0.05	99.75	131
NP13AP115	Paper	The anatomy of an alkalic porphyry Cu-Au system: geology and alteration at Northparkes Mines, New South Wales, Australia	Pacey et al	Northparkes	Northparkes	Cu-Au	61.1	16.95	2.81436	1.36	3.71	4.21	5.24	0.36	0.2	0.04	100.71	124
NP13AP117	Paper	The anatomy of an alkalic porphyry Cu-Au system: geology and alteration at Northparkes Mines, New South Wales, Australia	Pacey et al	Northparkes	Northparkes	Cu-Au	61	17.05	4.80038	1.39	3.09	4.3	4.44	0.36	0.2	0.04	100.59	150
NP13AP122	Paper	The anatomy of an alkalic porphyry Cu-Au system: geology and alteration at Northparkes Mines, New South Wales, Australia	Pacey et al	Northparkes	Northparkes	Cu-Au	59.8	16.65	4.78042	1.57	3.26	5.38	3.98	0.37	0.22	0.24	98.61	119
NP13AP124	Paper	The anatomy of an alkalic porphyry Cu-Au system: geology and alteration at Northparkes Mines, New South Wales, Australia	Pacey et al	Northparkes	Northparkes	Cu-Au	61.5	17.45	5.19958	1.84	2.58	4.31	3.86	0.37	0.24	0.22	100.27	124
NP13AP125	Paper	The anatomy of an alkalic porphyry Cu-Au system: geology and alteration at Northparkes Mines, New South Wales, Australia	Pacey et al	Northparkes	Northparkes	Cu-Au	62.3	17.25	4.62074	1.43	3.15	5.28	4.11	0.43	0.24	0.18	100.95	134
NP13AP128	Paper	The anatomy of an alkalic porphyry Cu-Au system: geology and alteration at Northparkes Mines, New South Wales, Australia	Pacey et al	Northparkes	Northparkes	Cu-Au	61.5	18.05	4.70058	1.58	3.15	5.59	4.49	0.4	0.24	0.2	101.28	132
NP13AP130	Paper	The anatomy of an alkalic porphyry Cu-Au system: geology and alteration at Northparkes Mines, New South Wales, Australia	Pacey et al	Northparkes	Northparkes	Cu-Au	61.8	17.35	5.41914	1.24	2.5	5.47	3.77	0.36	0.23	0.09	100	147
NP13AP133	Paper	The anatomy of an alkalic porphyry Cu-Au system: geology and alteration at Northparkes Mines, New South Wales, Australia	Pacey et al	Northparkes	Northparkes	Cu-Au	62.5	17.65	4.37124	1.47	3.04	4.93	3.82	0.38	0.21	0.13	101.22	140
NP13AP134	Paper	The anatomy of an alkalic porphyry Cu-Au system: geology and alteration at Northparkes Mines, New South Wales, Australia	Pacey et al	Northparkes	Northparkes	Cu-Au	64.2	16.15	3.52294	1.33	2.47	3.42	5.01	0.32	0.15	0.17	99.47	178
NP13AP135	Paper	The anatomy of an alkalic porphyry Cu-Au system: geology and alteration at Northparkes Mines, New South Wales, Australia	Pacey et al	Northparkes	Northparkes	Cu-Au	59.4	17.15	5.1397	2.99	2.71	1.8	3.89	0.38	0.24	0.41	100.45	124
NP13AP136	Paper	The anatomy of an alkalic porphyry Cu-Au system: geology and alteration at Northparkes Mines, New South Wales, Australia	Pacey et al	Northparkes	Northparkes	Cu-Au	59	16.8	4.68062	2.77	3.07	0.29	4.71	0.37	0.23	0.62	99.85	130
NP13AP141	Paper	The anatomy of an alkalic porphyry Cu-Au system: geology and alteration at Northparkes Mines, New South Wales, Australia	Pacey et al	Northparkes	Northparkes	Cu-Au	66.4	18.1	3.63272	0.72	1.46	0.35	5.47	0.42	0.2	0.03	102.76	134
NP13AP142	Paper	The anatomy of an alkalic porphyry Cu-Au system: geology and alteration at Northparkes Mines, New South Wales, Australia	Pacey et al	Northparkes	Northparkes	Cu-Au	65	16.95	3.21356	0.56	2.18	0.29	5.22	0.35	0.12	0.01	100.45	173
NP13AP143	Paper	The anatomy of an alkalic porphyry Cu-Au system: geology and alteration at Northparkes Mines, New South Wales, Australia	Pacey et al	Northparkes	Northparkes	Cu-Au	63.7	15.1	4.70058	0.65	3.39	0.36	4.62	0.29	0.18	0.02	103.59	183
NP13AP152	Paper	The anatomy of an alkalic porphyry Cu-Au system: geology and alteration at Northparkes Mines, New South Wales, Australia	Pacey et al	Northparkes	Northparkes	Cu-Au	61.9	17.5	4.77044	1.36	3.18	5.47	4.19	0.38	0.22	0.16	100.34	125
NP13AP155	Paper	The anatomy of an alkalic porphyry Cu-Au system: geology and alteration at Northparkes Mines, New South Wales, Australia	Pacey et al	Northparkes	Northparkes	Cu-Au	61.5	17.35	5.1397	0.4	4.25	0.37	5.19	0.38	0.17	0.03	104.44	142
NP13AP156	Paper	The anatomy of an alkalic porphyry Cu-Au system: geology and alteration at Northparkes Mines, New South Wales, Australia	Pacey et al	Northparkes	Northparkes	Cu-Au	59.8	17.45	6.06784	2.18	2.48	0.46	5.21	0.41	0.23	0.16	102.02	134
NP13AP161	Paper	The anatomy of an alkalic porphyry Cu-Au system: geology and alteration at Northparkes Mines, New South Wales, Australia	Pacey et al	Northparkes	Northparkes	Cu-Au	58.3	17.3	3.97204	1.61	3.42	3.16	5.83	0.36	0.14	0.14	100.15	120
NP13AP171	Paper	The anatomy of an alkalic porphyry Cu-Au system: geology and alteration at Northparkes Mines, New South Wales, Australia	Pacey et al	Northparkes	Northparkes	Cu-Au	60.5	17.05	3.48302	1.03	3.18	4.75	5.48	0.39	0.21	0.07	99.62	134
NP13AP195	Paper	The anatomy of an alkalic porphyry Cu-Au system: geology and alteration at Northparkes Mines, New South Wales, Australia	Pacey et al	Northparkes	Northparkes	Cu-Au	61.9	18.35	4.85028	1.15	1.66	5.5	5.33	0.43	0.25	0.11	101.37	148
NP13AP198	Paper	The anatomy of an alkalic porphyry Cu-Au system: geology and alteration at Northparkes Mines, New South Wales, Australia	Pacey et al	Northparkes	Northparkes	Cu-Au	62.6	15.55	3.45308	1.31	3.51	4.55	4.44	0.33	0.18	0.04	101.18	118
NP13AP199	Paper	The anatomy of an alkalic porphyry Cu-Au system: geology and alteration at Northparkes Mines, New South Wales, Australia	Pacey et al	Northparkes	Northparkes	Cu-Au	61.9	16.4	3.66266	1.56	2.91	4.9	4.35	0.36	0.2	0.05	101.15	128
NP13AP200	Paper	The anatomy of an alkalic porphyry Cu-Au system: geology and alteration at Northparkes Mines, New South Wales, Australia	Pacey et al	Northparkes	Northparkes	Cu-Au	61.2	16.6	3.48302	1.54	3.03	5.01	4.16	0.38	0.21	0.05	100.67	135
NP13AP218	Paper	The anatomy of an alkalic porphyry Cu-Au system: geology and alteration at Northparkes Mines, New South Wales, Australia	Pacey et al	Northparkes	Northparkes	Cu-Au	62.1	17.35	5.14968	1.27	2.32	4.89	3.91	0.35	0.16	0.24	101.28	111
NP13AP219	Paper	The anatomy of an alkalic porphyry Cu-Au system: geology and alteration at Northparkes Mines, New South Wales, Australia	Pacey et al	Northparkes	Northparkes	Cu-Au	61.8	17.5	5.02992	1.24	2.99	4.9	3.86	0.36	0.18	0.2	100.63	101
NP13AP227	Paper	The anatomy of an alkalic porphyry Cu-Au system: geology and alteration at Northparkes Mines, New South Wales, Australia	Pacey et al	Northparkes	Northparkes	Cu-Au	65.5	16.4	2.90418	0.59	1.6	4.58	5.37	0.22	0.1	0.17	98.31	217
NP13AP228	Paper	The anatomy of an alkalic porphyry Cu-Au system: geology and alteration at Northparkes Mines, New South Wales, Australia	Pacey et al	Northparkes	Northparkes	Cu-Au	66.9	16.05	3.02394	0.78	2.18	3.8	4.93	0.26	0.12	0.27	100.59	171
NP13AP229	Paper	The anatomy of an alkalic porphyry Cu-Au system: geology and alteration at Northparkes Mines, New South Wales, Australia	Pacey et al	Northparkes	Northparkes	Cu-Au	65.2	15.25	4.08182	1.34	3.58	0.32	4.4	0.24	0.12	0.3	100.38	155
NP13AP234	Paper	The anatomy of an alkalic porphyry Cu-Au system: geology and alteration at Northparkes Mines, New South Wales, Australia	Pacey et al	Northparkes	Northparkes	Cu-Au	58.3	18.05	5.59878	1.61	2.95	5.53	5.17	0.61	0.39	0.24	100.52	132
NP13AP239	Paper	The anatomy of an alkalic porphyry Cu-Au system: geology and alteration at Northparkes Mines, New South Wales, Australia	Pacey et al	Northparkes	Northparkes	Cu-Au	51.4	20.6	6.9361	3.94	3.36	0.37	5.6	0.6	0.51	0.29	101.3	88
NP13AP241	Paper	The anatomy of an alkalic porphyry Cu-Au system: geology and alteration at Northparkes Mines, New South Wales, Australia	Pacey et al	Northparkes	Northparkes	Cu-Au	53.1	20.1	5.51894	2.89	5.68	4.08	3.61	0.58	0.49	0.25	100.35	79
NP13AP242	Paper	The anatomy of an alkalic porphyry Cu-Au system: geology and alteration at Northparkes Mines, New South Wales, Australia	Pacey et al	Northparkes	Northparkes	Cu-Au	53.6	21.2	6.15766	2.53	5.26	3.72	3.98	0.62	0.5	0.19	101.22	81
NP13AP243	Paper	The anatomy of an alkalic porphyry Cu-Au system: geology and alteration at Northparkes Mines, New South Wales, Australia	Pacey et al	Northparkes	Northparkes	Cu-Au	53.2	20.3	6.17762	3	5.03	4.29	3.99	0.62	0.51	0.19	99.86	77
NP13AP244	Paper	The anatomy of an alkalic porphyry Cu-Au system: geology and alteration at Northparkes Mines, New South Wales, Australia	Pacey et al	Northparkes	Northparkes	Cu-Au	51.9	20.5	6.14768	2.74	5.84	4	3.84	0.64	0.48	0.19	98.26	75
NP13AP245	Paper	The anatomy of an alkalic porphyry Cu-Au system: geology and alteration at Northparkes Mines, New South Wales, Australia	Pacey et al	Northparkes	Northparkes	Cu-Au	51.1	19.1	7.04588	3.83	7.34	2.68	2.54	0.6	0.46	0.35	101.65	68
NP13AP246	Paper	The anatomy of an alkalic porphyry Cu-Au system: geology and alteration at Northparkes Mines, New South Wales, Australia	Pacey et al	Northparkes	Northparkes	Cu-Au	52.3	20.9	6.07782	3.01	4.5	4.87	2.53	0.63	0.52	0.23	101.44	73
NP13AP282	Paper	The anatomy of an alkalic porphyry Cu-Au system: geology and alteration at Northparkes Mines, New South Wales, Australia	Pacey et al	Northparkes	Northparkes	Cu-Au	52.5	18.3	9.0818	4.01	6.66	3.81	3.86	0.82	0.5	0.23	101.28	85
NP13AP283	Paper	The anatomy of an alkalic porphyry Cu-Au system: geology and alteration at Northparkes Mines, New South Wales, Australia	Pacey et al	Northparkes	Northparkes	Cu-Au	59.9	18.3	5.02992	1.84	3.96	5.04	3.63	0.5	0.29	0.19	99.97	80
NP13AP287	Paper	The anatomy of an alkalic porphyry Cu-Au system: geology and alteration at Northparkes Mines, New South Wales, Australia	Pacey et al	Northparkes	Northparkes	Cu-Au	65.7	17.1	2.90418	0.57	1.53	5.02	6.31	0.22	0.1	0.15	100.93	238
NP13AP288	Paper	The anatomy of an alkalic porphyry Cu-Au system: geology and alteration at Northparkes Mines, New South Wales, Australia	Pacey et al	Northparkes	Northparkes	Cu-Au	58.7	17.75	6.75646	2.58	2.78	0.06	4.85	0.43	0.27	0.49	100.71	97
NP13AP289	Paper	The anatomy of an alkalic porphyry Cu-Au system: geology and alteration at Northparkes Mines, New South Wales, Australia	Pacey et al	Northparkes	Northparkes	Cu-Au	58.1	17.5	5.35926	2.28	4.41	1.36	4.37	0.39	0.25	0.63	100.93	117
NP13AP290	Paper	The anatomy of an alkalic porphyry Cu-Au system: geology and alteration at Northparkes Mines, New South Wales, Australia	Pacey et al	Northparkes	Northparkes	Cu-Au	59.2	17.75	5.5888	2.25	3.17	3.46	5.18	0.43	0.3	0.28	101.31	132
NP13AP291	Paper	The anatomy of an alkalic porphyry Cu-Au system: geology and alteration at Northparkes Mines, New South Wales, Australia	Pacey et al	Northparkes	Northparkes	Cu-Au	58.8	17.7	5.05986	1.49	3.62	4.66	5.03	0.45	0.27	0.24	100.57	84
NP13AP292	Paper	The anatomy of an alkalic porphyry Cu-Au system: geology and alteration at Northparkes Mines, New South Wales, Australia	Pacey et al	Northparkes	Northparkes	Cu-Au	59.7	18.55	4.8403	1.73	3.04	4.94	4.84	0.45	0.27	0.18	100.88	99
NP13AP293	Paper	The anatomy of an alkalic porphyry Cu-Au system: geology and alteration at Northparkes Mines, New South Wales, Australia	Pacey et al	Northparkes	Northparkes	Cu-Au	59.1	18.15	4.86026	1.57	3.7	4.82	4.51	0.44	0.27	0.2	99.05	90
NP13AP309	Paper	The anatomy of an alkalic porphyry Cu-Au system: geology and alteration at Northparkes Mines, New South Wales, Australia	Pacey et al	Northparkes	Northparkes	Cu-Au	54.1	20.1	6.26744	2.31	6.58	5.31	2.59	0.68	0.48	0.3	100.95	88
NP13AP310	Paper	The anatomy of an alkalic porphyry Cu-Au system: geology and alteration at Northparkes Mines, New South Wales, Australia	Pacey et al	Northparkes	Northparkes	Cu-Au	54.3	19.9	6.42712	1.71	6.15	4.16	4.17	0.67	0.49	0.19	99.84	94
NP13AP311	Paper	The anatomy of an alkalic porphyry Cu-Au system: geology and alteration at Northparkes Mines, New South Wales, Australia	Pacey et al	Northparkes	Northparkes	Cu-Au	52.9	19.65	6.94608	1.91	5.56	4.49	3.77	0.68	0.45	0.13	98.02	98
NP13AP315	Paper	The anatomy of an alkalic porphyry Cu-Au system: geology and alteration at Northparkes Mines, New South Wales, Australia	Pacey et al	Northparkes	Northparkes	Cu-Au	52.7	20.2	5.96804	2.88	4.97	4.29	4.46	0.6	0.52	0.19	99.63	77
NP13AP316	Paper	The anatomy of an alkalic porphyry Cu-Au system: geology and alteration at Northparkes Mines, New South Wales, Australia	Pacey et al	Northparkes	Northparkes	Cu-Au	51.1	21	5.65866	2.64	7.02	4.54	2.93	0.61	0.51	0.27	100.48	75
E05129	Paper	Petrogenetic Evolution of Arc Magmatism Associated with Late Oligocene to Late Miocene Porphyry-Related Ore Deposits in Ecuador	Shutte et al	Junin	Junin	Cu-Mo	69.5249	14.8671	3.81533	1.58056	1.66947	3.05246	3.33893	0.405019	0.098785	0.019757	99.59
E06209	Paper	Petrogenetic Evolution of Arc Magmatism Associated with Late Oligocene to Late Miocene Porphyry-Related Ore Deposits in Ecuador	Shutte et al	Junin	Junin	Cu-Mo	68.2746	15.5733	4.36567	1.6962	3.06507	3.52136	2.52943	0.406692	0.0991931	0.0396773	100.39
E07034	Paper	Petrogenetic Evolution of Arc Magmatism Associated with Late Oligocene to Late Miocene Porphyry-Related Ore Deposits in Ecuador	Shutte et al	Junin	Junin	Cu-Mo	64.3775	16.3073	5.95848	2.30698	3.45552	3.09907	1.97034	0.544565	0.128715	0.0396048	99.18	104.158
E06200	Paper	Petrogenetic Evolution of Arc Magmatism Associated with Late Oligocene to Late Miocene Porphyry-Related Ore Deposits in Ecuador	Shutte et al	Cuellaje	Cuellaje	Cu-Mo	66.2204	16.5798	3.58938	1.6896	3.9918	4.41667	1.46234	0.414989	0.13833	0.0395228	99.74	78.7847
E06202	Paper	Petrogenetic Evolution of Arc Magmatism Associated with Late Oligocene to Late Miocene Porphyry-Related Ore Deposits in Ecuador	Shutte et al	Cuellaje	Cuellaje	Cu-Mo	65.6909	16.5545	3.72328	1.89024	4.36746	4.4371	1.50225	0.43774	0.139281	0.0497432	99.31	71.2085
E06205A	Paper	Petrogenetic Evolution of Arc Magmatism Associated with Late Oligocene to Late Miocene Porphyry-Related Ore Deposits in Ecuador	Shutte et al	Cuellaje	Cuellaje	Cu-Mo	66.4854	16.2079	3.61886	1.86287	4.26368	4.50276	1.71344	0.398474	0.129504	0.0597712	99.63
E06206A	Paper	Petrogenetic Evolution of Arc Magmatism Associated with Late Oligocene to Late Miocene Porphyry-Related Ore Deposits in Ecuador	Shutte et al	Cuellaje	Cuellaje	Cu-Mo	66.665	16.0981	3.80011	1.85402	4.13666	4.48554	1.55499	0.428618	0.13955	0.0598072	99.56	81.5624
E06206B	Paper	Petrogenetic Evolution of Arc Magmatism Associated with Late Oligocene to Late Miocene Porphyry-Related Ore Deposits in Ecuador	Shutte et al	Cuellaje	Cuellaje	Cu-Mo	68.1233	15.4332	3.38293	1.6151	3.59908	4.4166	1.69486	0.38882	0.129607	0.0498487	99.15
E05120	Paper	Petrogenetic Evolution of Arc Magmatism Associated with Late Oligocene to Late Miocene Porphyry-Related Ore Deposits in Ecuador	Shutte et al	Junin	Junin	Cu-Mo	69.3044	16.2622	1.32045	0.513439	0.167855	3.38672	5.76632	0.227098	0.0888645	0	98.28	50.4497
E05127	Paper	Petrogenetic Evolution of Arc Magmatism Associated with Late Oligocene to Late Miocene Porphyry-Related Ore Deposits in Ecuador	Shutte et al	Junin	Junin	Cu-Mo	70.451	15.9364	1.73971	0.76265	0.723032	5.68521	2.91194	0.237709	0.0990454	0.0198091	99.52	67.7579
E06183	Paper	Petrogenetic Evolution of Arc Magmatism Associated with Late Oligocene to Late Miocene Porphyry-Related Ore Deposits in Ecuador	Shutte et al	Junin	Junin	Cu-Mo	69.127	16.6983	2.34868	0.820266	0.205067	4.00368	3.38848	0.224597	0.0195301	0.00976507	99.18
E06211	Paper	Petrogenetic Evolution of Arc Magmatism Associated with Late Oligocene to Late Miocene Porphyry-Related Ore Deposits in Ecuador	Shutte et al	Junin	Junin	Cu-Mo	68.662	16.3298	2.92286	1.15374	0.394439	4.67411	3.9937	0.325413	0.118332	0.019722	99.99	74.0886
E07032	Paper	Petrogenetic Evolution of Arc Magmatism Associated with Late Oligocene to Late Miocene Porphyry-Related Ore Deposits in Ecuador	Shutte et al	Junin	Junin	Cu-Mo	70.3611	16.5433	2.31203	0.742519	0.425711	5.06893	3.43539	0.247506	0.0990026	0.0198005	100.26	62.7967
E06186	Paper	Petrogenetic Evolution of Arc Magmatism Associated with Late Oligocene to Late Miocene Porphyry-Related Ore Deposits in Ecuador	Shutte et al	Junin	Junin	Cu-Mo	70.8437	16.0062	2.08787	0.720377	0.453936	5.615	2.74336	0.236836	0.0888137	0.0197364	100.14	71.3593
E06197	Paper	Petrogenetic Evolution of Arc Magmatism Associated with Late Oligocene to Late Miocene Porphyry-Related Ore Deposits in Ecuador	Shutte et al	Junin	Junin	Cu-Mo	70.2217	17.0178	1.92084	0.648109	0.0981984	2.79865	5.1456	0.196397	0.058919	0	99.91	53.4421
E07035	Paper	Petrogenetic Evolution of Arc Magmatism Associated with Late Oligocene to Late Miocene Porphyry-Related Ore Deposits in Ecuador	Shutte et al	Junin	Junin	Cu-Mo	67.155	16.7469	3.30529	1.25183	2.27694	3.62734	2.84864	0.433704	0.12814	0.0295707	99.23	64.9415
E06127	Paper	Petrogenetic Evolution of Arc Magmatism Associated with Late Oligocene to Late Miocene Porphyry-Related Ore Deposits in Ecuador	Shutte et al	Balsapamba	Balsapamba	Cu-Mo	67.532	16.5319	3.76691	1.52373	4.72056	3.89397	1.04569	0.388401	0.119508	0.049795	99.99	60.7432
E06130	Paper	Petrogenetic Evolution of Arc Magmatism Associated with Late Oligocene to Late Miocene Porphyry-Related Ore Deposits in Ecuador	Shutte et al	Balsapamba	Balsapamba	Cu-Mo	67.5436	16.4821	4.00033	1.51559	4.66643	3.82887	1.16661	0.378898	0.109681	0.0498551	100.04	50.9143
E06140	Paper	Petrogenetic Evolution of Arc Magmatism Associated with Late Oligocene to Late Miocene Porphyry-Related Ore Deposits in Ecuador	Shutte et al	Balsapamba	Balsapamba	Cu-Mo	66.259	15.7959	3.96599	1.61753	4.593	3.84414	1.73735	0.389406	0.0998477	0.0599086	98.52
E06144A	Paper	Petrogenetic Evolution of Arc Magmatism Associated with Late Oligocene to Late Miocene Porphyry-Related Ore Deposits in Ecuador	Shutte et al	Balsapamba	Balsapamba	Cu-Mo	65.6771	16.3122	4.48236	1.65313	4.99923	3.81415	1.1552	0.408304	0.109545	0.0697104	99.1
E06136	Paper	Petrogenetic Evolution of Arc Magmatism Associated with Late Oligocene to Late Miocene Porphyry-Related Ore Deposits in Ecuador	Shutte et al	Balsapamba	Balsapamba	Cu-Mo	67.65	16.987	2.36807	2.0154	4.67613	3.7826	1.29065	0.456692	0.119137	0.0496404	100.12	65.1696
E06139	Paper	Petrogenetic Evolution of Arc Magmatism Associated with Late Oligocene to Late Miocene Porphyry-Related Ore Deposits in Ecuador	Shutte et al	Balsapamba	Balsapamba	Cu-Mo	67.8503	16.7709	2.9022	1.75277	4.60103	3.80432	1.21499	0.458112	0.0497947	0.0497947	99.87
E06131	Paper	Petrogenetic Evolution of Arc Magmatism Associated with Late Oligocene to Late Miocene Porphyry-Related Ore Deposits in Ecuador	Shutte et al	Balsapamba	Balsapamba	Cu-Mo	66.058	16.0491	5.16676	2.04098	4.93817	3.42486	1.23454	0.428107	0.0995599	0.0796479	99.97	57.1429
E06132	Paper	Petrogenetic Evolution of Arc Magmatism Associated with Late Oligocene to Late Miocene Porphyry-Related Ore Deposits in Ecuador	Shutte et al	Balsapamba	Balsapamba	Cu-Mo	65.6245	16.4584	4.46883	1.98018	4.66685	3.52253	1.46274	0.417927	0.109457	0.0597038	99.27	56.1681
E06135	Paper	Petrogenetic Evolution of Arc Magmatism Associated with Late Oligocene to Late Miocene Porphyry-Related Ore Deposits in Ecuador	Shutte et al	Balsapamba	Balsapamba	Cu-Mo	65.6253	16.4511	5.68435	2.00792	4.68184	3.38961	1.32205	0.427429	0.0994022	0.0596413	100.36	58.9794
E06138	Paper	Petrogenetic Evolution of Arc Magmatism Associated with Late Oligocene to Late Miocene Porphyry-Related Ore Deposits in Ecuador	Shutte et al	Balsapamba	Balsapamba	Cu-Mo	62.024	18.4634	3.94853	3.2425	4.46216	4.01594	2.09226	0.65445	0.0694114	0.0694114	99.89	48.3676
E06141	Paper	Petrogenetic Evolution of Arc Magmatism Associated with Late Oligocene to Late Miocene Porphyry-Related Ore Deposits in Ecuador	Shutte et al	Balsapamba	Balsapamba	Cu-Mo	65.846	16.0966	5.59924	1.99594	4.63732	3.3067	1.27104	0.426991	0.0993003	0.0496501	100.04	54.6022
E06134	Paper	Petrogenetic Evolution of Arc Magmatism Associated with Late Oligocene to Late Miocene Porphyry-Related Ore Deposits in Ecuador	Shutte et al	Balsapamba	Balsapamba	Cu-Mo	57.6291	17.842	7.21955	3.1503	5.14354	3.12113	1.98352	0.641727	0.126401	0.0583388	99.69	44.9719
E06153	Paper	Petrogenetic Evolution of Arc Magmatism Associated with Late Oligocene to Late Miocene Porphyry-Related Ore Deposits in Ecuador	Shutte et al	Telimbela	Telimbela	Cu-Mo	64.4794	16.4698	4.66652	2.01529	5.42044	3.88167	1.02254	0.48645	0.119131	0.0794203	99.37	68.2449
E05070	Paper	Petrogenetic Evolution of Arc Magmatism Associated with Late Oligocene to Late Miocene Porphyry-Related Ore Deposits in Ecuador	Shutte et al	Gaby-Papa Grande	Gaby-Papa Grande	Cu-Mo	63.8544	16.5596	3.65824	2.7914	7.34107	3.94372	0.178808	0.516557	0.109272	0.0596028	99.69	65.1508
E05072	Paper	Petrogenetic Evolution of Arc Magmatism Associated with Late Oligocene to Late Miocene Porphyry-Related Ore Deposits in Ecuador	Shutte et al	Gaby-Papa Grande	Gaby-Papa Grande	Cu-Mo	62.0928	16.6598	6.1491	2.8514	6.70977	3.77861	0.548347	0.518437	0.109669	0.0598196	99.8
E05073	Paper	Petrogenetic Evolution of Arc Magmatism Associated with Late Oligocene to Late Miocene Porphyry-Related Ore Deposits in Ecuador	Shutte et al	Gaby-Papa Grande	Gaby-Papa Grande	Cu-Mo	62.6337	16.2597	5.25698	2.83253	7.16581	3.83634	0.22859	0.506874	0.109326	0.0596322	99.52	64.6386
E05076	Paper	Petrogenetic Evolution of Arc Magmatism Associated with Late Oligocene to Late Miocene Porphyry-Related Ore Deposits in Ecuador	Shutte et al	Gaby-Papa Grande	Gaby-Papa Grande	Cu-Mo	64.0011	17.3388	2.69636	2.67207	6.69998	5.1957	0.188035	0.544311	0.118759	0.0494828	100.55
E05078	Paper	Petrogenetic Evolution of Arc Magmatism Associated with Late Oligocene to Late Miocene Porphyry-Related Ore Deposits in Ecuador	Shutte et al	Gaby-Papa Grande	Gaby-Papa Grande	Cu-Mo	62.8961	16.2415	5.26397	2.92586	7.2649	3.8713	0.169183	0.527452	0.109471	0.0696634	99.83	66.2407
E05083a	Paper	Petrogenetic Evolution of Arc Magmatism Associated with Late Oligocene to Late Miocene Porphyry-Related Ore Deposits in Ecuador	Shutte et al	Gaby-Papa Grande	Gaby-Papa Grande	Cu-Mo	60.4864	16.5198	7.49487	2.57283	6.70526	4.10262	0.298011	0.536421	0.109271	0.069536	99.57	65.0453
E05083b	Paper	Petrogenetic Evolution of Arc Magmatism Associated with Late Oligocene to Late Miocene Porphyry-Related Ore Deposits in Ecuador	Shutte et al	Gaby-Papa Grande	Gaby-Papa Grande	Cu-Mo	61.0846	16.6892	7.07874	2.61266	6.75517	4.19218	0.327824	0.526506	0.0993407	0.0695385	100.11	64.9351
E05086	Paper	Petrogenetic Evolution of Arc Magmatism Associated with Late Oligocene to Late Miocene Porphyry-Related Ore Deposits in Ecuador	Shutte et al	Gaby-Papa Grande	Gaby-Papa Grande	Cu-Mo	61.1913	17.0543	6.62611	2.37829	6.61957	3.27014	0.604481	0.554934	0.128824	0.138733	99.48	72.5273
E05088	Paper	Petrogenetic Evolution of Arc Magmatism Associated with Late Oligocene to Late Miocene Porphyry-Related Ore Deposits in Ecuador	Shutte et al	Gaby-Papa Grande	Gaby-Papa Grande	Cu-Mo	61.2165	17.2091	6.53804	2.33545	6.83812	3.30526	0.672927	0.534383	0.128648	0.14844	99.98	71.1033
E06033	Paper	Petrogenetic Evolution of Arc Magmatism Associated with Late Oligocene to Late Miocene Porphyry-Related Ore Deposits in Ecuador	Shutte et al	Gaby-Papa Grande	Gaby-Papa Grande	Cu-Mo	60.7973	17.176	6.50202	2.34937	6.77171	3.15881	0.61202	0.542921	0.108584	0.138198	99.45
E06041	Paper	Petrogenetic Evolution of Arc Magmatism Associated with Late Oligocene to Late Miocene Porphyry-Related Ore Deposits in Ecuador	Shutte et al	Gaby-Papa Grande	Gaby-Papa Grande	Cu-Mo	61.6009	17.1564	5.42101	2.29544	6.69833	3.97744	0.217671	0.554071	0.11873	0.0791531	99.18
E06046	Paper	Petrogenetic Evolution of Arc Magmatism Associated with Late Oligocene to Late Miocene Porphyry-Related Ore Deposits in Ecuador	Shutte et al	Gaby-Papa Grande	Gaby-Papa Grande	Cu-Mo	61.0686	16.7139	6.5211	2.76905	6.58397	3.59579	0.707204	0.527913	0.0996063	0.0597638	99.05
E06048	Paper	Petrogenetic Evolution of Arc Magmatism Associated with Late Oligocene to Late Miocene Porphyry-Related Ore Deposits in Ecuador	Shutte et al	Gaby-Papa Grande	Gaby-Papa Grande	Cu-Mo	62.7213	16.5632	5.20226	2.68592	7.19231	3.91946	0.248697	0.517289	0.0994787	0.0596872	99.75	67.4545
E06050	Paper	Petrogenetic Evolution of Arc Magmatism Associated with Late Oligocene to Late Miocene Porphyry-Related Ore Deposits in Ecuador	Shutte et al	Gaby-Papa Grande	Gaby-Papa Grande	Cu-Mo	62.7951	16.5444	3.32609	2.96466	8.07821	3.81029	0.348199	0.547169	0.0994853	0.0497427	99.09
E06051	Paper	Petrogenetic Evolution of Arc Magmatism Associated with Late Oligocene to Late Miocene Porphyry-Related Ore Deposits in Ecuador	Shutte et al	Gaby-Papa Grande	Gaby-Papa Grande	Cu-Mo	61.5891	16.8432	5.43428	2.75742	7.30668	3.45425	0.597276	0.527594	0.099546	0.0398184	99.12	68.7481
E06053	Paper	Petrogenetic Evolution of Arc Magmatism Associated with Late Oligocene to Late Miocene Porphyry-Related Ore Deposits in Ecuador	Shutte et al	Gaby-Papa Grande	Gaby-Papa Grande	Cu-Mo	60.6657	16.4682	6.69734	2.99694	7.08911	3.38525	0.627267	0.567527	0.109523	0.0597397	99.12	65.8477
E05090	Paper	Petrogenetic Evolution of Arc Magmatism Associated with Late Oligocene to Late Miocene Porphyry-Related Ore Deposits in Ecuador	Shutte et al	Gaby-Papa Grande	Gaby-Papa Grande	Cu-Mo	61.631	16.8668	6.41589	2.84405	7.96928	2.18242	0.177753	0.523385	0.108627	0.167878	100.15	69.7573
E06044	Paper	Petrogenetic Evolution of Arc Magmatism Associated with Late Oligocene to Late Miocene Porphyry-Related Ore Deposits in Ecuador	Shutte et al	Gaby-Papa Grande	Gaby-Papa Grande	Cu-Mo	62.083	16.2711	6.34566	2.81388	7.58266	1.94503	0.375184	0.503536	0.0888593	0.118479	99.41
E07002	Paper	Petrogenetic Evolution of Arc Magmatism Associated with Late Oligocene to Late Miocene Porphyry-Related Ore Deposits in Ecuador	Shutte et al	Chaucha	Chaucha	Cu-Mo	64.4864	17.5718	5.19236	1.51498	4.89379	3.93696	1.19604	0.588052	0.189373	0.0398679	99.95	122.201
E07005	Paper	Petrogenetic Evolution of Arc Magmatism Associated with Late Oligocene to Late Miocene Porphyry-Related Ore Deposits in Ecuador	Shutte et al	Chaucha	Chaucha	Cu-Mo	68.3988	16.5543	2.98505	1.23392	3.33653	4.15585	1.74724	0.42447	0.128328	0.0394855	100.3	92.1933
E06179	Paper	Petrogenetic Evolution of Arc Magmatism Associated with Late Oligocene to Late Miocene Porphyry-Related Ore Deposits in Ecuador	Shutte et al	Chaucha	Chaucha	Cu-Mo	73.2624	14.8577	1.04367	0.769522	3.38392	4.35076	0.443955	0.187448	0.0690596	0.0394627	99.75	58.943
E06181	Paper	Petrogenetic Evolution of Arc Magmatism Associated with Late Oligocene to Late Miocene Porphyry-Related Ore Deposits in Ecuador	Shutte et al	Chaucha	Chaucha	Cu-Mo	73.4061	15.1049	1.13085	0.916344	3.30081	4.10877	0.413833	0.206916	0.0197063	0.0295595	100.11	63.8205
E06157	Paper	Petrogenetic Evolution of Arc Magmatism Associated with Late Oligocene to Late Miocene Porphyry-Related Ore Deposits in Ecuador	Shutte et al	Chaucha	Chaucha	Cu-Mo	57.1628	18.4877	7.86635	3.00177	7.88212	2.62406	0.745471	0.665955	0.139155	0.178913	99.37	71.8191
E06166	Paper	Petrogenetic Evolution of Arc Magmatism Associated with Late Oligocene to Late Miocene Porphyry-Related Ore Deposits in Ecuador	Shutte et al	Chaucha	Chaucha	Cu-Mo	65.7865	15.6187	5.13993	2.26373	4.69551	2.30327	1.64096	0.573346	0.128509	0.0691969	99.37	130.937
E06172	Paper	Petrogenetic Evolution of Arc Magmatism Associated with Late Oligocene to Late Miocene Porphyry-Related Ore Deposits in Ecuador	Shutte et al	Chaucha	Chaucha	Cu-Mo	61.3613	16.743	6.74862	3.19898	4.97072	2.37217	1.59457	0.639796	0.118116	0.039372	99.37	117.309
E06004	Paper	Petrogenetic Evolution of Arc Magmatism Associated with Late Oligocene to Late Miocene Porphyry-Related Ore Deposits in Ecuador	Shutte et al	Canicapa	Canicapa	Cu-Mo	69.8604	14.7518	2.35596	0.86199	2.83085	3.65366	2.40965	0.264474	0.0979534	0.0685674	99.19
E06009	Paper	Petrogenetic Evolution of Arc Magmatism Associated with Late Oligocene to Late Miocene Porphyry-Related Ore Deposits in Ecuador	Shutte et al	Canicapa	Canicapa	Cu-Mo	70.5862	15.2282	2.46049	0.673287	2.58423	3.96051	2.3268	0.267335	0.118815	0.0792102	99.27
E06010	Paper	Petrogenetic Evolution of Arc Magmatism Associated with Late Oligocene to Late Miocene Porphyry-Related Ore Deposits in Ecuador	Shutte et al	Canicapa	Canicapa	Cu-Mo	70.0738	15.2769	2.72893	0.812393	2.52634	3.96289	2.36783	0.297217	0.128794	0.0693506	99.17	93.9262
E06011	Paper	Petrogenetic Evolution of Arc Magmatism Associated with Late Oligocene to Late Miocene Porphyry-Related Ore Deposits in Ecuador	Shutte et al	Canicapa	Canicapa	Cu-Mo	69.3686	15.1685	2.75777	1.05597	3.13831	3.62189	2.20077	0.296067	0.128296	0.128296	99.17	99.6936
E06012	Paper	Petrogenetic Evolution of Arc Magmatism Associated with Late Oligocene to Late Miocene Porphyry-Related Ore Deposits in Ecuador	Shutte et al	Canicapa	Canicapa	Cu-Mo	68.6902	15.5984	2.84203	1.02479	2.93641	3.81339	2.27621	0.295611	0.128098	0.0591223	99.12	99.9668
E05-M10	Paper	Petrogenetic Evolution of Arc Magmatism Associated with Late Oligocene to Late Miocene Porphyry-Related Ore Deposits in Ecuador	Shutte et al	Cangrejos	Cangrejos	Cu-Mo	64.0113	16.2861	4.8967	2.69957	5.06415	2.85721	1.6158	0.551737	0.118229	0.0295573	99.62	128.012
E06067	Paper	Petrogenetic Evolution of Arc Magmatism Associated with Late Oligocene to Late Miocene Porphyry-Related Ore Deposits in Ecuador	Shutte et al	Cangrejos	Cangrejos	Cu-Mo	61.5147	16.5541	5.2398	2.96799	5.4658	2.88963	1.73378	0.626902	0.117544	0.029386	99.19	117.579
E06069	Paper	Petrogenetic Evolution of Arc Magmatism Associated with Late Oligocene to Late Miocene Porphyry-Related Ore Deposits in Ecuador	Shutte et al	Cangrejos	Cangrejos	Cu-Mo	64.8889	15.7591	4.10243	2.52582	6.81477	3.21918	0.198104	0.51507	0.0990518	0.0594311	99.14	114.791
E06070	Paper	Petrogenetic Evolution of Arc Magmatism Associated with Late Oligocene to Late Miocene Porphyry-Related Ore Deposits in Ecuador	Shutte et al	Cangrejos	Cangrejos	Cu-Mo	64.4001	16.4994	4.49801	2.46555	5.07903	2.95866	1.49905	0.493109	0.0986219	0.0295866	99.41	113.276
[truncated: 220 more rows]

## Sheet: Figure 7 Porphyry zircon
Figure 7: Zircon Ti compilation from porphyry Cu deposits
[truncated: 9,266 more rows]

## Sheet: Figure 7 Other zircon Ti
Figure 7: Zircon Ti compilation (A-Type and I-Type)
[truncated: 3,856 more rows]
